# Supplementary material for: Comparative Genomics Reveal Distinct Environment Preference and Functional Adaptation Among Lineages of Gemmatimonadota
Source: Microorganisms. 2024 Oct 31;12(11):2198. doi: 10.3390/microorganisms12112198 (PMC11596202; doi:10.3390/microorganisms12112198)
Supplement: Supplementary file 1 [file microorganisms-12-02198-s001.zip]

Archive with 4 entries (4 files):
- Supplementary Figures.pdf
- Table S1 Original genomic information.xlsx
- Table S2 KEGG annotation results gene copy number.xlsx
- Table S3 Functions from literatures and Simplified functional classification.xlsx
