# Supplementary material for: Comparative Genomics Reveal Distinct Environment Preference and Functional Adaptation Among Lineages of Gemmatimonadota
Source: Microorganisms. 2024 Oct 31;12(11):2198. doi: 10.3390/microorganisms12112198 (PMC11596202; doi:10.3390/microorganisms12112198)
Supplement: Supplementary file 1 [file microorganisms-12-02198-s001.zip › Table S1 Original genomic information.xlsx]

## Sheet: S1.Gemmatimonadota.tsv
Assembly Accession	Assembly Name	Organism Name	Organism Infraspecific Names Breed	Organism Infraspecific Names Strain	Organism Infraspecific Names Isolate	Annotation Name	Assembly Stats Total Sequence Length	Assembly Level	Assembly Release Date	WGS project accession
GCA_000522985.1	ASM52298v1	Gemmatirosa kalamazoonensis		KBS708		Annotation submitted by University of Tennessee	7479215	Complete Genome	2014-01-22
GCF_000522985.1	ASM52298v1	Gemmatirosa kalamazoonensis		KBS708		NCBI Prokaryotic Genome Annotation Pipeline (PGAP)	7479215	Complete Genome	2014-01-22
GCA_000695095.2	ASM69509v2	Gemmatimonas phototrophica		AP64		NCBI Prokaryotic Genome Annotation Pipeline	4716552	Complete Genome	2016-04-06
GCF_000695095.2	ASM69509v2	Gemmatimonas phototrophica		AP64		NCBI Prokaryotic Genome Annotation Pipeline (PGAP)	4716552	Complete Genome	2016-04-06
GCA_000010305.1	ASM1030v1	Gemmatimonas aurantiaca T-27		T-27		Annotation submitted by National Institute of Technology and Evaluation	4636964	Complete Genome	2009-04-01
GCF_000010305.1	ASM1030v1	Gemmatimonas aurantiaca T-27		T-27		NCBI Prokaryotic Genome Annotation Pipeline (PGAP)	4636964	Complete Genome	2009-04-01
GCA_013004105.1	ASM1300410v1	Gemmatimonas groenlandica		TET16		NCBI Prokaryotic Genome Annotation Pipeline (PGAP)	5179092	Complete Genome	2020-05-10
GCF_013004105.1	ASM1300410v1	Gemmatimonas groenlandica		TET16		NCBI Prokaryotic Genome Annotation Pipeline (PGAP)	5179092	Complete Genome	2020-05-10
GCA_014198875.1	ASM1419887v1	Longimicrobium terrae		CECT 8660		Annotation submitted by DOE Joint Genome Institute	6784420	Scaffold	2020-08-14	JACHOW01
GCF_014198875.1	ASM1419887v1	Longimicrobium terrae		CECT 8660		NCBI Prokaryotic Genome Annotation Pipeline (PGAP)	6784420	Scaffold	2020-08-14	JACHOW01
GCA_013000925.1	ASM1300092v1	Longimicrobium terrae		CB-286315		NCBI Prokaryotic Genome Annotation Pipeline (PGAP)	6886230	Contig	2020-05-09	JABDTL01
GCF_013000925.1	ASM1300092v1	Longimicrobium terrae		CB-286315		NCBI Prokaryotic Genome Annotation Pipeline (PGAP)	6886230	Contig	2020-05-09	JABDTL01
GCA_014202995.1	ASM1420299v1	Longimicrobium terrae		DSM 29007		Annotation submitted by DOE Joint Genome Institute	6784546	Scaffold	2020-08-14	JACHIA01
GCF_014202995.1	ASM1420299v1	Longimicrobium terrae		DSM 29007		NCBI Prokaryotic Genome Annotation Pipeline (PGAP)	6784546	Scaffold	2020-08-14	JACHIA01
GCA_030159095.1	ASM3015909v1	Roseisolibacter agri		AW1220		Annotation submitted by Hirosaki University	5928727	Scaffold	2023-02-03	BRXS01
GCF_030159095.1	ASM3015909v1	Roseisolibacter agri		AW1220		NCBI Prokaryotic Genome Annotation Pipeline (PGAP)	5928727	Scaffold	2023-02-03	BRXS01
GCA_029211165.1	ASM2921116v1	Roseisolibacter sp. H3M3-2		H3M3-2		NCBI Prokaryotic Genome Annotation Pipeline (PGAP)	5366292	Scaffold	2023-03-14	JARGEK01
GCF_029211165.1	ASM2921116v1	Roseisolibacter sp. H3M3-2		H3M3-2		NCBI Prokaryotic Genome Annotation Pipeline (PGAP)	5366292	Scaffold	2023-03-14	JARGEK01
GCA_951828585.1	odPetFici3.Longimicrobiales_1.1	Longimicrobiales bacterium			affa3490-31b4-448a-b7fc-cc7950b7f85b		4472315	Complete Genome	2023-06-13
GCA_951813395.1	odPetFici3.Longimicrobiales_2.1	Longimicrobiales bacterium			11c1aa9f-90ef-4017-a54d-d6b2e11378d8		4091820	Complete Genome	2023-06-13
GCA_958295645.1	odAgeOroi1.Longimicrobiales_6.1	Longimicrobiales bacterium					2885659	Complete Genome	2023-07-06
GCA_951812955.1	odPetFici3.Gemmatimonadota_2.1	uncultured Gemmatimonadota bacterium			6ed59a95-0d5b-4630-9937-108f2708d2fb		3813436	Complete Genome	2023-06-13
GCA_030623315.1	ASM3062331v1	Gemmatimonadaceae bacterium 138		138		Annotation submitted by Friedrich Schiller University	3260361	Complete Genome	2023-08-03
GCA_030623445.1	ASM3062344v1	Gemmatimonadaceae bacterium 318		318		Annotation submitted by Friedrich Schiller University	3257781	Complete Genome	2023-08-03
GCA_020344215.1	ASM2034421v1	Gemmatimonadota bacterium			bin118	NCBI Prokaryotic Genome Annotation Pipeline (PGAP)	4743286	Chromosome	2021-10-07
GCA_020348925.1	ASM2034892v1	Gemmatimonadota bacterium			bin29	NCBI Prokaryotic Genome Annotation Pipeline (PGAP)	5038017	Chromosome	2021-10-07
GCA_020344015.1	ASM2034401v1	Gemmatimonadota bacterium			bin1194	NCBI Prokaryotic Genome Annotation Pipeline (PGAP)	4806034	Chromosome	2021-10-07
GCA_020350425.1	ASM2035042v1	Gemmatimonadota bacterium			bin486	NCBI Prokaryotic Genome Annotation Pipeline (PGAP)	2866416	Chromosome	2021-10-07
GCA_020351855.1	ASM2035185v1	Gemmatimonadota bacterium			bin741	NCBI Prokaryotic Genome Annotation Pipeline (PGAP)	2964317	Chromosome	2021-10-07
GCA_020350785.1	ASM2035078v1	Gemmatimonadota bacterium			bin464	NCBI Prokaryotic Genome Annotation Pipeline (PGAP)	4094497	Chromosome	2021-10-07
GCA_020351775.1	ASM2035177v1	Gemmatimonadota bacterium			bin75	NCBI Prokaryotic Genome Annotation Pipeline (PGAP)	5510074	Chromosome	2021-10-07
GCA_020344375.1	ASM2034437v1	Gemmatimonadota bacterium			bin113	NCBI Prokaryotic Genome Annotation Pipeline (PGAP)	3039707	Chromosome	2021-10-07
GCA_020346845.1	ASM2034684v1	Gemmatimonadota bacterium			bin1440	NCBI Prokaryotic Genome Annotation Pipeline (PGAP)	3166857	Chromosome	2021-10-07
GCA_020344755.1	ASM2034475v1	Gemmatimonadales bacterium			bin109	NCBI Prokaryotic Genome Annotation Pipeline (PGAP)	4104346	Chromosome	2021-10-07
GCA_016709265.1	ASM1670926v1	Gemmatimonadota bacterium			EsbW_18-Q3-R4-48_MAXAC.089	NCBI Prokaryotic Genome Annotation Pipeline (PGAP)	4625850	Contig	2021-01-19	JADJNL01
GCA_016713785.1	ASM1671378v1	Gemmatimonadota bacterium			Fred_18-Q3-R57-64_BAT3C.6	NCBI Prokaryotic Genome Annotation Pipeline (PGAP)	4414064	Contig	2021-01-19	JADJOM01
GCA_016705815.1	ASM1670581v1	Gemmatimonadota bacterium			EsbE_18-Q3-R3-47_MAXAC.085	NCBI Prokaryotic Genome Annotation Pipeline (PGAP)	4507923	Contig	2021-01-19	JADJKZ01
GCA_016712265.1	ASM1671226v1	Gemmatimonadota bacterium			Fred_18-Q3-R57-64_MAXAC.423	NCBI Prokaryotic Genome Annotation Pipeline (PGAP)	5946841	Contig	2021-01-19	JADJRJ01
GCA_016714295.1	ASM1671429v1	Gemmatimonadota bacterium			EsbW_18-Q3-R4-48_MAXAC.084	NCBI Prokaryotic Genome Annotation Pipeline (PGAP)	6601977	Contig	2021-01-19	JADJNK01
GCA_016702955.1	ASM1670295v1	Gemmatimonadota bacterium			Aved_18-Q3-R54-62_BATAC.843	NCBI Prokaryotic Genome Annotation Pipeline (PGAP)	4961593	Contig	2021-01-19	JADJCY01
GCA_016713015.1	ASM1671301v1	Gemmatimonadota bacterium			Fred_18-Q3-R57-64_BATAC.76	NCBI Prokaryotic Genome Annotation Pipeline (PGAP)	7708984	Contig	2021-01-19	JADJPX01
GCA_016721935.1	ASM1672193v1	Gemmatimonadota bacterium			Skiv_18-Q3-R9-52_BAT3C.167	NCBI Prokaryotic Genome Annotation Pipeline (PGAP)	5545668	Contig	2021-01-19	JADKHD01
GCA_009841265.1	ASM984126v1	Gemmatimonadota bacterium			SB0661_bin_27	NCBI Prokaryotic Genome Annotation Pipeline (PGAP)	3742153	Scaffold	2020-01-09	VXMB01
GCA_020161135.1	ASM2016113v1	Gemmatimonadota bacterium			GEMMA1	NCBI Prokaryotic Genome Annotation Pipeline (PGAP)	4545183	Contig	2021-09-27	JAIUOB01
GCA_016702715.1	ASM1670271v1	Gemmatimonadota bacterium			Aved_18-Q3-R54-62_MAXAC.126	NCBI Prokaryotic Genome Annotation Pipeline (PGAP)	6520271	Contig	2021-01-19	JADJDL01
GCA_016720805.1	ASM1672080v1	Gemmatimonadota bacterium			Vibo_18-Q3-R45-57_BATAC.481	NCBI Prokaryotic Genome Annotation Pipeline (PGAP)	3506143	Contig	2021-01-19	JADKJZ01
GCA_016704625.1	ASM1670462v1	Gemmatimonadota bacterium			AalW_18-Q3-R10-53_BAT3C.461	NCBI Prokaryotic Genome Annotation Pipeline (PGAP)	6100096	Contig	2021-01-19	JADIZT01
GCA_016704275.1	ASM1670427v1	Gemmatimonadota bacterium			AalW_18-Q3-R10-53_BATAC.41	NCBI Prokaryotic Genome Annotation Pipeline (PGAP)	3401354	Contig	2021-01-19	JADJAK01
GCA_016716895.1	ASM1671689v1	Gemmatimonadota bacterium			Hirt_18-Q3-R61-65_MAXAC.111	NCBI Prokaryotic Genome Annotation Pipeline (PGAP)	4672554	Contig	2021-01-19	JADJUT01
GCA_016715665.1	ASM1671566v1	Gemmatimonadota bacterium			Lyne_18-Q3-R50-59_MAXAC.102	NCBI Prokaryotic Genome Annotation Pipeline (PGAP)	6352677	Contig	2021-01-19	JADJZO01
GCA_016713435.1	ASM1671343v1	Gemmatimonadota bacterium			Fred_18-Q3-R57-64_BATAC.299	NCBI Prokaryotic Genome Annotation Pipeline (PGAP)	5232622	Contig	2021-01-19	JADJPD01
GCA_014192065.1	ASM1419206v1	Gemmatimonadota bacterium			LBMAG_Gemmatimonadetes_hypo.bin1	Annotation submitted by Center for Ecological Research, Kyoto University	2447829	Scaffold	2019-05-29	BJHH01
GCA_003134685.1	20111000_P3M	Gemmatimonadota bacterium			palsa_1239		3634824	Scaffold	2018-05-18	PLCA01
GCA_016704465.1	ASM1670446v1	Gemmatimonadota bacterium			AalW_18-Q3-R10-53_BATAC.281	NCBI Prokaryotic Genome Annotation Pipeline (PGAP)	6108737	Contig	2021-01-19	JADJAD01
GCA_016719105.1	ASM1671910v1	Gemmatimonadota bacterium			Mari_18-Q3-R65-66_BATAC.295	NCBI Prokaryotic Genome Annotation Pipeline (PGAP)	6649145	Contig	2021-01-19	JADKAQ01
GCA_016709975.1	ASM1670997v1	Gemmatimonadota bacterium			EsbW_18-Q3-R4-48_BAT3C.251	NCBI Prokaryotic Genome Annotation Pipeline (PGAP)	3588471	Contig	2021-01-19	JADJLS01
GCA_016704795.1	ASM1670479v1	Gemmatimonadota bacterium			AalE_18-Q3-R2-46_MAXAC.133	NCBI Prokaryotic Genome Annotation Pipeline (PGAP)	4535331	Contig	2021-01-19	JADIZK01
GCA_016714015.1	ASM1671401v1	Gemmatimonadota bacterium			Fred_18-Q3-R57-64_BAT3C.243	NCBI Prokaryotic Genome Annotation Pipeline (PGAP)	4437635	Contig	2021-01-19	JADJNZ01
GCA_002718595.1	ASM271859v1	Gemmatimonadota bacterium			SP311	NCBI Prokaryotic Genome Annotation Pipeline	2021477	Contig	2017-10-25	PBFD01
GCA_030428885.1	ASM3042888v1	Gemmatimonadota bacterium			8_bin.26		5393349	Contig	2023-07-11	JAUIEJ01
GCA_947476455.1	RH-23may17-574	Gemmatimonadota bacterium			RH-23may17-574		2902363	Contig	2022-12-04	CANJQK01
GCA_003169895.1	20110800_P1D	Gemmatimonadota bacterium			palsa_1233		3420454	Scaffold	2018-05-25	PNAE01
GCA_028287235.1	ASM2828723v1	Gemmatimonadota bacterium			RYN_362	Annotation submitted by Colorado State University	5731209	Contig	2023-01-30	JAQBQB01
GCA_943329745.2	HRSG-H12-bin-75	Gemmatimonas phototrophica			HRS-HS12-bin-52		3151193	Contig	2023-04-24	CALQEZ02
GCA_026387915.1	ASM2638791v1	Gemmatimonadota bacterium			LacPavin_0818_WC45_MAG_64_18	NCBI Prokaryotic Genome Annotation Pipeline (PGAP)	3584444	Scaffold	2022-11-24	JAPLKS01
GCA_016706765.1	ASM1670676v1	Gemmatimonadota bacterium			Ejby_18-Q3-R6-50_BAT3C.80	NCBI Prokaryotic Genome Annotation Pipeline (PGAP)	4264875	Contig	2021-01-19	JADJIZ01
GCA_947469005.1	RH-14apr17-488	Gemmatimonadota bacterium			RH-14apr17-488		2903516	Contig	2022-12-04	CANILD01
GCA_009840045.1	ASM984004v1	Gemmatimonadota bacterium			SB0662_bin_31	NCBI Prokaryotic Genome Annotation Pipeline (PGAP)	3942403	Scaffold	2020-01-09	VXOL01
GCA_028287305.1	ASM2828730v1	Gemmatimonadota bacterium			RYN_358	Annotation submitted by Colorado State University	4371569	Contig	2023-01-30	JAQBPX01
GCA_002720695.1	ASM272069v1	Gemmatimonadota bacterium			SP296	NCBI Prokaryotic Genome Annotation Pipeline	3660521	Contig	2017-10-25	PBJK01
GCA_029262195.1	ASM2926219v1	Gemmatimonadota bacterium			OFTM32		4213831	Contig	2023-03-17	JAJCZX01
GCA_945869195.1	MsH-01oct19-247	Gemmatimonas phototrophica			MsH-01oct19-247		2330823	Contig	2022-09-09	CAMBNV01
GCA_018660835.1	ASM1866083v1	Gemmatimonadota bacterium			SI074_bin69	NCBI Prokaryotic Genome Annotation Pipeline (PGAP)	7086704	Contig	2021-06-02	JABJJN01
GCA_026387935.1	ASM2638793v1	Gemmatimonadota bacterium			LacPavin_0920_WC57_MAG_64_15	NCBI Prokaryotic Genome Annotation Pipeline (PGAP)	2795379	Contig	2022-11-24	JAPLKU01
GCA_009692115.1	ASM969211v1	Gemmatimonadota bacterium			Baikal-deep-G156	NCBI Prokaryotic Genome Annotation Pipeline	3121474	Contig	2019-11-22	SHZU01
GCA_002727195.1	ASM272719v1	Gemmatimonadota bacterium			RS821	NCBI Prokaryotic Genome Annotation Pipeline	5422662	Contig	2017-10-26	PBWH01
GCA_022826565.1	ASM2282656v1	Gemmatimonadota bacterium			jk18x1bzbins.83		4393182	Contig	2022-04-06	JAJDUP01
GCA_016705425.1	ASM1670542v1	Gemmatimonadota bacterium			AalE_18-Q3-R2-46_BAT3C.235	NCBI Prokaryotic Genome Annotation Pipeline (PGAP)	5952126	Contig	2021-01-19	JADIYG01
GCA_945901875.1	MsH-30jul19-136	Gemmatimonas phototrophica			MsH-30jul19-136		3176629	Contig	2022-09-10	CAMDMD01
GCA_027307165.1	ASM2730716v1	Gemmatimonadota bacterium			clean265		3705256	Contig	2022-12-27	DAHUXM01
GCA_003222195.1	ASM322219v1	Gemmatimonadota bacterium			AG14	NCBI Prokaryotic Genome Annotation Pipeline	3506565	Contig	2018-06-12	QHVB01
GCA_018698655.1	ASM1869865v1	Gemmatimonadota bacterium			SI072_bin108	NCBI Prokaryotic Genome Annotation Pipeline (PGAP)	6987159	Contig	2021-06-02	JABIPB01
GCA_016717965.1	ASM1671796v1	Gemmatimonadota bacterium			Rand_18-Q3-R56-63_BAT3C.236	NCBI Prokaryotic Genome Annotation Pipeline (PGAP)	3315092	Contig	2021-01-19	JADKEP01
GCA_028877215.1	ASM2887721v1	Gemmatimonadota bacterium			RHO1_bin_28	NCBI Prokaryotic Genome Annotation Pipeline (PGAP)	5350050	Scaffold	2023-02-27	JAPPFJ01
GCA_016717475.1	ASM1671747v1	Gemmatimonadota bacterium			Rand_18-Q3-R56-63_MAXAC.104	NCBI Prokaryotic Genome Annotation Pipeline (PGAP)	4172916	Contig	2021-01-19	JADKFK01
GCA_028874535.1	ASM2887453v1	Gemmatimonadota bacterium			RHO2_bin_49	NCBI Prokaryotic Genome Annotation Pipeline (PGAP)	3491722	Scaffold	2023-02-27	JAPPJM01
GCA_028874025.1	ASM2887402v1	Gemmatimonadota bacterium			RHO3_bin_38	NCBI Prokaryotic Genome Annotation Pipeline (PGAP)	3439674	Scaffold	2023-02-27	JAPPMD01
GCA_026705925.1	ASM2670592v1	Gemmatimonadota bacterium			IRC1_bin_16	NCBI Prokaryotic Genome Annotation Pipeline (PGAP)	3773084	Contig	2022-12-06	JAPOZT01
GCA_002714045.1	ASM271404v1	Gemmatimonadota bacterium			SAT1366	NCBI Prokaryotic Genome Annotation Pipeline	1991930	Contig	2017-10-25	PAWG01
GCA_016191225.1	ASM1619122v1	Gemmatimonadota bacterium			NC_groundwater_617_Pr5_B-0.1um_72_35	NCBI Prokaryotic Genome Annotation Pipeline (PGAP)	3043893	Contig	2020-12-21	JACPPC01
GCA_009837395.1	ASM983739v1	Gemmatimonadota bacterium			SB0665_bin_8	NCBI Prokaryotic Genome Annotation Pipeline (PGAP)	3796658	Scaffold	2020-01-09	VXTP01
GCA_021324775.1	ASM2132477v1	Gemmatimonadota bacterium			Centralia_MAG_331		4193580	Contig	2021-12-30	JAJPIM01
GCA_022710485.1	ASM2271048v1	Gemmatimonadota bacterium			RA.bin47		2530187	Contig	2022-03-28	JAKLGU01
GCA_009692185.1	ASM969218v1	Gemmatimonadota bacterium			Baikal-deep-G155	NCBI Prokaryotic Genome Annotation Pipeline	2628891	Contig	2019-11-22	SHZT01
GCA_022823985.1	ASM2282398v1	Gemmatimonadota bacterium			jk18x9bins.12		4359252	Contig	2022-04-06	JAJEBI01
GCA_016874005.1	JGI 2017-08-21	Gemmatimonadota bacterium			K_Offshore_80m_m1_181	NCBI Prokaryotic Genome Annotation Pipeline (PGAP)	3884958	Contig	2021-02-11	VGVQ01
GCA_022825135.1	ASM2282513v1	Gemmatimonadota bacterium			jk18x34bins.3		3544812	Contig	2022-04-06	JAJDYN01
GCA_019654535.1	ASM1965453v1	Gemmatimonadota bacterium			Ct9H_300m.P15	Annotation submitted by Deep-Sea Bioresource Research Group , Research Center for Bioscience and Nanoscience (CeBN), Japan Agency for Marine-Earth Science and Technology (JAMSTEC)	2572096	Contig	2021-05-09	BPDY01
GCA_009845765.1	ASM984576v1	Gemmatimonadota bacterium			SB0670_bin_22	NCBI Prokaryotic Genome Annotation Pipeline (PGAP)	3790922	Scaffold	2020-01-09	VXYY01
GCA_018666675.1	ASM1866667v1	Gemmatimonadota bacterium			SI073_bin142	NCBI Prokaryotic Genome Annotation Pipeline (PGAP)	7062542	Contig	2021-06-02	JABIYN01
GCA_026705985.1	ASM2670598v1	Gemmatimonadota bacterium			IRC1_bin_13	NCBI Prokaryotic Genome Annotation Pipeline (PGAP)	3607048	Contig	2022-12-06	JAPOZQ01
GCA_022825025.1	ASM2282502v1	Gemmatimonadota bacterium			jk18x34bins.51		4710222	Contig	2022-04-06	JAJDYT01
GCA_002720665.1	ASM272066v1	Gemmatimonadota bacterium			SP2970	NCBI Prokaryotic Genome Annotation Pipeline	2259481	Contig	2017-10-25	PBJI01
GCA_022827345.1	ASM2282734v1	Gemmatimonadota bacterium			jk18x11bins.40		4796200	Contig	2022-04-06	JAJDTB01
GCA_022823145.1	ASM2282314v1	Gemmatimonadota bacterium			jk18x27bins.47		4490311	Contig	2022-04-06	JAJDXS01
GCA_021413975.1	ASM2141397v1	Gemmatimonadota bacterium			LakeFargette_0920_ALND_MAG_70_15	NCBI Prokaryotic Genome Annotation Pipeline (PGAP)	3081198	Contig	2022-01-10	JAIOPJ01
GCA_027593165.1	ASM2759316v1	Gemmatimonadota bacterium			casp40-mb.311	NCBI Prokaryotic Genome Annotation Pipeline (PGAP)	3321598	Contig	2023-01-08	JAQCJF01
GCA_003134915.1	20111000_P3D	Gemmatimonadota bacterium			palsa_1237		3634423	Scaffold	2018-05-18	PLCW01
GCA_026710725.1	ASM2671072v1	Gemmatimonadota bacterium			APA_bin_85	NCBI Prokaryotic Genome Annotation Pipeline (PGAP)	4012088	Contig	2022-12-06	JAPOQM01
GCA_947501145.1	ZH-15may19-97	Gemmatimonadota bacterium			ZH-15may19-97		3213079	Contig	2022-12-04	CANMUX01
GCA_022571515.1	ASM2257151v1	Gemmatimonadota bacterium			B23T3L8		3843373	Scaffold	2022-03-15	JACZXQ01
GCA_002737375.1	ASM273737v1	Gemmatimonadota bacterium			Baikal-G2	NCBI Prokaryotic Genome Annotation Pipeline	2690475	Contig	2017-10-30	NSIN01
GCA_016794675.1	ASM1679467v1	Gemmatimonadota bacterium			new MAG-66	NCBI Prokaryotic Genome Annotation Pipeline (PGAP)	3998272	Scaffold	2021-02-01	JAEUJJ01
GCA_002714465.1	ASM271446v1	Gemmatimonadota bacterium			SAT128	NCBI Prokaryotic Genome Annotation Pipeline	5214681	Contig	2017-10-25	PAXL01
GCA_026914155.1	ASM2691415v1	Gemmatimonadota bacterium			RHO1_bin_50	NCBI Prokaryotic Genome Annotation Pipeline (PGAP)	4116161	Scaffold	2022-12-14	JAPPGH01
GCA_028875075.1	ASM2887507v1	Gemmatimonadota bacterium			RHO1_bin_49	NCBI Prokaryotic Genome Annotation Pipeline (PGAP)	2600513	Scaffold	2023-02-27	JAPPGF01
GCA_003169955.1	20110800_P1D	Gemmatimonadota bacterium			palsa_1232		3619032	Scaffold	2018-05-25	PNAC01
GCA_003220755.1	ASM322075v1	Gemmatimonadota bacterium			AG9	NCBI Prokaryotic Genome Annotation Pipeline	4262066	Scaffold	2018-06-12	QHTJ01
GCA_009838645.1	ASM983864v1	Gemmatimonadota bacterium			SB0664_bin_23	NCBI Prokaryotic Genome Annotation Pipeline (PGAP)	3814757	Scaffold	2020-01-09	VXRC01
GCA_002728495.1	ASM272849v1	Gemmatimonadota bacterium			RS458	NCBI Prokaryotic Genome Annotation Pipeline	2429970	Contig	2017-10-26	PBUL01
GCA_022449825.1	ASM2244982v1	Gemmatimonadota bacterium			ALOHA_A2.5_42	NCBI Prokaryotic Genome Annotation Pipeline (PGAP)	4626156	Scaffold	2022-03-02	JAKUQZ01
GCA_007121455.1	ASM712145v1	Gemmatimonadota bacterium			CSSed162cmA_160		3532014	Contig	2019-07-18	SKKN01
GCA_028873695.1	ASM2887369v1	Gemmatimonadota bacterium			RHO3_bin_7	NCBI Prokaryotic Genome Annotation Pipeline (PGAP)	5279388	Scaffold	2023-02-27	JAPPNU01
GCA_003170215.1	20110800_P1M	Gemmatimonadota bacterium			palsa_1234		3725183	Scaffold	2018-05-25	PNAU01
GCA_025357945.1	ASM2535794v1	Gemmatimonadota bacterium			GL140_6_metabinner_2		3014387	Contig	2022-09-21	JANYLJ01
GCA_003134875.1	20111000_P3D	Gemmatimonadota bacterium			palsa_1238		3363841	Scaffold	2018-05-18	PLCT01
GCA_009840435.1	ASM984043v1	Gemmatimonadota bacterium			SB0662_bin_15	NCBI Prokaryotic Genome Annotation Pipeline (PGAP)	5872070	Scaffold	2020-01-09	VXNT01
GCA_022822325.1	ASM2282232v1	Gemmatimonadota bacterium			jk18x9bins.57		3484285	Contig	2022-04-06	JAJEBW01
GCA_009844015.1	ASM984401v1	Gemmatimonadota bacterium			SB0675_bin_14	NCBI Prokaryotic Genome Annotation Pipeline (PGAP)	3784478	Scaffold	2020-01-09	VYCK01
GCA_009841115.1	ASM984111v1	Gemmatimonadota bacterium			SB0661_bin_36	NCBI Prokaryotic Genome Annotation Pipeline (PGAP)	6164260	Scaffold	2020-01-09	VXML01
GCA_028875885.1	ASM2887588v1	Gemmatimonadota bacterium			IRC3_bin_28	NCBI Prokaryotic Genome Annotation Pipeline (PGAP)	3642571	Contig	2023-02-27	JAPPCE01
GCA_028873595.1	ASM2887359v1	Gemmatimonadota bacterium			SB9155_S4_bin_5	NCBI Prokaryotic Genome Annotation Pipeline (PGAP)	3226299	Scaffold	2023-02-27	JAPPOV01
GCA_016194585.1	ASM1619458v1	Gemmatimonadota bacterium			NC_groundwater_936_Pr1_S-0.2um_70_28	NCBI Prokaryotic Genome Annotation Pipeline (PGAP)	3336980	Contig	2020-12-21	JACQBG01
GCA_029863245.1	ASM2986324v1	Gemmatimonadota bacterium			13_May_SF_Bin58	NCBI Prokaryotic Genome Annotation Pipeline (PGAP)	3684134	Contig	2023-04-24	JAOTVV01
GCA_021295815.1	ASM2129581v1	Gemmatimonadota bacterium			277c_37	NCBI Prokaryotic Genome Annotation Pipeline (PGAP)	2470721	Scaffold	2021-12-27	JAGWBQ01
GCA_016182795.1	ASM1618279v1	Gemmatimonadota bacterium			NC_groundwater_371_Ag_B-0.1um_67_16	NCBI Prokaryotic Genome Annotation Pipeline (PGAP)	3134834	Scaffold	2020-12-21	JACPFW01
GCA_022823365.1	ASM2282336v1	Gemmatimonadota bacterium			jk18x27bins.12		3817048	Contig	2022-04-06	JAJDXG01
GCA_022560615.1	ASM2256061v1	Gemmatimonadota bacterium			B93T3L11	NCBI Prokaryotic Genome Annotation Pipeline (PGAP)	4500843	Contig	2022-03-14	JADFSR01
GCA_029262115.1	ASM2926211v1	Gemmatimonadota bacterium			OFTM400		5454465	Contig	2023-03-17	JAJCZZ01
GCA_022825105.1	ASM2282510v1	Gemmatimonadota bacterium			jk18x34bins.37		3693839	Contig	2022-04-06	JAJDYP01
GCA_003222135.1	ASM322213v1	Gemmatimonadota bacterium			AG28	NCBI Prokaryotic Genome Annotation Pipeline	3377962	Scaffold	2018-06-12	QHUM01
GCA_021295785.1	ASM2129578v1	Gemmatimonadota bacterium			277c_38	NCBI Prokaryotic Genome Annotation Pipeline (PGAP)	2176790	Scaffold	2021-12-27	JAGWBR01
GCA_028875625.1	ASM2887562v1	Gemmatimonadota bacterium			IRC4_bin_13	NCBI Prokaryotic Genome Annotation Pipeline (PGAP)	3197555	Scaffold	2023-02-27	JAPPCY01
GCA_027623325.1	ASM2762332v1	Gemmatimonadota bacterium			casp150-mb.298	NCBI Prokaryotic Genome Annotation Pipeline (PGAP)	3347103	Contig	2023-01-09	JAQBXY01
GCA_028873815.1	ASM2887381v1	Gemmatimonadota bacterium			RHO3_bin_72	NCBI Prokaryotic Genome Annotation Pipeline (PGAP)	4294742	Scaffold	2023-02-27	JAPPNN01
GCA_018672135.1	ASM1867213v1	Gemmatimonadota bacterium			SI037_bin20	NCBI Prokaryotic Genome Annotation Pipeline (PGAP)	6890252	Contig	2021-06-02	JABHGI01
GCA_947496115.1	ZH-15may19-143	Gemmatimonadota bacterium			ZH-15may19-143		2393528	Contig	2022-12-04	CANMBN01
GCA_003558295.1	ASM355829v1	Gemmatimonadota bacterium			CSSed10_258		3255667	Contig	2018-09-13	PWMC01
GCA_016873995.1	JGI 2017-08-21	Gemmatimonadota bacterium			K_Offshore_80m_m2_041	NCBI Prokaryotic Genome Annotation Pipeline (PGAP)	3374563	Contig	2021-02-11	VGVR01
GCA_028874335.1	ASM2887433v1	Gemmatimonadota bacterium			RHO2_bin_5	NCBI Prokaryotic Genome Annotation Pipeline (PGAP)	5428032	Scaffold	2023-02-27	JAPPJY01
GCA_003155795.1	20120700_E1X	Gemmatimonadota bacterium			fen_1247		3980309	Scaffold	2018-05-24	PMEM01
GCA_003220805.1	ASM322080v1	Gemmatimonadota bacterium			AG7	NCBI Prokaryotic Genome Annotation Pipeline	3807845	Scaffold	2018-06-12	QHTL01
GCA_009842485.1	ASM984248v1	Gemmatimonadota bacterium			SB0677_bin_20	NCBI Prokaryotic Genome Annotation Pipeline (PGAP)	3815681	Scaffold	2020-01-09	VYFH01
GCA_009842775.1	ASM984277v1	Gemmatimonadota bacterium			SB0676_bin_7	NCBI Prokaryotic Genome Annotation Pipeline (PGAP)	3807968	Scaffold	2020-01-09	VYES01
GCA_022823225.1	ASM2282322v1	Gemmatimonadota bacterium			jk18x27bins.35		4188171	Contig	2022-04-06	JAJDXM01
GCA_012270965.1	ASM1227096v1	Gemmatimonadota bacterium			Plut_88886		3562629	Scaffold	2020-04-09	JAAXHJ01
GCA_029864205.1	ASM2986420v1	Gemmatimonadota bacterium			13_July_SF_Bin32	NCBI Prokaryotic Genome Annotation Pipeline (PGAP)	3783840	Contig	2023-04-24	JAOTTV01
GCA_009692205.1	ASM969220v1	Gemmatimonadota bacterium			Baikal-deep-G153	NCBI Prokaryotic Genome Annotation Pipeline	2723213	Contig	2019-11-22	SHZR01
GCA_022825345.1	ASM2282534v1	Gemmatimonadota bacterium			jk18x25bins.66		3786432	Contig	2022-04-06	JAJDWY01
GCA_022820995.1	ASM2282099v1	Gemmatimonadota bacterium			p16x34bins.34		3719015	Contig	2022-04-06	JAJEEM01
GCA_002709665.1	ASM270966v1	Gemmatimonadota bacterium			SP138	NCBI Prokaryotic Genome Annotation Pipeline	5266773	Contig	2017-10-25	PAQK01
GCA_026702725.1	ASM2670272v1	Gemmatimonadota bacterium			IRC3_bin_19	NCBI Prokaryotic Genome Annotation Pipeline (PGAP)	4251895	Contig	2022-12-06	JAPPBU01
GCA_022563595.1	ASM2256359v1	Gemmatimonadota bacterium			B60T1B8	NCBI Prokaryotic Genome Annotation Pipeline (PGAP)	3251909	Scaffold	2022-03-14	JADFNB01
GCA_945871785.1	ZH-13nov19-81	Gemmatimonas phototrophica			ZH-13nov19-81		2390485	Contig	2022-09-10	CAMBXG01
GCA_009840005.1	ASM984000v1	Gemmatimonadota bacterium			SB0662_bin_37	NCBI Prokaryotic Genome Annotation Pipeline (PGAP)	6540678	Scaffold	2020-01-09	VXOR01
GCA_026702745.1	ASM2670274v1	Gemmatimonadota bacterium			IRC3_bin_18	NCBI Prokaryotic Genome Annotation Pipeline (PGAP)	3884263	Scaffold	2022-12-06	JAPPBT01
GCA_028874475.1	ASM2887447v1	Gemmatimonadota bacterium			RHO2_bin_52	NCBI Prokaryotic Genome Annotation Pipeline (PGAP)	4348178	Scaffold	2023-02-27	JAPPJQ01
GCA_021299375.1	ASM2129937v1	Gemmatimonadota bacterium			CoA2_M2	NCBI Prokaryotic Genome Annotation Pipeline (PGAP)	4483555	Contig	2021-12-27	JAJTGR01
GCA_945903805.1	TH-11nov19-142	Gemmatimonas phototrophica			TH-11nov19-142		2573106	Contig	2022-09-10	CAMDOW01
GCA_021298835.1	ASM2129883v1	Gemmatimonadota bacterium			CoA8N_M4	NCBI Prokaryotic Genome Annotation Pipeline (PGAP)	3459919	Contig	2021-12-27	JAJTHG01
GCA_003131805.1	20120500_P36	Gemmatimonadota bacterium			palsa_1243		3315725	Scaffold	2018-05-18	PKVJ01
GCA_022826005.1	ASM2282600v1	Gemmatimonadota bacterium			jk18x22bins.63		4856912	Contig	2022-04-06	JAJDVT01
GCA_945877565.1	TH-08apr19-51	Gemmatimonas phototrophica			TH-08apr19-51		2090348	Contig	2022-09-10	CAMDWH01
GCA_022826685.1	ASM2282668v1	Gemmatimonadota bacterium			jk18x1bzbins.77		3275917	Contig	2022-04-06	JAJDUL01
GCA_012960225.1	ASM1296022v1	Gemmatimonadota bacterium			UWMA-0308	NCBI Prokaryotic Genome Annotation Pipeline	2620764	Scaffold	2020-05-04	DUBS01
GCA_028874685.1	ASM2887468v1	Gemmatimonadota bacterium			RHO2_bin_30	NCBI Prokaryotic Genome Annotation Pipeline (PGAP)	4494820	Scaffold	2023-02-27	JAPPIU01
GCA_003222115.1	ASM322211v1	Gemmatimonadota bacterium			AG29	NCBI Prokaryotic Genome Annotation Pipeline	3076209	Scaffold	2018-06-12	QHUL01
GCA_003222085.1	ASM322208v1	Gemmatimonadota bacterium			AG3	NCBI Prokaryotic Genome Annotation Pipeline	3537766	Contig	2018-06-12	QHUK01
GCA_018675895.1	ASM1867589v1	Gemmatimonadota bacterium			SI034_bin68	NCBI Prokaryotic Genome Annotation Pipeline (PGAP)	6532989	Contig	2021-06-02	JABGXE01
GCA_003221035.1	ASM322103v1	Gemmatimonadota bacterium			AG38	NCBI Prokaryotic Genome Annotation Pipeline	3356568	Contig	2018-06-12	QHUB01
GCA_007126965.1	ASM712696v1	Gemmatimonadota bacterium			CSSed162cmB_399R1		3629606	Contig	2019-07-18	SLAH01
GCA_026706635.1	ASM2670663v1	Gemmatimonadota bacterium			COS4_bin_2	NCBI Prokaryotic Genome Annotation Pipeline (PGAP)	2808889	Scaffold	2022-12-06	JAPOYJ01
GCA_947467255.1	RE-9nov16-200	Gemmatimonadota bacterium			RE-9nov16-200		1189841	Contig	2022-12-04	CANIGX01
GCA_022821045.1	ASM2282104v1	Gemmatimonadota bacterium			p16x34bins.23		3363593	Contig	2022-04-06	JAJEEI01
GCA_011774835.1	ASM1177483v1	Gemmatimonadota bacterium			KS3-K002	NCBI Prokaryotic Genome Annotation Pipeline (PGAP)	3760514	Scaffold	2020-03-30	JAACAK01
GCA_022822445.1	ASM2282244v1	Gemmatimonadota bacterium			jk18x9bins.40		4289885	Contig	2022-04-06	JAJEBR01
GCA_003222035.1	ASM322203v1	Gemmatimonadota bacterium			AG22	NCBI Prokaryotic Genome Annotation Pipeline	3579218	Scaffold	2018-06-12	QHUS01
GCA_011775645.1	ASM1177564v1	Gemmatimonadota bacterium			CS4-K023	NCBI Prokaryotic Genome Annotation Pipeline (PGAP)	3411065	Scaffold	2020-03-30	JAABYS01
GCA_011776015.1	ASM1177601v1	Gemmatimonadota bacterium			CS3-K039	NCBI Prokaryotic Genome Annotation Pipeline (PGAP)	3721095	Scaffold	2020-03-30	JAABYB01
GCA_022451665.1	ASM2245166v1	Gemmatimonadota bacterium			ALOHA_A2.5_40	NCBI Prokaryotic Genome Annotation Pipeline (PGAP)	2420269	Scaffold	2022-03-02	JAKUQX01
GCA_002719115.1	ASM271911v1	Gemmatimonadota bacterium			SP3056	NCBI Prokaryotic Genome Annotation Pipeline	2183349	Contig	2017-10-25	PBGR01
GCA_027348165.1	ASM2734816v1	Gemmatimonadota bacterium			clean1182		3243331	Contig	2022-12-27	DAIEPY01
GCA_022825725.1	ASM2282572v1	Gemmatimonadota bacterium			jk18x22bins.97		3486680	Contig	2022-04-06	JAJDWE01
GCA_022450025.1	ASM2245002v1	Gemmatimonadota bacterium			ALOHA_A2.5_39	NCBI Prokaryotic Genome Annotation Pipeline (PGAP)	2367734	Scaffold	2022-03-02	JAKUQW01
GCA_945877975.1	MaE-04nov19-107	Gemmatimonas phototrophica			MaE-04nov19-107		3188771	Scaffold	2022-09-10	CAMDUS01
GCA_028875415.1	ASM2887541v1	Gemmatimonadota bacterium			IRC4_bin_39	NCBI Prokaryotic Genome Annotation Pipeline (PGAP)	4123552	Scaffold	2023-02-27	JAPPDZ01
GCA_016209885.1	ASM1620988v1	Gemmatimonadota bacterium			NC_groundwater_1456_Ag_S-0.65um_69_46	NCBI Prokaryotic Genome Annotation Pipeline (PGAP)	4149531	Contig	2020-12-21	JACQVF01
GCA_016871895.1	JGI 2017-08-21	Gemmatimonadota bacterium			K_Offshore_40m_mx_046	NCBI Prokaryotic Genome Annotation Pipeline (PGAP)	2279195	Contig	2021-02-11	VHBO01
GCA_947444735.1	CH-Jul18-44	Gemmatimonadota bacterium			CH-Jul18-44		3018361	Contig	2022-12-02	CANFBO01
GCA_026705785.1	ASM2670578v1	Gemmatimonadota bacterium			IRC1_bin_22	NCBI Prokaryotic Genome Annotation Pipeline (PGAP)	4533416	Scaffold	2022-12-06	JAPPAA01
GCA_011775065.1	ASM1177506v1	Gemmatimonadota bacterium			KS2-K027	NCBI Prokaryotic Genome Annotation Pipeline (PGAP)	3980195	Scaffold	2020-03-30	JAABZX01
GCA_011776605.1	ASM1177660v1	Gemmatimonadota bacterium			CS1-K023	NCBI Prokaryotic Genome Annotation Pipeline (PGAP)	3856915	Scaffold	2020-03-30	JAABWY01
GCA_015664885.1	ASM1566488v1	Gemmatimonadota bacterium			SZUA-1190	NCBI Prokaryotic Genome Annotation Pipeline	3960168	Contig	2020-11-23	DQPL01
GCA_027418075.1	ASM2741807v1	Gemmatimonadota bacterium			clean5154		3262168	Contig	2022-12-27	DAIBNP01
GCA_003220795.1	ASM322079v1	Gemmatimonadota bacterium			AG8	NCBI Prokaryotic Genome Annotation Pipeline	3299571	Scaffold	2018-06-12	QHTK01
GCA_028874905.1	ASM2887490v1	Gemmatimonadota bacterium			RHO1_bin_69	NCBI Prokaryotic Genome Annotation Pipeline (PGAP)	4046684	Scaffold	2023-02-27	JAPPGZ01
GCA_011774305.1	ASM1177430v1	Gemmatimonadota bacterium			KS4-K060	NCBI Prokaryotic Genome Annotation Pipeline (PGAP)	4115591	Scaffold	2020-03-30	JAACBJ01
GCA_011775355.1	ASM1177535v1	Gemmatimonadota bacterium			KS1-K052	NCBI Prokaryotic Genome Annotation Pipeline (PGAP)	4268477	Scaffold	2020-03-30	JAABZH01
GCA_011776905.1	ASM1177690v1	Gemmatimonadota bacterium			A-K048	NCBI Prokaryotic Genome Annotation Pipeline (PGAP)	4118841	Scaffold	2020-03-30	JAABWJ01
GCA_011777185.1	ASM1177718v1	Gemmatimonadota bacterium			ACK-K060	NCBI Prokaryotic Genome Annotation Pipeline (PGAP)	4115591	Scaffold	2020-03-30	JAABVU01
GCA_945935615.1	AH-03may19-214	Gemmatimonas phototrophica			AH-03may19-214		2398063	Contig	2022-09-10	CAMERN01
GCA_023249375.1	ASM2324937v1	Gemmatimonadota bacterium			nzgw228		3809751	Scaffold	2022-05-06	JAHFCT01
GCA_018660165.1	ASM1866016v1	Gemmatimonadota bacterium			SI075_bin101	NCBI Prokaryotic Genome Annotation Pipeline (PGAP)	6924678	Contig	2021-06-02	JABJKY01
GCA_003152485.1	20120700_P2D	Gemmatimonadota bacterium			palsa_1248		4273799	Scaffold	2018-05-24	PMAE01
GCA_018697375.1	ASM1869737v1	Gemmatimonadota bacterium			SI039_bin64	NCBI Prokaryotic Genome Annotation Pipeline (PGAP)	6627659	Contig	2021-06-02	JABHTP01
GCA_021295835.1	ASM2129583v1	Gemmatimonadota bacterium			277c_36	NCBI Prokaryotic Genome Annotation Pipeline (PGAP)	2109719	Scaffold	2021-12-27	JAGWBP01
GCA_027622655.1	ASM2762265v1	Gemmatimonadota bacterium			casp150-mb.31	NCBI Prokaryotic Genome Annotation Pipeline (PGAP)	3144997	Contig	2023-01-09	JAQBYI01
GCA_003221955.1	ASM322195v1	Gemmatimonadota bacterium			AG26	NCBI Prokaryotic Genome Annotation Pipeline	3707244	Scaffold	2018-06-12	QHUO01
GCA_003131825.1	20120500_P35	Gemmatimonadota bacterium			palsa_1242		3342596	Scaffold	2018-05-18	PKVL01
GCA_018672475.1	ASM1867247v1	Gemmatimonadota bacterium			SI037_bin186	NCBI Prokaryotic Genome Annotation Pipeline (PGAP)	6624429	Contig	2021-06-02	JABHFS01
GCA_018648345.1	ASM1864834v1	Gemmatimonadota bacterium			co234_bin75	NCBI Prokaryotic Genome Annotation Pipeline (PGAP)	6651231	Scaffold	2021-06-02	JABGRH01
GCA_018673255.1	ASM1867325v1	Gemmatimonadota bacterium			SI037_bin123	NCBI Prokaryotic Genome Annotation Pipeline (PGAP)	7329990	Contig	2021-06-02	JABHDC01
GCA_018662265.1	ASM1866226v1	Gemmatimonadota bacterium			SI074_bin148	NCBI Prokaryotic Genome Annotation Pipeline (PGAP)	6603904	Contig	2021-06-02	JABJGL01
GCA_009838975.1	ASM983897v1	Gemmatimonadota bacterium			SB0664_bin_10	NCBI Prokaryotic Genome Annotation Pipeline (PGAP)	4507204	Scaffold	2020-01-09	VXQO01
GCA_018695275.1	ASM1869527v1	Gemmatimonadota bacterium			SI037S4_bin49	NCBI Prokaryotic Genome Annotation Pipeline (PGAP)	6696783	Contig	2021-06-02	JABHPF01
GCA_021324635.1	ASM2132463v1	Gemmatimonadota bacterium			Centralia_MAG_343		4086648	Contig	2021-12-30	JAJPIS01
GCA_003223395.1	ASM322339v1	Gemmatimonadota bacterium			AG16	NCBI Prokaryotic Genome Annotation Pipeline	3410004	Scaffold	2018-06-12	QHUZ01
GCA_026705765.1	ASM2670576v1	Gemmatimonadota bacterium			IRC1_bin_23	NCBI Prokaryotic Genome Annotation Pipeline (PGAP)	5494066	Scaffold	2022-12-06	JAPPAB01
GCA_009838845.1	ASM983884v1	Gemmatimonadota bacterium			SB0664_bin_24	NCBI Prokaryotic Genome Annotation Pipeline (PGAP)	5750891	Scaffold	2020-01-09	VXRD01
GCA_002730265.1	ASM273026v1	Gemmatimonadota bacterium			NP1463	NCBI Prokaryotic Genome Annotation Pipeline	5265931	Contig	2017-10-26	PBZP01
GCA_002711035.1	ASM271103v1	Gemmatimonadota bacterium			NAT196	NCBI Prokaryotic Genome Annotation Pipeline	1923024	Contig	2017-10-25	PAID01
GCA_028875015.1	ASM2887501v1	Gemmatimonadota bacterium			RHO1_bin_55	NCBI Prokaryotic Genome Annotation Pipeline (PGAP)	4433757	Scaffold	2023-02-27	JAPPGL01
GCA_022340865.1	ASM2234086v1	Gemmatimonadota bacterium			ALJrbin.14	NCBI Prokaryotic Genome Annotation Pipeline (PGAP)	4444692	Contig	2022-02-17	JAJDNC01
GCA_002724575.1	ASM272457v1	Gemmatimonadota bacterium			RS373	NCBI Prokaryotic Genome Annotation Pipeline	2398146	Contig	2017-10-26	PBPC01
GCA_026706355.1	ASM2670635v1	Gemmatimonadota bacterium			COS4_bin_47	NCBI Prokaryotic Genome Annotation Pipeline (PGAP)	4976067	Scaffold	2022-12-06	JAPOYY01
GCA_009835325.1	ASM983532v1	Gemmatimonadota bacterium			SB0668_bin_20	NCBI Prokaryotic Genome Annotation Pipeline (PGAP)	3676089	Scaffold	2020-01-09	VXWP01
GCA_003141175.1	20120800_P2D	Gemmatimonadota bacterium			palsa_1252		4294413	Scaffold	2018-05-18	PLKW01
GCA_003222155.1	ASM322215v1	Gemmatimonadota bacterium			AG20	NCBI Prokaryotic Genome Annotation Pipeline	3448195	Contig	2018-06-12	QHUU01
GCA_007125845.1	ASM712584v1	Gemmatimonadota bacterium			CSSed162cmB_50		3203092	Contig	2019-07-18	SLCK01
GCA_016871915.1	JGI 2017-08-21	Gemmatimonadota bacterium			M_DeepCast_50m_m2_218	NCBI Prokaryotic Genome Annotation Pipeline (PGAP)	2069953	Contig	2021-02-11	VHBP01
GCA_002712565.1	ASM271256v1	Gemmatimonadota bacterium			SAT1551	NCBI Prokaryotic Genome Annotation Pipeline	1878145	Contig	2017-10-25	PAUA01
GCA_009841665.1	ASM984166v1	Gemmatimonadota bacterium			SB0661_bin_11	NCBI Prokaryotic Genome Annotation Pipeline (PGAP)	5748128	Scaffold	2020-01-09	VXLK01
GCA_029262175.1	ASM2926217v1	Gemmatimonadota bacterium			OFTM271		5342906	Contig	2023-03-17	JAJCZV01
GCA_013002885.1	ASM1300288v1	Gemmatimonadota bacterium			SS_bin_81	NCBI Prokaryotic Genome Annotation Pipeline (PGAP)	4006981	Contig	2020-05-09	JABDLS01
GCA_003221005.1	ASM322100v1	Gemmatimonadota bacterium			AG4	NCBI Prokaryotic Genome Annotation Pipeline	2793158	Scaffold	2018-06-12	QHTZ01
GCA_027418095.1	ASM2741809v1	Gemmatimonadota bacterium			clean5153		3205670	Contig	2022-12-27	DAIBNO01
GCA_003220935.1	ASM322093v1	Gemmatimonadota bacterium			AG45	NCBI Prokaryotic Genome Annotation Pipeline	4036211	Scaffold	2018-06-12	QHTT01
GCA_027294455.1	ASM2729445v1	Gemmatimonadota bacterium			KW1-S21_32	NCBI Prokaryotic Genome Annotation Pipeline (PGAP)	4218523	Contig	2022-12-26	JAPULZ01
GCA_021298395.1	ASM2129839v1	Gemmatimonadota bacterium			49618_E39.1	NCBI Prokaryotic Genome Annotation Pipeline (PGAP)	1821283	Scaffold	2021-12-27	JAJTFH01
GCA_016871855.1	JGI 2017-08-21	Gemmatimonadota bacterium			M_DeepCast_65m_m1_262	NCBI Prokaryotic Genome Annotation Pipeline (PGAP)	2986908	Contig	2021-02-11	VHBQ01
GCA_009845255.1	ASM984525v1	Gemmatimonadota bacterium			SB0670_bin_9	NCBI Prokaryotic Genome Annotation Pipeline (PGAP)	4507391	Scaffold	2020-01-09	VXZY01
GCA_028287185.1	ASM2828718v1	Gemmatimonadota bacterium			RYN_364	Annotation submitted by Colorado State University	6035782	Contig	2023-01-30	JAQBQD01
GCA_018700575.1	ASM1870057v1	Gemmatimonadota bacterium			SI072_bin3	NCBI Prokaryotic Genome Annotation Pipeline (PGAP)	6615088	Contig	2021-06-02	JABITS01
GCA_002712305.1	ASM271230v1	Gemmatimonadota bacterium			SAT162	NCBI Prokaryotic Genome Annotation Pipeline	4765829	Contig	2017-10-25	PATE01
GCA_028873845.1	ASM2887384v1	Gemmatimonadota bacterium			RHO3_bin_73	NCBI Prokaryotic Genome Annotation Pipeline (PGAP)	4048248	Scaffold	2023-02-27	JAPPNO01
GCA_023249305.1	ASM2324930v1	Gemmatimonadota bacterium			nzgw229		2507265	Scaffold	2022-05-06	JAHFCU01
GCA_018659835.1	ASM1865983v1	Gemmatimonadota bacterium			SI075_bin118	NCBI Prokaryotic Genome Annotation Pipeline (PGAP)	6628270	Contig	2021-06-02	JABJLQ01
GCA_003221855.1	ASM322185v1	Gemmatimonadota bacterium			AG33	NCBI Prokaryotic Genome Annotation Pipeline	3519416	Scaffold	2018-06-12	QHUG01
GCA_026706345.1	ASM2670634v1	Gemmatimonadota bacterium			COS4_bin_46	NCBI Prokaryotic Genome Annotation Pipeline (PGAP)	4491411	Scaffold	2022-12-06	JAPOYX01
GCA_009837865.1	ASM983786v1	Gemmatimonadota bacterium			SB0665_bin_20	NCBI Prokaryotic Genome Annotation Pipeline (PGAP)	5448157	Scaffold	2020-01-09	VXSR01
GCA_028875795.1	ASM2887579v1	Gemmatimonadota bacterium			IRC3_bin_31	NCBI Prokaryotic Genome Annotation Pipeline (PGAP)	4332747	Scaffold	2023-02-27	JAPPCI01
GCA_027418145.1	ASM2741814v1	Gemmatimonadota bacterium			clean5152		3208555	Contig	2022-12-27	DAIBNN01
GCA_003223455.1	ASM322345v1	Gemmatimonadota bacterium			AG11	NCBI Prokaryotic Genome Annotation Pipeline	4959095	Scaffold	2018-06-12	QHVE01
GCA_025358055.1	ASM2535805v1	Gemmatimonadota bacterium			GL140_5_metabinner_5		4433921	Contig	2022-09-21	JANYKV01
GCA_947499475.1	ZH-3nov15-207	Gemmatimonadota bacterium			ZH-3nov15-207		3111900	Contig	2022-12-04	CANMOG01
GCA_029879725.1	ASM2987972v1	Gemmatimonadota bacterium			8_1_Oct_SF_Bin61	NCBI Prokaryotic Genome Annotation Pipeline (PGAP)	3943298	Contig	2023-04-26	JAOUPR01
GCA_947473615.1	RH-20apr16-187	Gemmatimonadota bacterium			RH-20apr16-187		2917842	Contig	2022-12-04	CANJFP01
GCA_947471165.1	RH-15aug16-95	Gemmatimonadota bacterium			RH-15aug16-95		3013598	Contig	2022-12-04	CANIWH01
GCA_011773415.1	ASM1177341v1	Gemmatimonadota bacterium			CS1-C030	NCBI Prokaryotic Genome Annotation Pipeline (PGAP)	3622874	Scaffold	2020-03-30	WVXQ01
GCA_016874035.1	JGI 2017-08-21	Gemmatimonadota bacterium			K_Offshore_120m_m2_038	NCBI Prokaryotic Genome Annotation Pipeline (PGAP)	3080682	Contig	2021-02-11	VGVM01
GCA_022819785.1	ASM2281978v1	Gemmatimonadota bacterium			p16x57bins.24		4435654	Contig	2022-04-06	JAJEGP01
GCA_018665085.1	ASM1866508v1	Gemmatimonadota bacterium			SI073_bin93	NCBI Prokaryotic Genome Annotation Pipeline (PGAP)	6555647	Contig	2021-06-02	JABJEC01
GCA_026705275.1	ASM2670527v1	Gemmatimonadota bacterium			IRC2_bin_11	NCBI Prokaryotic Genome Annotation Pipeline (PGAP)	4194088	Scaffold	2022-12-06	JAPPAZ01
GCA_003221895.1	ASM322189v1	Gemmatimonadota bacterium			AG30	NCBI Prokaryotic Genome Annotation Pipeline	3714297	Scaffold	2018-06-12	QHUJ01
GCA_003167595.1	20110700_P1D	Gemmatimonadota bacterium			palsa_1229		3348708	Scaffold	2018-05-25	PMSL01
GCA_003221915.1	ASM322191v1	Gemmatimonadota bacterium			AG27	NCBI Prokaryotic Genome Annotation Pipeline	3099313	Scaffold	2018-06-12	QHUN01
GCA_947473655.1	RH-20apr16-202	Gemmatimonadota bacterium			RH-20apr16-202		2838942	Contig	2022-12-04	CANJFU01
GCA_009692105.1	ASM969210v1	Gemmatimonadota bacterium			Baikal-deep-G154	NCBI Prokaryotic Genome Annotation Pipeline	1617159	Contig	2019-11-22	SHZS01
GCA_003697105.1	ASM369710v1	Gemmatimonadota bacterium			J002	NCBI Prokaryotic Genome Annotation Pipeline	4180380	Contig	2018-10-29	RFFQ01
GCA_003222055.1	ASM322205v1	Gemmatimonadota bacterium			AG21	NCBI Prokaryotic Genome Annotation Pipeline	3686478	Contig	2018-06-12	QHUT01
GCA_007126035.1	ASM712603v1	Gemmatimonadota bacterium			CSSed162cmB_488R1		3879954	Contig	2019-07-18	SLCC01
GCA_011771825.1	ASM1177182v1	Gemmatimonadota bacterium			KS2-C005	NCBI Prokaryotic Genome Annotation Pipeline (PGAP)	3586048	Scaffold	2020-03-30	WWAP01
GCA_028874995.1	ASM2887499v1	Gemmatimonadota bacterium			RHO1_bin_56	NCBI Prokaryotic Genome Annotation Pipeline (PGAP)	4521271	Scaffold	2023-02-27	JAPPGM01
GCA_947467085.1	RH-14apr17-229	Gemmatimonadota bacterium			RH-14apr17-229		2965270	Contig	2022-12-04	CANIGK01
GCA_023553945.1	ASM2355394v1	Gemmatimonadota bacterium			Bin_S212_14	NCBI Prokaryotic Genome Annotation Pipeline (PGAP)	2387045	Contig	2022-05-25	JAMJQT01
GCA_022450075.1	ASM2245007v1	Gemmatimonadota bacterium			ALOHA_A2.5_43	NCBI Prokaryotic Genome Annotation Pipeline (PGAP)	1588137	Scaffold	2022-03-02	JAKURA01
GCA_003248075.1	ASM324807v1	Gemmatimonadota bacterium			SZUA-318		5637846	Contig	2018-06-18	QJYK01
GCA_026705295.1	ASM2670529v1	Gemmatimonadota bacterium			IRC2_bin_12	NCBI Prokaryotic Genome Annotation Pipeline (PGAP)	3583099	Contig	2022-12-06	JAPPBA01
GCA_002724215.1	ASM272421v1	Gemmatimonadota bacterium			RS822	NCBI Prokaryotic Genome Annotation Pipeline	5850589	Contig	2017-10-26	PBOD01
GCA_947472295.1	RH-15aug16-88	Gemmatimonadota bacterium			RH-15aug16-88		2737763	Contig	2022-12-04	CANJAK01
GCA_009843245.1	ASM984324v1	Gemmatimonadota bacterium			SB0676_bin_16	NCBI Prokaryotic Genome Annotation Pipeline (PGAP)	4473379	Scaffold	2020-01-09	VYDU01
GCA_022563405.1	ASM2256340v1	Gemmatimonadota bacterium			B62T3L11	NCBI Prokaryotic Genome Annotation Pipeline (PGAP)	3251530	Scaffold	2022-03-14	JADFNK01
GCA_003171215.1	20110800_E2D	Gemmatimonadota bacterium			fen_1231		4138602	Scaffold	2018-05-25	PMYN01
GCA_002737115.1	ASM273711v1	Gemmatimonadota bacterium			Baikal-G1	NCBI Prokaryotic Genome Annotation Pipeline	2045851	Contig	2017-10-30	NSHR01
GCA_029562745.1	ASM2956274v1	Gemmatimonadota bacterium			USST_maxbin.051		6130102	Contig	2023-04-03	JAKQUC01
GCA_947486665.1	ZE-13oct10-106	Gemmatimonadota bacterium			ZE-13oct10-106		3106620	Contig	2022-12-04	CANKUH01
GCA_028874435.1	ASM2887443v1	Gemmatimonadota bacterium			RHO2_bin_53	NCBI Prokaryotic Genome Annotation Pipeline (PGAP)	4356144	Scaffold	2023-02-27	JAPPJR01
GCA_028874985.1	ASM2887498v1	Gemmatimonadota bacterium			RHO1_bin_51	NCBI Prokaryotic Genome Annotation Pipeline (PGAP)	4246792	Scaffold	2023-02-27	JAPPGI01
GCA_002693325.1	ASM269332v1	Gemmatimonadota bacterium			EAC654	NCBI Prokaryotic Genome Annotation Pipeline	3573524	Contig	2017-10-24	NZPK01
GCA_007120925.1	ASM712092v1	Gemmatimonadota bacterium			CSSed162cmA_255		3947671	Contig	2019-07-18	SKMS01
GCA_007126575.1	ASM712657v1	Gemmatimonadota bacterium			CSSed162cmB_429		3678773	Contig	2019-07-18	SLBA01
GCA_947507895.1	RH-9nov16-182	Gemmatimonadota bacterium			RH-9nov16-182		2679386	Contig	2022-12-04	CANNQX01
GCA_023554445.1	ASM2355444v1	Gemmatimonadota bacterium			Bin_S162_005	NCBI Prokaryotic Genome Annotation Pipeline (PGAP)	2826554	Contig	2022-05-25	JAMJQQ01
GCA_028873605.1	ASM2887360v1	Gemmatimonadota bacterium			SB9160_S9_bin_11	NCBI Prokaryotic Genome Annotation Pipeline (PGAP)	3145817	Scaffold	2023-02-27	JAPPPG01
GCA_003169745.1	20110800_P1M	Gemmatimonadota bacterium			palsa_1235		3320316	Scaffold	2018-05-25	PNAV01
GCA_016218305.1	ASM1621830v1	Gemmatimonadota bacterium			NC_groundwater_1696_Pr3_B-0.1um_69_25	NCBI Prokaryotic Genome Annotation Pipeline (PGAP)	2007557	Contig	2020-12-21	JACREJ01
GCA_007123945.1	ASM712394v1	Gemmatimonadota bacterium			CSSed162cmB_74R1		2037188	Contig	2019-07-18	SLGB01
GCA_009846045.1	ASM984604v1	Gemmatimonadota bacterium			SB0670_bin_13	NCBI Prokaryotic Genome Annotation Pipeline (PGAP)	5508853	Scaffold	2020-01-09	VXYO01
GCA_028873825.1	ASM2887382v1	Gemmatimonadota bacterium			RHO3_bin_71	NCBI Prokaryotic Genome Annotation Pipeline (PGAP)	3308417	Scaffold	2023-02-27	JAPPNM01
GCA_002695775.1	ASM269577v1	Gemmatimonadota bacterium			EAC635	NCBI Prokaryotic Genome Annotation Pipeline	2387925	Contig	2017-10-24	NZQB01
GCA_025359135.1	ASM2535913v1	Gemmatimonadota bacterium			GL140_1_metabinner_42		4132663	Contig	2022-09-21	JANYHJ01
GCA_002730115.1	ASM273011v1	Gemmatimonadota bacterium			NP150	NCBI Prokaryotic Genome Annotation Pipeline	2310493	Contig	2017-10-26	PBZH01
GCA_009841165.1	ASM984116v1	Gemmatimonadota bacterium			SB0661_bin_33	NCBI Prokaryotic Genome Annotation Pipeline (PGAP)	4271398	Scaffold	2020-01-09	VXMI01
GCA_012270935.1	ASM1227093v1	Gemmatimonadota bacterium			Plut_88887		4739380	Scaffold	2020-04-09	JAAXHK01
GCA_028875335.1	ASM2887533v1	Gemmatimonadota bacterium			IRC4_bin_44	NCBI Prokaryotic Genome Annotation Pipeline (PGAP)	5967226	Scaffold	2023-02-27	JAPPEF01
GCA_003246755.1	ASM324675v1	Gemmatimonadota bacterium			SZUA-440		3154655	Contig	2018-06-18	QKDC01
GCA_023554125.1	ASM2355412v1	Gemmatimonadota bacterium			Bin_M42_016	NCBI Prokaryotic Genome Annotation Pipeline (PGAP)	1799666	Contig	2022-05-25	JAMJQN01
GCA_028874445.1	ASM2887444v1	Gemmatimonadota bacterium			RHO2_bin_54	NCBI Prokaryotic Genome Annotation Pipeline (PGAP)	4138877	Scaffold	2023-02-27	JAPPJS01
GCA_945872555.1	GE-03apr19-112	Gemmatimonas phototrophica			GE-03apr19-112		3535961	Contig	2022-09-10	CAMBZV01
GCA_028873635.1	ASM2887363v1	Gemmatimonadota bacterium			SB9154_S3_bin_4	NCBI Prokaryotic Genome Annotation Pipeline (PGAP)	3198579	Scaffold	2023-02-27	JAPPOS01
GCA_003235385.1	ASM323538v1	Gemmatimonadota bacterium			SZUA-264		1403130	Contig	2018-06-18	QJWI01
GCA_947465955.1	RE-9nov16-402	Gemmatimonadota bacterium			RE-9nov16-402		3270169	Contig	2022-12-04	CANICM01
GCA_023554245.1	ASM2355424v1	Gemmatimonadota bacterium			Bin_M162_005	NCBI Prokaryotic Genome Annotation Pipeline (PGAP)	2934314	Contig	2022-05-25	JAMJQL01
GCA_029863525.1	ASM2986352v1	Gemmatimonadota bacterium			13_May_SF_Bin45	NCBI Prokaryotic Genome Annotation Pipeline (PGAP)	3621428	Contig	2023-04-24	JAOTVL01
GCA_026706845.1	ASM2670684v1	Gemmatimonadota bacterium			COS4_bin_18	NCBI Prokaryotic Genome Annotation Pipeline (PGAP)	5461798	Scaffold	2022-12-06	JAPOXY01
GCA_945861755.1	MaH-09apr19-249	Gemmatimonas phototrophica			MaH-09apr19-249		4392241	Scaffold	2022-09-09	CAMAVQ01
GCA_002716565.1	ASM271656v1	Gemmatimonadota bacterium			SP4272	NCBI Prokaryotic Genome Annotation Pipeline	1062801	Contig	2017-10-25	PBBI01
GCA_007120305.1	ASM712030v1	Gemmatimonadota bacterium			CSSed162cmA_30R1		2030641	Contig	2019-07-18	SKNW01
GCA_026387895.1	ASM2638789v1	Gemmatimonadota bacterium			LacPavin_0818_WC50_MAG_63_9	NCBI Prokaryotic Genome Annotation Pipeline (PGAP)	2846723	Scaffold	2022-11-24	JAPLKT01
GCA_003222205.1	ASM322220v1	Gemmatimonadota bacterium			AG13	NCBI Prokaryotic Genome Annotation Pipeline	2965843	Scaffold	2018-06-12	QHVC01
GCA_947462095.1	RE-23may17-307	Gemmatimonadota bacterium			RE-23may17-307		3640161	Contig	2022-12-02	CANHNQ01
GCA_029863645.1	ASM2986364v1	Gemmatimonadota bacterium			13_May_SF_Bin31	NCBI Prokaryotic Genome Annotation Pipeline (PGAP)	3903460	Contig	2023-04-24	JAOTVA01
GCA_003560065.1	ASM356006v1	Gemmatimonadota bacterium			CSSed10_144		2800168	Contig	2018-09-13	PWJJ01
GCA_003151705.1	20120700_P3D	Gemmatimonadota bacterium			palsa_1249		4858425	Scaffold	2018-05-24	PLYF01
GCA_011776405.1	ASM1177640v1	Gemmatimonadota bacterium			CS2-K009	NCBI Prokaryotic Genome Annotation Pipeline (PGAP)	3544438	Scaffold	2020-03-30	JAABXI01
GCA_947461225.1	RE-23may17-493	Gemmatimonadota bacterium			RE-23may17-493		3709404	Contig	2022-12-02	CANHJV01
GCA_022340755.1	ASM2234075v1	Gemmatimonadota bacterium			ALJrbin.25	NCBI Prokaryotic Genome Annotation Pipeline (PGAP)	4590906	Contig	2022-02-17	JAJDNI01
GCA_003223415.1	ASM322341v1	Gemmatimonadota bacterium			AG17	NCBI Prokaryotic Genome Annotation Pipeline	3529251	Scaffold	2018-06-12	QHUY01
GCA_947506205.1	RH-9nov16-179	Gemmatimonadota bacterium			RH-9nov16-179		2940552	Contig	2022-12-04	CANNNZ01
GCA_022564055.1	ASM2256405v1	Gemmatimonadota bacterium			B56T3L14	NCBI Prokaryotic Genome Annotation Pipeline (PGAP)	3377913	Contig	2022-03-14	JADFMD01
GCA_002686915.1	ASM268691v1	Gemmatimonadota bacterium			ARS69	NCBI Prokaryotic Genome Annotation Pipeline	1677153	Contig	2017-10-24	NYYY01
GCA_003221755.1	ASM322175v1	Gemmatimonadota bacterium			AG5	NCBI Prokaryotic Genome Annotation Pipeline	3053497	Scaffold	2018-06-12	QHTO01
GCA_028287285.1	ASM2828728v1	Gemmatimonadota bacterium			RYN_359	Annotation submitted by Colorado State University	6104186	Contig	2023-01-30	JAQBPY01
GCA_023554515.1	ASM2355451v1	Gemmatimonadota bacterium			Bin_M182_011	NCBI Prokaryotic Genome Annotation Pipeline (PGAP)	2696093	Contig	2022-05-25	JAMJQM01
GCA_007121555.1	ASM712155v1	Gemmatimonadota bacterium			CSSed162cmA_149		4053411	Contig	2019-07-18	SKKH01
GCA_022450065.1	ASM2245006v1	Gemmatimonadota bacterium			ALOHA_A2.5_45	NCBI Prokaryotic Genome Annotation Pipeline (PGAP)	2965575	Scaffold	2022-03-02	JAKURC01
GCA_023554465.1	ASM2355446v1	Gemmatimonadota bacterium			Bin_M92_019	NCBI Prokaryotic Genome Annotation Pipeline (PGAP)	2740149	Contig	2022-05-25	JAMJQP01
GCA_022561145.1	ASM2256114v1	Gemmatimonadota bacterium			B89T1B8	NCBI Prokaryotic Genome Annotation Pipeline (PGAP)	4117445	Scaffold	2022-03-14	JADFRS01
GCA_016209985.1	ASM1620998v1	Gemmatimonadota bacterium			NC_groundwater_1452_Ag_S-0.65um_65_21	NCBI Prokaryotic Genome Annotation Pipeline (PGAP)	4642113	Contig	2020-12-21	JACQVB01
GCA_003251175.1	ASM325117v1	Gemmatimonadota bacterium			SZUA-544		2206634	Contig	2018-06-19	QKHC01
GCA_022826025.1	ASM2282602v1	Gemmatimonadota bacterium			jk18x22bins.6		3926247	Contig	2022-04-06	JAJDVR01
GCA_945861745.1	MaH-04nov19-41	Gemmatimonas phototrophica			MaH-04nov19-41		3671630	Contig	2022-09-09	CAMAVP01
GCA_003221885.1	ASM322188v1	Gemmatimonadota bacterium			AG31	NCBI Prokaryotic Genome Annotation Pipeline	4357259	Scaffold	2018-06-12	QHUI01
GCA_947471365.1	RH-18aug17-373	Gemmatimonadota bacterium			RH-18aug17-373		3309059	Contig	2022-12-04	CANIWQ01
GCA_009836845.1	ASM983684v1	Gemmatimonadota bacterium			SB0666_bin_33	NCBI Prokaryotic Genome Annotation Pipeline (PGAP)	5477774	Scaffold	2020-01-09	VXUR01
GCA_025350665.1	ASM2535066v1	Gemmatimonadota bacterium			GL140_2_metabat_77		4586115	Contig	2022-09-21	JANXXJ01
GCA_022451365.1	ASM2245136v1	Gemmatimonadota bacterium			ALOHA_A2.0_13	NCBI Prokaryotic Genome Annotation Pipeline (PGAP)	2131481	Contig	2022-03-02	JAKUNS01
GCA_022822425.1	ASM2282242v1	Gemmatimonadota bacterium			jk18x9bins.46		4401535	Contig	2022-04-06	JAJEBS01
GCA_011390645.1	ASM1139064v1	Gemmatimonadota bacterium			S09.Bin022		2929984	Contig	2020-03-17	JAABRY01
GCA_016177465.1	ASM1617746v1	Gemmatimonadota bacterium			NC_groundwater_93_Ag_S2p5_70_173	NCBI Prokaryotic Genome Annotation Pipeline (PGAP)	1966497	Contig	2020-12-21	JACOVF01
GCA_028875345.1	ASM2887534v1	Gemmatimonadota bacterium			IRC4_bin_45	NCBI Prokaryotic Genome Annotation Pipeline (PGAP)	5033800	Scaffold	2023-02-27	JAPPEG01
GCA_024641745.1	ASM2464174v1	Gemmatimonadota bacterium			Ww169		2674934	Scaffold	2022-08-12	JAHECL01
GCA_947456685.1	Jr-7aug17-72	Gemmatimonadota bacterium			Jr-7aug17-72		2876452	Contig	2022-12-02	CANGSJ01
GCA_947486455.1	TH-Jun18-156	Gemmatimonadota bacterium			TH-Jun18-156		2211385	Contig	2022-12-04	CANKTY01
GCA_003131365.1	20120500_P37	Gemmatimonadota bacterium			palsa_1244		3236667	Scaffold	2018-05-18	PKVB01
GCA_003133725.1	20120500_P13	Gemmatimonadota bacterium			palsa_1240		4148775	Scaffold	2018-05-18	PKZB01
GCA_007124095.1	ASM712409v1	Gemmatimonadota bacterium			CSSed162cmB_65		2827448	Contig	2019-07-18	SLFU01
GCA_022566515.1	ASM2256651v1	Gemmatimonadota bacterium			B3T1B10	NCBI Prokaryotic Genome Annotation Pipeline (PGAP)	3588813	Scaffold	2022-03-14	JADFIT01
GCA_945860975.1	LH-02apr19-75	Gemmatimonas phototrophica			LH-02apr19-75		2340793	Contig	2022-09-15	CAMATJ01
GCA_003232955.1	ASM323295v1	Gemmatimonadota bacterium			SZUA-50		3281945	Contig	2018-06-15	QIKH01
GCA_022562295.1	ASM2256229v1	Gemmatimonadota bacterium			B74T1B5	NCBI Prokaryotic Genome Annotation Pipeline (PGAP)	3793053	Scaffold	2022-03-14	JADFPO01
GCA_029862925.1	ASM2986292v1	Gemmatimonadota bacterium			13_May_SF_Bin78	NCBI Prokaryotic Genome Annotation Pipeline (PGAP)	3491133	Contig	2023-04-24	JAOTWJ01
GCA_024638325.1	ASM2463832v1	Gemmatimonadota bacterium			Ww583		3102913	Scaffold	2022-08-12	JAHEKM01
GCA_947467025.1	RE-9nov16-314	Gemmatimonadota bacterium			RE-9nov16-314		1569022	Contig	2022-12-04	CANIGC01
GCA_007125125.1	ASM712512v1	Gemmatimonadota bacterium			CSSed162cmB_561		3498663	Contig	2019-07-18	SLDT01
GCA_025937815.1	ASM2593781v1	Gemmatimonadota bacterium			TY_HY_2_bin.52		2886087	Contig	2022-11-01	JAICQP01
GCA_947479795.1	RH-26jul17-212	Gemmatimonadota bacterium			RH-26jul17-212		3327876	Contig	2022-12-04	CANKBB01
GCA_007120315.1	ASM712031v1	Gemmatimonadota bacterium			CSSed162cmA_310		3235222	Contig	2019-07-18	SKNX01
GCA_023554235.1	ASM2355423v1	Gemmatimonadota bacterium			Bin_S182_010	NCBI Prokaryotic Genome Annotation Pipeline (PGAP)	2980185	Contig	2022-05-25	JAMJQS01
GCA_022615095.1	ASM2261509v1	Gemmatimonadota bacterium			PMV_6_maxbin.020	NCBI Prokaryotic Genome Annotation Pipeline (PGAP)	5931031	Contig	2022-03-17	JAKEHK01
GCA_022573755.1	ASM2257375v1	Gemmatimonadota bacterium			B12T3L8	NCBI Prokaryotic Genome Annotation Pipeline (PGAP)	4065027	Scaffold	2022-03-15	JACZTI01
GCA_003221765.1	ASM322176v1	Gemmatimonadota bacterium			AG44	NCBI Prokaryotic Genome Annotation Pipeline	2971817	Scaffold	2018-06-12	QHTU01
GCA_027296125.1	ASM2729612v1	Gemmatimonadota bacterium			KW1-S11_87	NCBI Prokaryotic Genome Annotation Pipeline (PGAP)	2712732	Contig	2022-12-26	JAPUJP01
GCA_947467505.1	RE-9nov16-379	Gemmatimonadota bacterium			RE-9nov16-379		2862052	Contig	2022-12-04	CANIIB01
GCA_024638305.1	ASM2463830v1	Gemmatimonadota bacterium			Ww584		4169223	Scaffold	2022-08-12	JAHEKN01
GCA_025929685.1	ASM2592968v1	Gemmatimonadota bacterium			TY_FP_2_bin.48		1746447	Contig	2022-10-31	JAICPU01
GCA_003168085.1	20110700_P2D	Gemmatimonadota bacterium			palsa_1230		3595185	Scaffold	2018-05-25	PMTI01
GCA_007122915.1	ASM712291v1	Gemmatimonadota bacterium			CSSed162cmA_525R1		1952172	Contig	2019-07-18	SKSQ01
GCA_016199245.1	ASM1619924v1	Gemmatimonadota bacterium			NC_groundwater_1089_Ag_S2p5_68_137	NCBI Prokaryotic Genome Annotation Pipeline (PGAP)	2584435	Contig	2020-12-21	JACQHC01
GCA_009836475.1	ASM983647v1	Gemmatimonadota bacterium			SB0667_bin_16	NCBI Prokaryotic Genome Annotation Pipeline (PGAP)	3494403	Scaffold	2020-01-09	VXVJ01
GCA_009692135.1	ASM969213v1	Gemmatimonadota bacterium			Baikal-deep-G157	NCBI Prokaryotic Genome Annotation Pipeline	2277131	Contig	2019-11-22	SHZV01
GCA_002686955.1	ASM268695v1	Gemmatimonadota bacterium			ARS67	NCBI Prokaryotic Genome Annotation Pipeline	4278577	Contig	2017-10-24	NYZA01
GCA_029262155.1	ASM2926215v1	Gemmatimonadota bacterium			OFTM291		3217518	Contig	2023-03-17	JAJCZW01
GCA_023554405.1	ASM2355440v1	Gemmatimonadota bacterium			Bin_S91_007	NCBI Prokaryotic Genome Annotation Pipeline (PGAP)	2340983	Contig	2022-05-25	JAMJQX01
GCA_018675915.1	ASM1867591v1	Gemmatimonadota bacterium			SI034_bin69	NCBI Prokaryotic Genome Annotation Pipeline (PGAP)	6967360	Contig	2021-06-02	JABGXF01
GCA_016794805.1	ASM1679480v1	Gemmatimonadota bacterium			new MAG-65	NCBI Prokaryotic Genome Annotation Pipeline (PGAP)	3911338	Contig	2021-02-01	JAEUJI01
GCA_947463135.1	RE-26jul17-69	Gemmatimonadota bacterium			RE-26jul17-69		3550244	Contig	2022-12-02	CANHTA01
GCA_947479275.1	RH-26jul17-234	Gemmatimonadota bacterium			RH-26jul17-234		2880656	Contig	2022-12-04	CANJZD01
GCA_003562075.1	ASM356207v1	Gemmatimonadota bacterium			CSSed11_55		3591608	Contig	2018-09-13	PWWP01
GCA_029861425.1	ASM2986142v1	Gemmatimonadota bacterium			21_Jan_SF_Bin74	NCBI Prokaryotic Genome Annotation Pipeline (PGAP)	3851472	Contig	2023-04-24	JAOTZH01
GCA_023554075.1	ASM2355407v1	Gemmatimonadota bacterium			Bin_M51_014	NCBI Prokaryotic Genome Annotation Pipeline (PGAP)	2719955	Contig	2022-05-25	JAMJQO01
GCA_009844885.1	ASM984488v1	Gemmatimonadota bacterium			SB0672_bin_21	NCBI Prokaryotic Genome Annotation Pipeline (PGAP)	4895221	Scaffold	2020-01-09	VYAQ01
GCA_025358315.1	ASM2535831v1	Gemmatimonadota bacterium			GL140_4_metabinner_96_sub		2802333	Contig	2022-09-21	JANYKA01
GCA_003223495.1	ASM322349v1	Gemmatimonadota bacterium			AG1	NCBI Prokaryotic Genome Annotation Pipeline	3334070	Scaffold	2018-06-12	QHVG01
GCA_002731735.1	ASM273173v1	Gemmatimonadota bacterium			NP105	NCBI Prokaryotic Genome Annotation Pipeline	2160153	Contig	2017-10-26	PCCM01
GCA_025937245.1	ASM2593724v1	Gemmatimonadota bacterium			TY_ISSM_2_bin.45		2871629	Contig	2022-11-01	JAICRT01
GCA_022574715.1	ASM2257471v1	Gemmatimonadota bacterium			B101T1L10	NCBI Prokaryotic Genome Annotation Pipeline (PGAP)	3551869	Scaffold	2022-03-15	JACZRL01
GCA_020431455.1	ASM2043145v1	Gemmatimonadota bacterium			HKST-UBA04	NCBI Prokaryotic Genome Annotation Pipeline (PGAP)	3259144	Scaffold	2021-10-12	JAGQIE01
GCA_026705695.1	ASM2670569v1	Gemmatimonadota bacterium			IRC1_bin_27	NCBI Prokaryotic Genome Annotation Pipeline (PGAP)	6287392	Scaffold	2022-12-06	JAPPAF01
GCA_003564555.1	ASM356455v1	Gemmatimonadota bacterium			T3Sed10_66		2378832	Contig	2018-09-13	PXFB01
GCA_015659365.1	ASM1565936v1	Gemmatimonadota bacterium			SZUA-1081	NCBI Prokaryotic Genome Annotation Pipeline	2518767	Contig	2020-11-23	DQMY01
GCA_003247675.1	ASM324767v1	Gemmatimonadota bacterium			SZUA-320		3030465	Contig	2018-06-18	QJYM01
GCA_025362095.1	ASM2536209v1	Gemmatimonadota bacterium			GL140_2_metabinner_43		2985849	Contig	2022-09-21	JANYIJ01
GCA_003221805.1	ASM322180v1	Gemmatimonadota bacterium			AG39	NCBI Prokaryotic Genome Annotation Pipeline	3139386	Scaffold	2018-06-12	QHUA01
GCA_947482185.1	RH-27jun17-280	Gemmatimonadota bacterium			RH-27jun17-280		2849652	Contig	2022-12-04	CANKIT01
GCA_003221725.1	ASM322172v1	Gemmatimonadota bacterium			AG50	NCBI Prokaryotic Genome Annotation Pipeline	2534121	Scaffold	2018-06-12	QHTN01
GCA_009839265.1	ASM983926v1	Gemmatimonadota bacterium			SB0662_bin_8	NCBI Prokaryotic Genome Annotation Pipeline (PGAP)	4154248	Scaffold	2020-01-09	VXPX01
GCA_012267505.1	ASM1226750v1	Gemmatimonadota bacterium			Plut_88859		3301872	Scaffold	2020-04-09	JAAXGI01
GCA_016873975.1	JGI 2017-08-21	Gemmatimonadota bacterium			M_surface_7_m1_048	NCBI Prokaryotic Genome Annotation Pipeline (PGAP)	927463	Contig	2021-02-11	VGVK01
GCA_009842515.1	ASM984251v1	Gemmatimonadota bacterium			SB0677_bin_19	NCBI Prokaryotic Genome Annotation Pipeline (PGAP)	4318928	Scaffold	2020-01-09	VYFF01
GCA_017881445.1	ASM1788144v1	Gemmatimonadota bacterium			Chersky.3_43		4748621	Contig	2021-04-08	JADGQX01
GCA_016209945.1	ASM1620994v1	Gemmatimonadota bacterium			NC_groundwater_1454_Ag_S-0.65um_69_40	NCBI Prokaryotic Genome Annotation Pipeline (PGAP)	1732972	Contig	2020-12-21	JACQVD01
GCA_030631625.1	ASM3063162v1	Gemmatimonadota bacterium			CSMAG_1426		2519547	Contig	2023-08-03	DAOVKT01
GCA_018969225.1	ASM1896922v1	Gemmatimonadota bacterium			REEB496	NCBI Prokaryotic Genome Annotation Pipeline (PGAP)	3818683	Contig	2021-06-21	JAGWYS01
GCA_009840215.1	ASM984021v1	Gemmatimonadota bacterium			SB0662_bin_23	NCBI Prokaryotic Genome Annotation Pipeline (PGAP)	4085139	Scaffold	2020-01-09	VXOC01
GCA_017889745.1	ASM1788974v1	Gemmatimonadota bacterium			CTSoil_084	Annotation submitted by Colorado State University	2793122	Scaffold	2021-04-08	JAGGAG01
GCA_009841475.1	ASM984147v1	Gemmatimonadota bacterium			SB0661_bin_2	NCBI Prokaryotic Genome Annotation Pipeline (PGAP)	4178274	Scaffold	2020-01-09	VXLT01
GCA_002725435.1	ASM272543v1	Gemmatimonadota bacterium			RS369	NCBI Prokaryotic Genome Annotation Pipeline	1590352	Contig	2017-10-26	PBPG01
GCA_030430625.1	ASM3043062v1	Gemmatimonadota bacterium			Co_bin.358		3460799	Contig	2023-07-11	JAUIKL01
GCA_947380445.1	JR-MC-I-240519-185	Gemmatimonadota bacterium			JR-MC-I-240519-185		2483267	Contig	2022-12-02	CANCRD01
GCA_016179225.1	ASM1617922v1	Gemmatimonadota bacterium			NC_groundwater_1_Ag_B-0.1um_70_44	NCBI Prokaryotic Genome Annotation Pipeline (PGAP)	1811226	Contig	2020-12-21	JACORV01
GCA_024641735.1	ASM2464173v1	Gemmatimonadota bacterium			Ww170		2749567	Scaffold	2022-08-12	JAHECN01
GCA_023554595.1	ASM2355459v1	Gemmatimonadota bacterium			Bin_S53_006	NCBI Prokaryotic Genome Annotation Pipeline (PGAP)	2329960	Contig	2022-05-25	JAMJQW01
GCA_028287345.1	ASM2828734v1	Gemmatimonadota bacterium			RYN_356	Annotation submitted by Colorado State University	6084124	Contig	2023-01-30	JAQBPV01
GCA_003223425.1	ASM322342v1	Gemmatimonadota bacterium			AG15	NCBI Prokaryotic Genome Annotation Pipeline	2522618	Scaffold	2018-06-12	QHVA01
GCA_007118565.1	ASM711856v1	Gemmatimonadota bacterium			CSSed162cmA_48		2915116	Contig	2019-07-18	SKRI01
GCA_947480105.1	RH-27jun17-202	Gemmatimonadota bacterium			RH-27jun17-202		3041444	Contig	2022-12-04	CANKDL01
GCA_009841825.1	ASM984182v1	Gemmatimonadota bacterium			SB0678_bin_23	NCBI Prokaryotic Genome Annotation Pipeline (PGAP)	4869227	Scaffold	2020-01-09	VYGM01
GCA_029881575.1	ASM2988157v1	Gemmatimonadota bacterium			8_1_July_SF_Bin36	NCBI Prokaryotic Genome Annotation Pipeline (PGAP)	3627022	Contig	2023-04-26	JAOUML01
GCA_007120735.1	ASM712073v1	Gemmatimonadota bacterium			CSSed162cmA_271R1		3349835	Contig	2019-07-18	SKNB01
GCA_003221985.1	ASM322198v1	Gemmatimonadota bacterium			AG24	NCBI Prokaryotic Genome Annotation Pipeline	3031493	Scaffold	2018-06-12	QHUQ01
GCA_007130775.1	ASM713077v1	Gemmatimonadota bacterium			CSSed165cm_588		3182546	Contig	2019-07-18	SLRX01
GCA_009837985.1	ASM983798v1	Gemmatimonadota bacterium			SB0665_bin_15	NCBI Prokaryotic Genome Annotation Pipeline (PGAP)	4249639	Scaffold	2020-01-09	VXSL01
GCA_007125795.1	ASM712579v1	Gemmatimonadota bacterium			CSSed162cmB_505		3868074	Contig	2019-07-18	SLCO01
GCA_025931135.1	ASM2593113v1	Gemmatimonadota bacterium			OFB_bin.31		2431172	Contig	2022-10-31	JAICNR01
GCA_028287355.1	ASM2828735v1	Gemmatimonadota bacterium			RYN_355	Annotation submitted by Colorado State University	2803881	Contig	2023-01-30	JAQBPU01
GCA_002725915.1	ASM272591v1	Gemmatimonadota bacterium			NP952	NCBI Prokaryotic Genome Annotation Pipeline	3810359	Contig	2017-10-26	PBRM01
GCA_947472275.1	RH-18aug17-102	Gemmatimonadota bacterium			RH-18aug17-102		2738678	Contig	2022-12-04	CANJAV01
GCA_007129555.1	ASM712955v1	Gemmatimonadota bacterium			CSSed162cmB_155		2975497	Contig	2019-07-18	SKVH01
GCA_003221085.1	ASM322108v1	Gemmatimonadota bacterium			AG36	NCBI Prokaryotic Genome Annotation Pipeline	2963295	Scaffold	2018-06-12	QHUD01
GCA_007129815.1	ASM712981v1	Gemmatimonadota bacterium			CSSed162cmB_119R1		3552297	Contig	2019-07-18	SKUT01
GCA_023553935.1	ASM2355393v1	Gemmatimonadota bacterium			Bin_S43_010	NCBI Prokaryotic Genome Annotation Pipeline (PGAP)	2799597	Contig	2022-05-25	JAMJQU01
GCA_947468815.1	RH-14apr17-388	Gemmatimonadota bacterium			RH-14apr17-388		3134420	Contig	2022-12-04	CANIND01
GCA_003132065.1	20120500_P28	Gemmatimonadota bacterium			palsa_1241		3680817	Scaffold	2018-05-18	PKWN01
GCA_003556885.1	ASM355688v1	Gemmatimonadota bacterium			CSSed10_470R1		3460263	Contig	2018-09-13	PWQE01
GCA_003220835.1	ASM322083v1	Gemmatimonadota bacterium			AG6	NCBI Prokaryotic Genome Annotation Pipeline	3111271	Scaffold	2018-06-12	QHTM01
GCA_002695705.1	ASM269570v1	Gemmatimonadota bacterium			EAC640	NCBI Prokaryotic Genome Annotation Pipeline	1658144	Contig	2017-10-24	NZPW01
GCA_018674875.1	ASM1867487v1	Gemmatimonadota bacterium			SI036_bin26	NCBI Prokaryotic Genome Annotation Pipeline (PGAP)	6276272	Contig	2021-06-02	JABGZF01
GCA_016182745.1	ASM1618274v1	Gemmatimonadota bacterium			NC_groundwater_372_Ag_B-0.1um_69_12	NCBI Prokaryotic Genome Annotation Pipeline (PGAP)	3535209	Scaffold	2020-12-21	JACPFX01
GCA_012267435.1	ASM1226743v1	Gemmatimonadota bacterium			Plut_88863		2012796	Scaffold	2020-04-09	JAAXGM01
GCA_007121775.1	ASM712177v1	Gemmatimonadota bacterium			CSSed162cmA_121		3253556	Contig	2019-07-18	SKJY01
GCA_007130605.1	ASM713060v1	Gemmatimonadota bacterium			CSSed165cm_596		3004840	Contig	2019-07-18	SLSF01
GCA_016209905.1	ASM1620990v1	Gemmatimonadota bacterium			NC_groundwater_1457_Ag_S-0.65um_71_46	NCBI Prokaryotic Genome Annotation Pipeline (PGAP)	2174858	Contig	2020-12-21	JACQVG01
GCA_947476445.1	RH-23may17-425	Gemmatimonadota bacterium			RH-23may17-425		2547509	Contig	2022-12-04	CANJQS01
GCA_003564295.1	ASM356429v1	Gemmatimonadota bacterium			T3Sed10_83R1m		3340643	Contig	2018-09-13	PXFI01
GCA_947505695.1	ZH-Jul18-180	Gemmatimonadota bacterium			ZH-Jul18-180		2101653	Contig	2022-12-04	CANNMI01
GCA_019347975.1	ASM1934797v1	Gemmatimonadota bacterium			0813_bin10	NCBI Prokaryotic Genome Annotation Pipeline (PGAP)	3617333	Scaffold	2021-07-26	JAHWKI01
GCA_003221995.1	ASM322199v1	Gemmatimonadota bacterium			AG23	NCBI Prokaryotic Genome Annotation Pipeline	2117168	Scaffold	2018-06-12	QHUR01
GCA_003447875.1	ASM344787v1	Gemmatimonadota bacterium			UBA9046	NCBI Prokaryotic Genome Annotation Pipeline	3875517	Scaffold	2018-09-04	DLYE01
GCA_019510405.1	ASM1951040v1	Gemmatimonadota bacterium			SH_69_11	NCBI Prokaryotic Genome Annotation Pipeline (PGAP)	3744049	Scaffold	2021-08-10	JAEKKK01
GCA_020061515.1	ASM2006151v1	Gemmatimonadota bacterium			DeMMO4_6		3319844	Contig	2021-09-20	JAGUYC01
GCA_028876725.1	ASM2887672v1	Gemmatimonadota bacterium			REEB316	NCBI Prokaryotic Genome Annotation Pipeline (PGAP)	3059586	Contig	2023-02-27	JAGWRB01
GCA_019347645.1	ASM1934764v1	Gemmatimonadota bacterium			0813_bin4	NCBI Prokaryotic Genome Annotation Pipeline (PGAP)	1424547	Contig	2021-07-26	JAHWKZ01
GCA_003559555.1	ASM355955v1	Gemmatimonadota bacterium			CSSed10_216R1		3535800	Contig	2018-09-13	PWLA01
GCA_003221045.1	ASM322104v1	Gemmatimonadota bacterium			AG37	NCBI Prokaryotic Genome Annotation Pipeline	2809635	Scaffold	2018-06-12	QHUC01
GCA_025360995.1	ASM2536099v1	Gemmatimonadota bacterium			GL140_5_metabat_472_sub		2500334	Contig	2022-09-21	JANYBD01
GCA_947504615.1	ZH-Oct18-98	Gemmatimonadota bacterium			ZH-Oct18-98		3154908	Contig	2022-12-04	CANNKR01
GCA_016200495.1	ASM1620049v1	Gemmatimonadota bacterium			NC_groundwater_1027_Pr1_S-0.65um_72_9	NCBI Prokaryotic Genome Annotation Pipeline (PGAP)	4137332	Scaffold	2020-12-21	JACQES01
GCA_947469755.1	RH-15aug16-146	Gemmatimonadota bacterium			RH-15aug16-146		3111328	Contig	2022-12-04	CANIRH01
GCA_945865795.1	TrE-25oct19-144	Gemmatimonas phototrophica			TrE-25oct19-144		2569715	Contig	2022-09-09	CAMBGE01
GCA_003223475.1	ASM322347v1	Gemmatimonadota bacterium			AG10	NCBI Prokaryotic Genome Annotation Pipeline	3284771	Scaffold	2018-06-12	QHVF01
GCA_016180765.1	ASM1618076v1	Gemmatimonadota bacterium			NC_groundwater_234_Ag_S-0.2um_69_9	NCBI Prokaryotic Genome Annotation Pipeline (PGAP)	2854048	Scaffold	2020-12-21	JACPAP01
GCA_003561635.1	ASM356163v1	Gemmatimonadota bacterium			CSSed11_36		3409878	Contig	2018-09-13	PWWD01
GCA_007132965.1	ASM713296v1	Gemmatimonadota bacterium			CSSed165cm_412		3512250	Contig	2019-07-18	SLNQ01
GCA_003230455.1	ASM323045v1	Gemmatimonadota bacterium			SZUA-214		2926962	Contig	2018-06-15	QIDZ01
GCA_947491105.1	TH-Jun18-74	Gemmatimonadota bacterium			TH-Jun18-74		2472338	Contig	2022-12-04	CANLJJ01
GCA_003136975.1	20111000_P1D	Gemmatimonadota bacterium			palsa_1236		3646842	Scaffold	2018-05-18	PLEG01
GCA_003561415.1	ASM356141v1	Gemmatimonadota bacterium			CSSed11_64		4368368	Contig	2018-09-13	PWWU01
GCA_028287225.1	ASM2828722v1	Gemmatimonadota bacterium			RYN_360	Annotation submitted by Colorado State University	3752684	Contig	2023-01-30	JAQBPZ01
GCA_022572425.1	ASM2257242v1	Gemmatimonadota bacterium			B19T1L6		2355936	Scaffold	2022-03-15	JACZVX01
GCA_027295155.1	ASM2729515v1	Gemmatimonadota bacterium			KW1-S21_123	NCBI Prokaryotic Genome Annotation Pipeline (PGAP)	1896290	Contig	2022-12-26	JAPULH01
GCA_947474525.1	RH-23may17-1112	Gemmatimonadota bacterium			RH-23may17-1112		2879655	Contig	2022-12-04	CANJJK01
GCA_025358965.1	ASM2535896v1	Gemmatimonadota bacterium			GL140_1_metabinner_86_sub		2954687	Contig	2022-09-21	JANYHR01
GCA_028876525.1	ASM2887652v1	Gemmatimonadota bacterium			REEB322	NCBI Prokaryotic Genome Annotation Pipeline (PGAP)	3245517	Contig	2023-02-27	JAGWRI01
GCA_947499765.1	ZH-3nov15-40	Gemmatimonadota bacterium			ZH-3nov15-40		2040720	Contig	2022-12-04	CANMPX01
GCA_009843805.1	ASM984380v1	Gemmatimonadota bacterium			SB0675_bin_20	NCBI Prokaryotic Genome Annotation Pipeline (PGAP)	3935994	Scaffold	2020-01-09	VYCR01
GCA_003250775.1	ASM325077v1	Gemmatimonadota bacterium			SZUA-614		3390113	Contig	2018-06-19	QKJU01
GCA_003220855.1	ASM322085v1	Gemmatimonadota bacterium			AG49	NCBI Prokaryotic Genome Annotation Pipeline	2962657	Scaffold	2018-06-12	QHTP01
GCA_947444845.1	CH-Oct18-5	Gemmatimonadota bacterium			CH-Oct18-5		1991124	Contig	2022-12-02	CANFCM01
GCA_004357415.1	ASM435741v1	Gemmatimonadota bacterium			N074bin45	NCBI Prokaryotic Genome Annotation Pipeline	1863671	Contig	2019-03-19	SMVY01
GCA_022360695.1	ASM2236069v1	Gemmatimonadota bacterium			MAG.277	NCBI Prokaryotic Genome Annotation Pipeline (PGAP)	3993400	Contig	2022-02-22	JAKSCH01
GCA_007122885.1	ASM712288v1	Gemmatimonadota bacterium			CSSed162cmA_526		3227264	Contig	2019-07-18	SKSR01
GCA_947464465.1	RE-4nov15-191	Gemmatimonadota bacterium			RE-4nov15-191		2905453	Contig	2022-12-02	CANHXG01
GCA_003141205.1	20120800_E3X	Gemmatimonadota bacterium			fen_1251		2910155	Scaffold	2018-05-18	PLLD01
GCA_009835865.1	ASM983586v1	Gemmatimonadota bacterium			SB0668_bin_22	NCBI Prokaryotic Genome Annotation Pipeline (PGAP)	3905774	Scaffold	2020-01-09	VXWR01
GCA_003557525.1	ASM355752v1	Gemmatimonadota bacterium			CSSed10_36		2929009	Contig	2018-09-13	PWOF01
GCA_028287325.1	ASM2828732v1	Gemmatimonadota bacterium			RYN_357	Annotation submitted by Colorado State University	3480600	Contig	2023-01-30	JAQBPW01
GCA_007121925.1	ASM712192v1	Gemmatimonadota bacterium			CSSed162cmA_106		3388350	Contig	2019-07-18	SKJP01
GCA_018224305.1	ASM1822430v1	Gemmatimonadota bacterium			SH-MAG3	NCBI Prokaryotic Genome Annotation Pipeline (PGAP)	3570825	Contig	2021-05-02	JAGTUV01
GCA_025357805.1	ASM2535780v1	Gemmatimonadota bacterium			GL140_6_metabinner_43_sub		2826173	Contig	2022-09-21	JANYLO01
GCA_028874765.1	ASM2887476v1	Gemmatimonadota bacterium			RHO2_bin_15	NCBI Prokaryotic Genome Annotation Pipeline (PGAP)	4917338	Scaffold	2023-02-27	JAPPIE01
GCA_030550695.1	ASM3055069v1	Gemmatimonadota bacterium			BF4.bins.9.201808		3028226	Scaffold	2023-07-28	JAUQOX01
GCA_947495215.1	ZH-13may13-120	Gemmatimonadota bacterium			ZH-13may13-120		2068264	Contig	2022-12-04	CANLYB01
GCA_003221075.1	ASM322107v1	Gemmatimonadota bacterium			AG34	NCBI Prokaryotic Genome Annotation Pipeline	3173071	Scaffold	2018-06-12	QHUF01
GCA_016209965.1	ASM1620996v1	Gemmatimonadota bacterium			NC_groundwater_1455_Ag_S-0.65um_69_45	NCBI Prokaryotic Genome Annotation Pipeline (PGAP)	2819606	Contig	2020-12-21	JACQVE01
GCA_025361465.1	ASM2536146v1	Gemmatimonadota bacterium			GL140_5_metabat_188_sub		2759810	Contig	2022-09-21	JANYAG01
GCA_022562135.1	ASM2256213v1	Gemmatimonadota bacterium			B76T3L11	NCBI Prokaryotic Genome Annotation Pipeline (PGAP)	3144153	Scaffold	2022-03-14	JADFPX01
GCA_007121275.1	ASM712127v1	Gemmatimonadota bacterium			CSSed162cmA_229		2965118	Contig	2019-07-18	SKMB01
GCA_003157095.1	20120600_E3D	Gemmatimonadota bacterium			fen_1246		2623889	Scaffold	2018-05-24	PMIK01
GCA_028874755.1	ASM2887475v1	Gemmatimonadota bacterium			RHO1_bin_89	NCBI Prokaryotic Genome Annotation Pipeline (PGAP)	1178760	Scaffold	2023-02-27	JAPPHS01
GCA_945877105.1	MoH-02may19-76	Gemmatimonas phototrophica			MoH-02may19-76		2531617	Contig	2022-09-10	CAMCQU01
GCA_027593055.1	ASM2759305v1	Gemmatimonadota bacterium			casp40-mb.319	NCBI Prokaryotic Genome Annotation Pipeline (PGAP)	3329666	Contig	2023-01-08	JAQCJM01
GCA_023554335.1	ASM2355433v1	Gemmatimonadota bacterium			Bin_S162_007	NCBI Prokaryotic Genome Annotation Pipeline (PGAP)	2573992	Contig	2022-05-25	JAMJQR01
GCA_009836325.1	ASM983632v1	Gemmatimonadota bacterium			SB0667_bin_23	NCBI Prokaryotic Genome Annotation Pipeline (PGAP)	5243772	Scaffold	2020-01-09	VXVR01
GCA_003551025.1	ASM355102v1	Gemmatimonadota bacterium			B1Sed10_37		3391089	Contig	2018-09-12	PULT01
GCA_028874975.1	ASM2887497v1	Gemmatimonadota bacterium			RHO1_bin_61	NCBI Prokaryotic Genome Annotation Pipeline (PGAP)	4591238	Scaffold	2023-02-27	JAPPGS01
GCA_013043565.1	ASM1304356v1	Gemmatimonadota bacterium			Site_A17	NCBI Prokaryotic Genome Annotation Pipeline (PGAP)	4410288	Contig	2020-05-11	JABDNZ01
GCA_007128805.1	ASM712880v1	Gemmatimonadota bacterium			CSSed162cmB_214		2758445	Contig	2019-07-18	SKWS01
GCA_022572705.1	ASM2257270v1	Gemmatimonadota bacterium			B18T1B8		2606203	Scaffold	2022-03-15	JACZVK01
GCA_003221825.1	ASM322182v1	Gemmatimonadota bacterium			AG35	NCBI Prokaryotic Genome Annotation Pipeline	2860259	Scaffold	2018-06-12	QHUE01
GCA_009846185.1	ASM984618v1	Gemmatimonadota bacterium			SB0669_bin_4	NCBI Prokaryotic Genome Annotation Pipeline (PGAP)	3840933	Scaffold	2020-01-09	VXYE01
GCA_018697585.1	ASM1869758v1	Gemmatimonadota bacterium			SI039_bin71	NCBI Prokaryotic Genome Annotation Pipeline (PGAP)	6479620	Contig	2021-06-02	JABHTX01
GCA_027293265.1	ASM2729326v1	Gemmatimonadota bacterium			A5-S04_112	NCBI Prokaryotic Genome Annotation Pipeline (PGAP)	2132773	Contig	2022-12-26	JAPUGA01
GCA_016207445.1	ASM1620744v1	Gemmatimonadota bacterium			NC_groundwater_1313_Ag_S-0.2um_70_78	NCBI Prokaryotic Genome Annotation Pipeline (PGAP)	2828932	Contig	2020-12-21	JACQPS01
GCA_013820915.1	ASM1382091v1	Gemmatimonadota bacterium			MGR_bin443	NCBI Prokaryotic Genome Annotation Pipeline (PGAP)	4793540	Scaffold	2020-07-28	JACDHR01
GCA_947506125.1	ZH-Oct18-29	Gemmatimonadota bacterium			ZH-Oct18-29		1959488	Contig	2022-12-04	CANNNS01
GCA_003220975.1	ASM322097v1	Gemmatimonadota bacterium			AG41	NCBI Prokaryotic Genome Annotation Pipeline	2882102	Scaffold	2018-06-12	QHTX01
GCA_007130945.1	ASM713094v1	Gemmatimonadota bacterium			CSSed165cm_570		2552363	Contig	2019-07-18	SLRJ01
GCA_026713285.1	ASM2671328v1	Gemmatimonadota bacterium			APA_bin_41	NCBI Prokaryotic Genome Annotation Pipeline (PGAP)	3399589	Contig	2022-12-06	JAPOOT01
GCA_019348475.1	ASM1934847v1	Gemmatimonadota bacterium			0707_bin15	NCBI Prokaryotic Genome Annotation Pipeline (PGAP)	4079238	Scaffold	2021-07-26	JAHWJJ01
GCA_029864665.1	ASM2986466v1	Gemmatimonadota bacterium			13_Jan_SF_Bin53	NCBI Prokaryotic Genome Annotation Pipeline (PGAP)	3587961	Contig	2023-04-24	JAOTTA01
GCA_026707415.1	ASM2670741v1	Gemmatimonadota bacterium			COS3_bin_11	NCBI Prokaryotic Genome Annotation Pipeline (PGAP)	2735989	Scaffold	2022-12-06	JAPOWX01
GCA_009835785.1	ASM983578v1	Gemmatimonadota bacterium			SB0668_bin_24	NCBI Prokaryotic Genome Annotation Pipeline (PGAP)	5841646	Scaffold	2020-01-09	VXWT01
GCA_016880225.1	ASM1688022v1	Gemmatimonadota bacterium			EFPC_76		2174421	Contig	2021-02-12	JAEHDT01
GCA_009844855.1	ASM984485v1	Gemmatimonadota bacterium			SB0672_bin_22	NCBI Prokaryotic Genome Annotation Pipeline (PGAP)	3720031	Scaffold	2020-01-09	VYAR01
GCA_943334555.2	HRSG-H9-bin-96	Gemmatimonas phototrophica			HRSG-H9-bin-96		3311162	Contig	2023-04-24	CALQXO02
GCA_003220955.1	ASM322095v1	Gemmatimonadota bacterium			AG42	NCBI Prokaryotic Genome Annotation Pipeline	2638808	Scaffold	2018-06-12	QHTW01
GCA_003142495.1	20120800_E2X	Gemmatimonadota bacterium			fen_1250		3224932	Scaffold	2018-05-18	PLMM01
GCA_022573095.1	ASM2257309v1	Gemmatimonadota bacterium			B16T1B5	NCBI Prokaryotic Genome Annotation Pipeline (PGAP)	2081348	Scaffold	2022-03-15	JACZUR01
GCA_009836825.1	ASM983682v1	Gemmatimonadota bacterium			SB0666_bin_34	NCBI Prokaryotic Genome Annotation Pipeline (PGAP)	3654868	Scaffold	2020-01-09	VXUS01
GCA_947496915.1	ZE-Oct18-162	Gemmatimonadota bacterium			ZE-Oct18-162		2590053	Contig	2022-12-04	CANMGK01
GCA_027346425.1	ASM2734642v1	Gemmatimonadota bacterium			clean1220		3705036	Contig	2022-12-27	DAIESF01
GCA_030624865.1	ASM3062486v1	Gemmatimonadota bacterium			CSMAG_3075		1989801	Contig	2023-08-03	JAUXJF01
GCA_023554435.1	ASM2355443v1	Gemmatimonadota bacterium			Bin_S43_056	NCBI Prokaryotic Genome Annotation Pipeline (PGAP)	2710074	Contig	2022-05-25	JAMJQV01
GCA_009836565.1	ASM983656v1	Gemmatimonadota bacterium			SB0667_bin_11	NCBI Prokaryotic Genome Annotation Pipeline (PGAP)	3799962	Scaffold	2020-01-09	VXVE01
GCA_003220905.1	ASM322090v1	Gemmatimonadota bacterium			AG46	NCBI Prokaryotic Genome Annotation Pipeline	2647258	Scaffold	2018-06-12	QHTS01
GCA_012964545.1	ASM1296454v1	Gemmatimonadota bacterium			UWMA-0083	NCBI Prokaryotic Genome Annotation Pipeline	2131511	Scaffold	2020-05-04	DTTR01
GCA_003220985.1	ASM322098v1	Gemmatimonadota bacterium			AG40	NCBI Prokaryotic Genome Annotation Pipeline	3234803	Scaffold	2018-06-12	QHTY01
GCA_003157535.1	20120600_E2D	Gemmatimonadota bacterium			fen_1245		2512430	Scaffold	2018-05-24	PMJS01
GCA_947475795.1	RH-23may17-649	Gemmatimonadota bacterium			RH-23may17-649		3460843	Contig	2022-12-04	CANJOX01
GCA_009841855.1	ASM984185v1	Gemmatimonadota bacterium			SB0678_bin_22	NCBI Prokaryotic Genome Annotation Pipeline (PGAP)	3666745	Scaffold	2020-01-09	VYGL01
GCA_026713345.1	ASM2671334v1	Gemmatimonadota bacterium			APA_bin_39	NCBI Prokaryotic Genome Annotation Pipeline (PGAP)	4210986	Contig	2022-12-06	JAPOOQ01
GCA_003556545.1	ASM355654v1	Gemmatimonadota bacterium			CSSed10_70		4074503	Contig	2018-09-13	PWRB01
GCA_945876015.1	ZH-13nov19-182	Gemmatimonas phototrophica			ZH-13nov19-182		1976274	Contig	2022-09-10	CAMCNM01
GCA_003222175.1	ASM322217v1	Gemmatimonadota bacterium			AG19	NCBI Prokaryotic Genome Annotation Pipeline	2126612	Scaffold	2018-06-12	QHUW01
GCA_003542315.1	ASM354231v1	Gemmatimonadota bacterium			UBA10902	NCBI Prokaryotic Genome Annotation Pipeline	3037788	Scaffold	2018-09-10	DPKW01
GCA_020063245.1	ASM2006324v1	Gemmatimonadota bacterium			DeMMO5_8		3263352	Contig	2021-09-20	JAGUUT01
GCA_019348265.1	ASM1934826v1	Gemmatimonadota bacterium			0711_bin6	NCBI Prokaryotic Genome Annotation Pipeline (PGAP)	3817069	Contig	2021-07-26	JAHWJV01
GCA_003251055.1	ASM325105v1	Gemmatimonadota bacterium			SZUA-579		1444789	Contig	2018-06-19	QKIL01
GCA_947457715.1	RE-14apr17-357	Gemmatimonadota bacterium			RE-14apr17-357		2698198	Contig	2022-12-02	CANGXK01
GCA_003513645.1	ASM351364v1	Gemmatimonadota bacterium			UBA11659	NCBI Prokaryotic Genome Annotation Pipeline	2073898	Scaffold	2018-09-07	DOOQ01
GCA_023554395.1	ASM2355439v1	Gemmatimonadota bacterium			Bin_S15_23	NCBI Prokaryotic Genome Annotation Pipeline (PGAP)	2769550	Contig	2022-05-25	JAMJQK01
GCA_009836485.1	ASM983648v1	Gemmatimonadota bacterium			SB0667_bin_17	NCBI Prokaryotic Genome Annotation Pipeline (PGAP)	3830365	Scaffold	2020-01-09	VXVK01
GCA_003221975.1	ASM322197v1	Gemmatimonadota bacterium			AG25	NCBI Prokaryotic Genome Annotation Pipeline	2617506	Scaffold	2018-06-12	QHUP01
GCA_024644925.1	ASM2464492v1	Gemmatimonadota bacterium			Ww424		4493583	Scaffold	2022-08-12	JAHEGV01
GCA_019689775.1	ASM1968977v1	Gemmatimonadota bacterium			HOG88	NCBI Prokaryotic Genome Annotation Pipeline (PGAP)	4643699	Contig	2021-08-19	JADGGV01
GCA_007128925.1	ASM712892v1	Gemmatimonadota bacterium			CSSed162cmB_204		2142201	Contig	2019-07-18	SKWN01
GCA_009846305.1	ASM984630v1	Gemmatimonadota bacterium			SB0669_bin_15	NCBI Prokaryotic Genome Annotation Pipeline (PGAP)	3413553	Scaffold	2020-01-09	VXXW01
GCA_945860315.1	AH-03may19-261	Gemmatimonas phototrophica			AH-03may19-261		2429049	Scaffold	2022-09-09	CAMARN01
GCA_029862935.1	ASM2986293v1	Gemmatimonadota bacterium			13_May_SF_Bin79	NCBI Prokaryotic Genome Annotation Pipeline (PGAP)	4249302	Contig	2023-04-24	JAOTWK01
GCA_003222235.1	ASM322223v1	Gemmatimonadota bacterium			AG12	NCBI Prokaryotic Genome Annotation Pipeline	3844154	Scaffold	2018-06-12	QHVD01
GCA_009844535.1	ASM984453v1	Gemmatimonadota bacterium			SB0673_bin_16	NCBI Prokaryotic Genome Annotation Pipeline (PGAP)	4864705	Scaffold	2020-01-09	VYBJ01
GCA_016794825.1	ASM1679482v1	Gemmatimonadota bacterium			new MAG-64	NCBI Prokaryotic Genome Annotation Pipeline (PGAP)	5449463	Contig	2021-02-01	JAEUJH01
GCA_009839095.1	ASM983909v1	Gemmatimonadota bacterium			SB0663_bin_4	NCBI Prokaryotic Genome Annotation Pipeline (PGAP)	3326738	Scaffold	2020-01-09	VXQH01
GCA_018649985.1	ASM1864998v1	Gemmatimonadota bacterium			SI053_bin53	NCBI Prokaryotic Genome Annotation Pipeline (PGAP)	6081793	Contig	2021-06-02	JABIGW01
GCA_945870175.1	MiH-16apr19-111	Gemmatimonas phototrophica			MiH-16apr19-111		3162963	Scaffold	2022-09-09	CAMBRJ01
GCA_012027055.1	ASM1202705v1	Gemmatimonadota bacterium			MnB_13	NCBI Prokaryotic Genome Annotation Pipeline (PGAP)	3657766	Scaffold	2020-04-03	VEPF01
GCA_029288095.1	ASM2928809v1	Gemmatimonadota bacterium			MAG_Ve_Sed_08		2318949	Contig	2023-03-20	JARFPW01
GCA_003509705.1	ASM350970v1	Gemmatimonadota bacterium			UBA12360	NCBI Prokaryotic Genome Annotation Pipeline	2203974	Scaffold	2018-09-07	DONF01
GCA_003220875.1	ASM322087v1	Gemmatimonadota bacterium			AG47	NCBI Prokaryotic Genome Annotation Pipeline	2562194	Scaffold	2018-06-12	QHTR01
GCA_029862465.1	ASM2986246v1	Gemmatimonadota bacterium			13_Oct_SF_Bin3	NCBI Prokaryotic Genome Annotation Pipeline (PGAP)	3461365	Contig	2023-04-24	JAOTXH01
GCA_024640185.1	ASM2464018v1	Gemmatimonadota bacterium			Ww334		2545891	Scaffold	2022-08-12	JAHEFN01
GCA_007127575.1	ASM712757v1	Gemmatimonadota bacterium			CSSed162cmB_313		3185128	Contig	2019-07-18	SKZC01
GCA_020060305.1	ASM2006030v1	Gemmatimonadota bacterium			DeMMO6_42		2927083	Contig	2021-09-20	JAGVAJ01
GCA_007133695.1	ASM713369v1	Gemmatimonadota bacterium			CSSed165cm_345		3051644	Contig	2019-07-18	SLME01
GCA_947445585.1	CH-Jul18-33	Gemmatimonadota bacterium			CH-Jul18-33		1212984	Contig	2022-12-02	CANFDV01
GCA_943329155.2	HRSG-E7-bin-23	Gemmatimonas phototrophica			HRS-HL12-bin-34		2115850	Contig	2023-04-20	CALQCU02
GCA_945905775.1	ZE-13nov19-41	Gemmatimonas phototrophica			ZE-13nov19-41		1708390	Contig	2022-09-10	CAMDQB01
GCA_018678415.1	ASM1867841v1	Gemmatimonadota bacterium			IDS-37	NCBI Prokaryotic Genome Annotation Pipeline (PGAP)	2291455	Contig	2021-06-02	JAHHMH01
GCA_007121435.1	ASM712143v1	Gemmatimonadota bacterium			CSSed162cmA_216		3342678	Contig	2019-07-18	SKLR01
GCA_023554215.1	ASM2355421v1	Gemmatimonadota bacterium			Bin_M15_27	NCBI Prokaryotic Genome Annotation Pipeline (PGAP)	2793946	Contig	2022-05-25	JAMJQJ01
GCA_013694785.1	ASM1369478v1	Gemmatimonadota bacterium			MGR_bin289	NCBI Prokaryotic Genome Annotation Pipeline (PGAP)	3248408	Contig	2020-07-26	JACDBT01
GCA_018656795.1	ASM1865679v1	Gemmatimonadota bacterium			SI047_bin65	NCBI Prokaryotic Genome Annotation Pipeline (PGAP)	9885578	Contig	2021-06-02	JABHYS01
GCA_007119275.1	ASM711927v1	Gemmatimonadota bacterium			CSSed162cmA_399		2207049	Contig	2019-07-18	SKPZ01
GCA_009843105.1	ASM984310v1	Gemmatimonadota bacterium			SB0676_bin_22	NCBI Prokaryotic Genome Annotation Pipeline (PGAP)	4514226	Scaffold	2020-01-09	VYEB01
GCA_030641505.1	ASM3064150v1	Gemmatimonadota bacterium			CSMAG_2013		1797266	Contig	2023-08-03	DAOWHI01
GCA_025360265.1	ASM2536026v1	Gemmatimonadota bacterium			336R_metabinner_186		2363867	Contig	2022-09-21	JANYCP01
GCA_030618065.1	ASM3061806v1	Gemmatimonadota bacterium			CSMAG_2869		2261212	Contig	2023-08-03	JAUXEE01
GCA_029562575.1	ASM2956257v1	Gemmatimonadota bacterium			USST_maxbin.158		5884698	Contig	2023-04-03	JAKQVK01
GCA_003486145.1	ASM348614v1	Gemmatimonadota bacterium			UBA8595	NCBI Prokaryotic Genome Annotation Pipeline	2046539	Scaffold	2018-09-06	DNGS01
GCA_025930635.1	ASM2593063v1	Gemmatimonadota bacterium			OFX_bin.28		2184217	Contig	2022-10-31	JAICOP01
GCA_019347995.1	ASM1934799v1	Gemmatimonadota bacterium			0813_bin1	NCBI Prokaryotic Genome Annotation Pipeline (PGAP)	2668328	Contig	2021-07-26	JAHWKH01
GCA_022560545.1	ASM2256054v1	Gemmatimonadota bacterium			B97T1L10	NCBI Prokaryotic Genome Annotation Pipeline (PGAP)	3030932	Scaffold	2022-03-14	JADFSY01
GCA_007125565.1	ASM712556v1	Gemmatimonadota bacterium			CSSed162cmB_522R1		2647858	Contig	2019-07-18	SLCX01
GCA_025922805.1	ASM2592280v1	Gemmatimonadota bacterium			CK_bin.40		2482714	Contig	2022-10-31	JAICHB01
GCA_013696835.1	ASM1369683v1	Gemmatimonadota bacterium			MGR_bin187	NCBI Prokaryotic Genome Annotation Pipeline (PGAP)	2365567	Contig	2020-07-26	JACCXV01
GCA_022564535.1	ASM2256453v1	Gemmatimonadota bacterium			B4T3L14	NCBI Prokaryotic Genome Annotation Pipeline (PGAP)	2102126	Scaffold	2022-03-14	JADFLD01
GCA_007120365.1	ASM712036v1	Gemmatimonadota bacterium			CSSed162cmA_307		1648866	Contig	2019-07-18	SKNU01
GCA_009844515.1	ASM984451v1	Gemmatimonadota bacterium			SB0673_bin_15	NCBI Prokaryotic Genome Annotation Pipeline (PGAP)	3058766	Scaffold	2020-01-09	VYBI01
GCA_016178665.1	ASM1617866v1	Gemmatimonadota bacterium			NC_groundwater_28_Pr7_B-0.1um_70_9	NCBI Prokaryotic Genome Annotation Pipeline (PGAP)	2028383	Scaffold	2020-12-21	JACOSW01
GCA_030598525.1	ASM3059852v1	Gemmatimonadota bacterium			CSMAG_669		2108795	Contig	2023-08-03	JAUVPT01
GCA_009835725.1	ASM983572v1	Gemmatimonadota bacterium			SB0668_bin_25	NCBI Prokaryotic Genome Annotation Pipeline (PGAP)	4382638	Scaffold	2020-01-09	VXWU01
GCA_013002935.1	ASM1300293v1	Gemmatimonadota bacterium			SS_bin_80	NCBI Prokaryotic Genome Annotation Pipeline (PGAP)	2847745	Contig	2020-05-09	JABDLR01
GCA_003223375.1	ASM322337v1	Gemmatimonadota bacterium			AG18	NCBI Prokaryotic Genome Annotation Pipeline	2469129	Scaffold	2018-06-12	QHUX01
GCA_012964885.1	ASM1296488v1	Gemmatimonadota bacterium			UWMA-0073	NCBI Prokaryotic Genome Annotation Pipeline	2220646	Scaffold	2020-05-04	DTTH01
GCA_027307005.1	ASM2730700v1	Gemmatimonadota bacterium			clean1656		3848477	Contig	2022-12-27	DAHUXU01
GCA_004357565.1	ASM435756v1	Gemmatimonadota bacterium			CR02bin6	NCBI Prokaryotic Genome Annotation Pipeline	946820	Contig	2019-03-19	SMVZ01
GCA_945861375.1	LE-05nov19-120	Gemmatimonas phototrophica			LE-05nov19-120		2422421	Contig	2022-09-15	CAMAUK01
GCA_020431545.1	ASM2043154v1	Gemmatimonadota bacterium			HKST-UBA01	NCBI Prokaryotic Genome Annotation Pipeline (PGAP)	3824645	Scaffold	2021-10-12	JAGQIB01
GCA_026706505.1	ASM2670650v1	Gemmatimonadota bacterium			COS4_bin_38	NCBI Prokaryotic Genome Annotation Pipeline (PGAP)	5938124	Scaffold	2022-12-06	JAPOYQ01
GCA_003222065.1	ASM322206v1	Gemmatimonadota bacterium			AG2	NCBI Prokaryotic Genome Annotation Pipeline	3732969	Scaffold	2018-06-12	QHUV01
GCA_030601615.1	ASM3060161v1	Gemmatimonadota bacterium			CSMAG_761		1833467	Contig	2023-08-03	JAUVTH01
GCA_007120875.1	ASM712087v1	Gemmatimonadota bacterium			CSSed162cmA_259		2491519	Contig	2019-07-18	SKMV01
GCA_003221875.1	ASM322187v1	Gemmatimonadota bacterium			AG32	NCBI Prokaryotic Genome Annotation Pipeline	2693828	Scaffold	2018-06-12	QHUH01
GCA_030610605.1	ASM3061060v1	Gemmatimonadota bacterium			CSMAG_2526		2713679	Contig	2023-08-03	JAUWRK01
GCA_027296225.1	ASM2729622v1	Gemmatimonadota bacterium			KW1-S11_190	NCBI Prokaryotic Genome Annotation Pipeline (PGAP)	3046334	Contig	2022-12-26	JAPUJK01
GCA_003497425.1	ASM349742v1	Gemmatimonadota bacterium			UBA8760	NCBI Prokaryotic Genome Annotation Pipeline	4190821	Scaffold	2018-09-07	DNOB01
GCA_003220885.1	ASM322088v1	Gemmatimonadota bacterium			AG48	NCBI Prokaryotic Genome Annotation Pipeline	2908794	Scaffold	2018-06-12	QHTQ01
GCA_003556625.1	ASM355662v1	Gemmatimonadota bacterium			CSSed10_60R1		1897131	Contig	2018-09-13	PWQW01
GCA_016794835.1	ASM1679483v1	Gemmatimonadota bacterium			new MAG-68	NCBI Prokaryotic Genome Annotation Pipeline (PGAP)	4329365	Contig	2021-02-01	JAEUJL01
GCA_022450105.1	ASM2245010v1	Gemmatimonadota bacterium			ALOHA_A2.5_44	NCBI Prokaryotic Genome Annotation Pipeline (PGAP)	2178510	Scaffold	2022-03-02	JAKURB01
GCA_019240375.1	ASM1924037v1	Gemmatimonadota bacterium			CP_BM_RX_R8_16	NCBI Prokaryotic Genome Annotation Pipeline (PGAP)	3463695	Contig	2021-07-15	JAFAYN01
GCA_022560225.1	ASM2256022v1	Gemmatimonadota bacterium			B9T1L6	NCBI Prokaryotic Genome Annotation Pipeline (PGAP)	3792116	Scaffold	2022-03-14	JADFTL01
GCA_020431485.1	ASM2043148v1	Gemmatimonadota bacterium			HKST-UBA05	NCBI Prokaryotic Genome Annotation Pipeline (PGAP)	4062152	Scaffold	2021-10-12	JAGQIF01
GCA_016186865.1	ASM1618686v1	Gemmatimonadota bacterium			NC_groundwater_504_Ag_S-0.1um_69_7	NCBI Prokaryotic Genome Annotation Pipeline (PGAP)	2386169	Scaffold	2020-12-21	JACPKV01
GCA_016649455.1	ASM1664945v1	Gemmatimonadota bacterium			14_8_m_bin36	NCBI Prokaryotic Genome Annotation Pipeline (PGAP)	3247487	Contig	2021-01-15	JAENXO01
GCA_007129525.1	ASM712952v1	Gemmatimonadota bacterium			CSSed162cmB_156		2308855	Contig	2019-07-18	SKVI01
GCA_009839035.1	ASM983903v1	Gemmatimonadota bacterium			SB0663_bin_8	NCBI Prokaryotic Genome Annotation Pipeline (PGAP)	3102967	Scaffold	2020-01-09	VXQL01
GCA_018679215.1	ASM1867921v1	Gemmatimonadota bacterium			IDS-46	NCBI Prokaryotic Genome Annotation Pipeline (PGAP)	3642916	Contig	2021-06-02	JAHHMI01
GCA_003529605.1	ASM352960v1	Gemmatimonadota bacterium			UBA12215	NCBI Prokaryotic Genome Annotation Pipeline	2111172	Scaffold	2018-09-10	DPUX01
GCA_021604925.1	ASM2160492v1	Gemmatimonadota bacterium			DHS20C21	Annotation submitted by Water Quality Control Lab, Division of Environmental Engineering, Faculty of Engineering, Hokkaido University	3558650	Contig	2021-11-24	BQJX01
GCA_018678475.1	ASM1867847v1	Gemmatimonadota bacterium			HDS-3	NCBI Prokaryotic Genome Annotation Pipeline (PGAP)	3498671	Contig	2021-06-02	JAHHMG01
GCA_003487585.1	ASM348758v1	Gemmatimonadota bacterium			UBA11592	NCBI Prokaryotic Genome Annotation Pipeline	2407408	Scaffold	2018-09-06	DNDS01
GCA_012959595.1	ASM1295959v1	Gemmatimonadota bacterium			UWMA-0339	NCBI Prokaryotic Genome Annotation Pipeline	2013748	Scaffold	2020-05-04	DUCW01
GCA_018678395.1	ASM1867839v1	Gemmatimonadota bacterium			IDS-52	NCBI Prokaryotic Genome Annotation Pipeline (PGAP)	3790957	Contig	2021-06-02	JAHHMJ01
GCA_028872815.1	ASM2887281v1	Gemmatimonadota bacterium			REEB258	NCBI Prokaryotic Genome Annotation Pipeline (PGAP)	3186780	Contig	2023-02-27	JAGWOO01
GCA_028875315.1	ASM2887531v1	Gemmatimonadota bacterium			IRC4_bin_49	NCBI Prokaryotic Genome Annotation Pipeline (PGAP)	4177634	Scaffold	2023-02-27	JAPPEK01
GCA_009844135.1	ASM984413v1	Gemmatimonadota bacterium			SB0674_bin_6	NCBI Prokaryotic Genome Annotation Pipeline (PGAP)	3190279	Scaffold	2020-01-09	VYCB01
GCA_009844485.1	ASM984448v1	Gemmatimonadota bacterium			SB0673_bin_18	NCBI Prokaryotic Genome Annotation Pipeline (PGAP)	3323636	Scaffold	2020-01-09	VYBL01
GCA_016794735.1	ASM1679473v1	Gemmatimonadota bacterium			new MAG-67	NCBI Prokaryotic Genome Annotation Pipeline (PGAP)	4151414	Contig	2021-02-01	JAEUJK01
GCA_029859185.1	ASM2985918v1	Gemmatimonadota bacterium			4_1_Jan_SF_Bin35	NCBI Prokaryotic Genome Annotation Pipeline (PGAP)	3749471	Contig	2023-04-24	JAOUDR01
GCA_022573635.1	ASM2257363v1	Gemmatimonadota bacterium			B13T1B8	NCBI Prokaryotic Genome Annotation Pipeline (PGAP)	1724940	Scaffold	2022-03-15	JACZTP01
GCA_024639305.1	ASM2463930v1	Gemmatimonadota bacterium			Ww506		2125289	Scaffold	2022-08-12	JAHEIQ01
GCA_003556585.1	ASM355658v1	Gemmatimonadota bacterium			CSSed10_66R1		2853373	Contig	2018-09-13	PWQY01
GCA_028874865.1	ASM2887486v1	Gemmatimonadota bacterium			RHO1_bin_78	NCBI Prokaryotic Genome Annotation Pipeline (PGAP)	5005686	Scaffold	2023-02-27	JAPPHJ01
GCA_028876165.1	ASM2887616v1	Gemmatimonadota bacterium			REEB35	NCBI Prokaryotic Genome Annotation Pipeline (PGAP)	2995237	Contig	2023-02-27	JAGWSM01
GCA_013002425.1	ASM1300242v1	Gemmatimonadota bacterium			SS_bin_27	NCBI Prokaryotic Genome Annotation Pipeline (PGAP)	3888216	Contig	2020-05-09	JABDJQ01
GCA_013042495.1	ASM1304249v1	Gemmatimonadota bacterium			Site_B29	NCBI Prokaryotic Genome Annotation Pipeline (PGAP)	2642080	Contig	2020-05-11	JABDQB01
GCA_003526585.1	ASM352658v1	Gemmatimonadota bacterium			UBA9660	NCBI Prokaryotic Genome Annotation Pipeline	2083420	Scaffold	2018-09-10	DPVK01
GCA_024638395.1	ASM2463839v1	Gemmatimonadota bacterium			Ww581		4083585	Scaffold	2022-08-12	JAHEKK01
GCA_016880195.1	ASM1688019v1	Gemmatimonadota bacterium			EFPC_8		2995922	Contig	2021-02-12	JAEHDU01
GCA_003567615.1	ASM356761v1	Gemmatimonadota bacterium			T3Sed10_16		2621647	Contig	2018-09-13	PWZC01
GCA_016209995.1	ASM1620999v1	Gemmatimonadota bacterium			NC_groundwater_1453_Ag_S-0.65um_67_19	NCBI Prokaryotic Genome Annotation Pipeline (PGAP)	3004677	Contig	2020-12-21	JACQVC01
GCA_003527825.1	ASM352782v1	Gemmatimonadota bacterium			UBA11667	NCBI Prokaryotic Genome Annotation Pipeline	1887278	Scaffold	2018-09-10	DPWJ01
GCA_028287205.1	ASM2828720v1	Gemmatimonadota bacterium			RYN_363	Annotation submitted by Colorado State University	3093577	Contig	2023-01-30	JAQBQC01
GCA_009845645.1	ASM984564v1	Gemmatimonadota bacterium			SB0670_bin_29	NCBI Prokaryotic Genome Annotation Pipeline (PGAP)	4372355	Scaffold	2020-01-09	VXZF01
GCA_029883625.1	ASM2988362v1	Gemmatimonadota bacterium			4_1_Oct_SF_Bin44	NCBI Prokaryotic Genome Annotation Pipeline (PGAP)	3706576	Contig	2023-04-26	JAOUIZ01
GCA_028875375.1	ASM2887537v1	Gemmatimonadota bacterium			IRC4_bin_43	NCBI Prokaryotic Genome Annotation Pipeline (PGAP)	3574593	Scaffold	2023-02-27	JAPPEE01
GCA_947493935.1	ZE-3nov15-170	Gemmatimonadota bacterium			ZE-3nov15-170		1565535	Contig	2022-12-04	CANLST01
GCA_029863105.1	ASM2986310v1	Gemmatimonadota bacterium			13_May_SF_Bin66	NCBI Prokaryotic Genome Annotation Pipeline (PGAP)	2099894	Contig	2023-04-24	JAOTWC01
GCA_026991065.1	ASM2699106v1	Gemmatimonadota bacterium			T2_metabat2_scaf2bin.146		4138175	Scaffold	2022-12-19	JALXCG01
GCA_023249395.1	ASM2324939v1	Gemmatimonadota bacterium			nzgw227		2860938	Scaffold	2022-05-06	JAHFCS01
GCA_012965305.1	ASM1296530v1	Gemmatimonadota bacterium			UWMA-0051	NCBI Prokaryotic Genome Annotation Pipeline	2138219	Scaffold	2020-05-04	DTSM01
GCA_029884515.1	ASM2988451v1	Gemmatimonadota bacterium			4_1_May_SF_Bin68	NCBI Prokaryotic Genome Annotation Pipeline (PGAP)	2737142	Contig	2023-04-26	JAOUHR01
GCA_025361975.1	ASM2536197v1	Gemmatimonadota bacterium			GL140_3_metabinner_124_sub		2799730	Contig	2022-09-21	JANYIR01
GCA_009837645.1	ASM983764v1	Gemmatimonadota bacterium			SB0665_bin_31	NCBI Prokaryotic Genome Annotation Pipeline (PGAP)	5020843	Scaffold	2020-01-09	VXTD01
GCA_003533605.1	ASM353360v1	Gemmatimonadota bacterium			UBA11671	NCBI Prokaryotic Genome Annotation Pipeline	1456728	Scaffold	2018-09-10	DQEL01
GCA_005877665.1	ASM587766v1	Gemmatimonadota bacterium			AG_51	NCBI Prokaryotic Genome Annotation Pipeline (PGAP)	3271395	Scaffold	2019-05-28	VBOB01
GCA_027294815.1	ASM2729481v1	Gemmatimonadota bacterium			KW1-S21_193	NCBI Prokaryotic Genome Annotation Pipeline (PGAP)	2359160	Contig	2022-12-26	JAPULP01
GCA_016187705.1	ASM1618770v1	Gemmatimonadota bacterium			NC_groundwater_458_Ag_B-0.1um_69_7	NCBI Prokaryotic Genome Annotation Pipeline (PGAP)	2678887	Scaffold	2020-12-21	JACPJD01
GCA_007131455.1	ASM713145v1	Gemmatimonadota bacterium			CSSed165cm_534		2451272	Contig	2019-07-18	SLQO01
GCA_003483585.1	ASM348358v1	Gemmatimonadota bacterium			UBA8365	NCBI Prokaryotic Genome Annotation Pipeline	1843431	Scaffold	2018-09-06	DMYS01
GCA_009835625.1	ASM983562v1	Gemmatimonadota bacterium			SB0668_bin_30	NCBI Prokaryotic Genome Annotation Pipeline (PGAP)	3303696	Scaffold	2020-01-09	VXXA01
GCA_022545665.1	ASM2254566v1	Gemmatimonadota bacterium			B5D1T1	NCBI Prokaryotic Genome Annotation Pipeline (PGAP)	1386187	Scaffold	2022-03-11	JACZQP01
GCA_022449615.1	ASM2244961v1	Gemmatimonadota bacterium			ALOHA_A2.5_41	NCBI Prokaryotic Genome Annotation Pipeline (PGAP)	2062957	Scaffold	2022-03-02	JAKUQY01
GCA_026706165.1	ASM2670616v1	Gemmatimonadota bacterium			COS4_bin_57	NCBI Prokaryotic Genome Annotation Pipeline (PGAP)	4397508	Scaffold	2022-12-06	JAPOZF01
GCA_018658005.1	ASM1865800v1	Gemmatimonadota bacterium			SI047_bin121	NCBI Prokaryotic Genome Annotation Pipeline (PGAP)	5184960	Contig	2021-06-02	JABHWB01
GCA_028874855.1	ASM2887485v1	Gemmatimonadota bacterium			RHO1_bin_77	NCBI Prokaryotic Genome Annotation Pipeline (PGAP)	3899610	Scaffold	2023-02-27	JAPPHI01
GCA_012963225.1	ASM1296322v1	Gemmatimonadota bacterium			UWMA-0150	NCBI Prokaryotic Genome Annotation Pipeline	1887880	Contig	2020-05-04	DTWA01
GCA_025923275.1	ASM2592327v1	Gemmatimonadota bacterium			CF_bin.33		2654503	Contig	2022-10-31	JAICGH01
GCA_027054815.1	ASM2705481v1	Gemmatimonadota bacterium			S146_maxbin2_scaf2bin.061		3269873	Scaffold	2022-12-19	JALUNZ01
GCA_015492755.1	ASM1549275v1	Gemmatimonadota bacterium			S146_37		2964457	Contig	2020-11-16	WGEM01
GCA_026387945.1	ASM2638794v1	Gemmatimonadota bacterium			LacPavin_0920_WC57_MAG_67_7	NCBI Prokaryotic Genome Annotation Pipeline (PGAP)	3180330	Scaffold	2022-11-24	JAPLKV01
GCA_003539895.1	ASM353989v1	Gemmatimonadota bacterium			UBA11610	NCBI Prokaryotic Genome Annotation Pipeline	2041179	Scaffold	2018-09-10	DPNY01
GCA_003695865.1	ASM369586v1	Gemmatimonadota bacterium			J028	NCBI Prokaryotic Genome Annotation Pipeline	3179226	Contig	2018-10-29	RFGQ01
GCA_026713655.1	ASM2671365v1	Gemmatimonadota bacterium			APA_bin_30	NCBI Prokaryotic Genome Annotation Pipeline (PGAP)	4404203	Contig	2022-12-06	JAPOOI01
GCA_025929015.1	ASM2592901v1	Gemmatimonadota bacterium			OF_bin.11		2691683	Contig	2022-10-31	JAICMY01
GCA_018679095.1	ASM1867909v1	Gemmatimonadota bacterium			IDS-56	NCBI Prokaryotic Genome Annotation Pipeline (PGAP)	2604588	Contig	2021-06-02	JAHHML01
GCA_018699895.1	ASM1869989v1	Gemmatimonadota bacterium			SI072_bin176	NCBI Prokaryotic Genome Annotation Pipeline (PGAP)	6848108	Contig	2021-06-02	JABIRY01
GCA_029884275.1	ASM2988427v1	Gemmatimonadota bacterium			4_1_Oct_SF_Bin18	NCBI Prokaryotic Genome Annotation Pipeline (PGAP)	2658026	Contig	2023-04-26	JAOUIC01
GCA_027418015.1	ASM2741801v1	Gemmatimonadota bacterium			clean5156		3368706	Contig	2022-12-27	DAIBNR01
GCA_013042585.1	ASM1304258v1	Gemmatimonadota bacterium			Site_B24	NCBI Prokaryotic Genome Annotation Pipeline (PGAP)	3580786	Contig	2020-05-11	JABDPW01
GCA_009844505.1	ASM984450v1	Gemmatimonadota bacterium			SB0673_bin_17	NCBI Prokaryotic Genome Annotation Pipeline (PGAP)	3085373	Scaffold	2020-01-09	VYBK01
GCA_015664495.1	ASM1566449v1	Gemmatimonadota bacterium			SZUA-1226	NCBI Prokaryotic Genome Annotation Pipeline	2270484	Contig	2020-11-23	DQQE01
GCA_009842305.1	ASM984230v1	Gemmatimonadota bacterium			SB0677_bin_28	NCBI Prokaryotic Genome Annotation Pipeline (PGAP)	3587019	Scaffold	2020-01-09	VYFP01
GCA_016207385.1	ASM1620738v1	Gemmatimonadota bacterium			NC_groundwater_1312_Ag_S-0.2um_68_26	NCBI Prokaryotic Genome Annotation Pipeline (PGAP)	2731163	Contig	2020-12-21	JACQPR01
GCA_029864005.1	ASM2986400v1	Gemmatimonadota bacterium			13_July_SF_Bin5	NCBI Prokaryotic Genome Annotation Pipeline (PGAP)	3457135	Contig	2023-04-24	JAOTUH01
GCA_028873355.1	ASM2887335v1	Gemmatimonadota bacterium			REEB156	NCBI Prokaryotic Genome Annotation Pipeline (PGAP)	2773220	Contig	2023-02-27	JAGWKG01
GCA_003482615.1	ASM348261v1	Gemmatimonadota bacterium			UBA8566	NCBI Prokaryotic Genome Annotation Pipeline	2468370	Scaffold	2018-09-06	DMYL01
GCA_023142235.1	ASM2314223v1	Gemmatimonadota bacterium			RS_3_7	NCBI Prokaryotic Genome Annotation Pipeline (PGAP)	2216519	Contig	2022-04-26	JAGLJV01
GCA_013043245.1	ASM1304324v1	Gemmatimonadota bacterium			Site_A37	NCBI Prokaryotic Genome Annotation Pipeline (PGAP)	2132115	Contig	2020-05-11	JABDOT01
GCA_030598815.1	ASM3059881v1	Gemmatimonadota bacterium			CSMAG_654		1766368	Contig	2023-08-03	JAUVPE01
GCA_012960445.1	ASM1296044v1	Gemmatimonadota bacterium			UWMA-0296	NCBI Prokaryotic Genome Annotation Pipeline	4441003	Scaffold	2020-05-04	DUBG01
GCA_003221795.1	ASM322179v1	Gemmatimonadota bacterium			AG43	NCBI Prokaryotic Genome Annotation Pipeline	3303351	Scaffold	2018-06-12	QHTV01
GCA_029858725.1	ASM2985872v1	Gemmatimonadota bacterium			4_1_Jan_SF_Bin65	NCBI Prokaryotic Genome Annotation Pipeline (PGAP)	2845405	Contig	2023-04-24	JAOUEN01
GCA_028875805.1	ASM2887580v1	Gemmatimonadota bacterium			IRC3_bin_29	NCBI Prokaryotic Genome Annotation Pipeline (PGAP)	4267247	Scaffold	2023-02-27	JAPPCF01
GCA_003445355.1	ASM344535v1	Gemmatimonadota bacterium			UBA9461	NCBI Prokaryotic Genome Annotation Pipeline	1835443	Scaffold	2018-09-04	DLVW01
GCA_012963095.1	ASM1296309v1	Gemmatimonadota bacterium			UWMA-0157	NCBI Prokaryotic Genome Annotation Pipeline	3586099	Contig	2020-05-04	DTWG01
GCA_007122595.1	ASM712259v1	Gemmatimonadota bacterium			CSSed162cmA_558		1681702	Contig	2019-07-18	SKTI01
GCA_007135945.1	ASM713594v1	Gemmatimonadota bacterium			CSSed165cm_177		1554330	Contig	2019-07-18	SLHX01
GCA_013002875.1	ASM1300287v1	Gemmatimonadota bacterium			SS_bin_82	NCBI Prokaryotic Genome Annotation Pipeline (PGAP)	4332367	Contig	2020-05-09	JABDLT01
GCA_029262215.1	ASM2926221v1	Gemmatimonadota bacterium			OFTM299		2420663	Contig	2023-03-17	JAJCZY01
GCA_013696865.1	ASM1369686v1	Gemmatimonadota bacterium			MGR_bin184	NCBI Prokaryotic Genome Annotation Pipeline (PGAP)	1606550	Contig	2020-07-26	JACCXS01
GCA_023433315.1	ASM2343331v1	Gemmatimonadota bacterium			OH_CBrB_292		2031065	Contig	2022-05-17	JAEZDM01
GCA_012959685.1	ASM1295968v1	Gemmatimonadota bacterium			UWMA-0334	NCBI Prokaryotic Genome Annotation Pipeline	3112765	Scaffold	2020-05-04	DUCR01
GCA_003228455.1	ASM322845v1	Gemmatimonadota bacterium			SZUA-225		2366687	Contig	2018-06-15	QIDO01
GCA_003545185.1	ASM354518v1	Gemmatimonadota bacterium			UBA9271	NCBI Prokaryotic Genome Annotation Pipeline	1984168	Scaffold	2018-09-10	DQBU01
GCA_029881085.1	ASM2988108v1	Gemmatimonadota bacterium			8_1_July_SF_Bin64	NCBI Prokaryotic Genome Annotation Pipeline (PGAP)	2844363	Contig	2023-04-26	JAOUNG01
GCA_028287385.1	ASM2828738v1	Gemmatimonadota bacterium			RYN_354	Annotation submitted by Colorado State University	2366419	Contig	2023-01-30	JAQBPT01
GCA_030593975.1	ASM3059397v1	Gemmatimonadota bacterium			CSMAG_366		2541632	Contig	2023-08-03	JAUVGC01
GCA_947458755.1	RE-18aug17-143	Gemmatimonadota bacterium			RE-18aug17-143		1554012	Contig	2022-12-02	CANHBQ01
GCA_003447405.1	ASM344740v1	Gemmatimonadota bacterium			UBA11797	NCBI Prokaryotic Genome Annotation Pipeline	2205112	Scaffold	2018-09-04	DLZJ01
GCA_029879255.1	ASM2987925v1	Gemmatimonadota bacterium			8_1_Oct_SF_Bin91	NCBI Prokaryotic Genome Annotation Pipeline (PGAP)	2533184	Contig	2023-04-26	JAOUQN01
GCA_009845445.1	ASM984544v1	Gemmatimonadota bacterium			SB0670_bin_38	NCBI Prokaryotic Genome Annotation Pipeline (PGAP)	2359278	Scaffold	2020-01-09	VXZP01
GCA_028875455.1	ASM2887545v1	Gemmatimonadota bacterium			IRC4_bin_32	NCBI Prokaryotic Genome Annotation Pipeline (PGAP)	4489147	Scaffold	2023-02-27	JAPPDS01
GCA_003230295.1	ASM323029v1	Gemmatimonadota bacterium			SZUA-110		3281369	Scaffold	2018-06-15	QIHZ01
GCA_009836895.1	ASM983689v1	Gemmatimonadota bacterium			SB0666_bin_31	NCBI Prokaryotic Genome Annotation Pipeline (PGAP)	3290843	Scaffold	2020-01-09	VXUP01
GCA_026710455.1	ASM2671045v1	Gemmatimonadota bacterium			APA_bin_99	NCBI Prokaryotic Genome Annotation Pipeline (PGAP)	1563731	Contig	2022-12-06	JAPORA01
GCA_030590845.1	ASM3059084v1	Gemmatimonadota bacterium			CSMAG_264		2490833	Contig	2023-08-03	JAUVCF01
GCA_022562735.1	ASM2256273v1	Gemmatimonadota bacterium			B6T1B5	NCBI Prokaryotic Genome Annotation Pipeline (PGAP)	4163072	Scaffold	2022-03-14	JADFOT01
GCA_009842965.1	ASM984296v1	Gemmatimonadota bacterium			SB0676_bin_31	NCBI Prokaryotic Genome Annotation Pipeline (PGAP)	3771248	Scaffold	2020-01-09	VYEK01
GCA_003558615.1	ASM355861v1	Gemmatimonadota bacterium			CSSed10_437R1		2054595	Contig	2018-09-13	PWPT01
GCA_030597515.1	ASM3059751v1	Gemmatimonadota bacterium			CSMAG_718		1934216	Contig	2023-08-03	JAUVRQ01
GCA_030590445.1	ASM3059044v1	Gemmatimonadota bacterium			CSMAG_168		1885126	Contig	2023-08-03	JAUUYN01
GCA_030614865.1	ASM3061486v1	Gemmatimonadota bacterium			CSMAG_2573		2519826	Contig	2023-08-03	JAUWTF01
GCA_030593965.1	ASM3059396v1	Gemmatimonadota bacterium			CSMAG_368		1779813	Contig	2023-08-03	JAUVGE01
GCA_025931055.1	ASM2593105v1	Gemmatimonadota bacterium			OFN_bin.6		2678185	Contig	2022-10-31	JAICNT01
GCA_003246495.1	ASM324649v1	Gemmatimonadota bacterium			SZUA-364		2367798	Contig	2018-06-18	QKAE01
GCA_023417545.1	ASM2341754v1	Gemmatimonadota bacterium			OH_CBrB_54		1545010	Contig	2022-05-17	JAEZFO01
GCA_028875755.1	ASM2887575v1	Gemmatimonadota bacterium			IRC3_bin_38	NCBI Prokaryotic Genome Annotation Pipeline (PGAP)	3782074	Scaffold	2023-02-27	JAPPCO01
GCA_029865365.1	ASM2986536v1	Gemmatimonadota bacterium			4_1_May_SF_Bin51	NCBI Prokaryotic Genome Annotation Pipeline (PGAP)	2782654	Contig	2023-04-24	JAOUHB01
GCA_009836855.1	ASM983685v1	Gemmatimonadota bacterium			SB0666_bin_32	NCBI Prokaryotic Genome Annotation Pipeline (PGAP)	3922185	Scaffold	2020-01-09	VXUQ01
GCA_029863765.1	ASM2986376v1	Gemmatimonadota bacterium			13_May_SF_Bin3	NCBI Prokaryotic Genome Annotation Pipeline (PGAP)	3400161	Contig	2023-04-24	JAOTUZ01
GCA_009842845.1	ASM984284v1	Gemmatimonadota bacterium			SB0676_bin_36	NCBI Prokaryotic Genome Annotation Pipeline (PGAP)	2261030	Scaffold	2020-01-09	VYEN01
GCA_012274015.1	ASM1227401v1	Gemmatimonadota bacterium			AHI20		2203297	Contig	2020-04-13	JAAPAG01
GCA_022567385.1	ASM2256738v1	Gemmatimonadota bacterium			B32T1L10	NCBI Prokaryotic Genome Annotation Pipeline (PGAP)	2448024	Scaffold	2022-03-14	JADFHA01
GCA_028873955.1	ASM2887395v1	Gemmatimonadota bacterium			RHO3_bin_61	NCBI Prokaryotic Genome Annotation Pipeline (PGAP)	2491426	Scaffold	2023-02-27	JAPPNB01
GCA_012026705.1	ASM1202670v1	Gemmatimonadota bacterium			MnB_7	NCBI Prokaryotic Genome Annotation Pipeline (PGAP)	3566502	Contig	2020-04-03	VEOZ01
GCA_029880825.1	ASM2988082v1	Gemmatimonadota bacterium			8_1_May_SF_Bin5	NCBI Prokaryotic Genome Annotation Pipeline (PGAP)	1747250	Contig	2023-04-26	JAOUNX01
GCA_029865565.1	ASM2986556v1	Gemmatimonadota bacterium			4_1_May_SF_Bin31	NCBI Prokaryotic Genome Annotation Pipeline (PGAP)	2175448	Contig	2023-04-24	JAOUGP01
GCA_013043845.1	ASM1304384v1	Gemmatimonadota bacterium			Site_A3	NCBI Prokaryotic Genome Annotation Pipeline (PGAP)	4044679	Contig	2020-05-11	JABDNL01
GCA_029561795.1	ASM2956179v1	Gemmatimonadota bacterium			USST_metabat.30		3106231	Contig	2023-04-03	JAKQWY01
GCA_003245615.1	ASM324561v1	Gemmatimonadota bacterium			SZUA-433		1473043	Contig	2018-06-18	QKCV01
GCA_012963425.1	ASM1296342v1	Gemmatimonadota bacterium			UWMA-0139	NCBI Prokaryotic Genome Annotation Pipeline	3011241	Contig	2020-05-04	DTVS01
GCA_019510425.1	ASM1951042v1	Gemmatimonadota bacterium			SH_70_7	NCBI Prokaryotic Genome Annotation Pipeline (PGAP)	1615740	Scaffold	2021-08-10	JAEKKL01
GCA_027418045.1	ASM2741804v1	Gemmatimonadota bacterium			clean5155		3384021	Contig	2022-12-27	DAIBNQ01
GCA_017884835.1	ASM1788483v1	Gemmatimonadota bacterium			bin_67		2503583	Scaffold	2021-04-08	JAFNHG01
GCA_029884155.1	ASM2988415v1	Gemmatimonadota bacterium			4_1_Oct_SF_Bin21	NCBI Prokaryotic Genome Annotation Pipeline (PGAP)	1702411	Contig	2023-04-26	JAOUIG01
GCA_018679175.1	ASM1867917v1	Gemmatimonadota bacterium			HDS-44	NCBI Prokaryotic Genome Annotation Pipeline (PGAP)	1987410	Contig	2021-06-02	JAHHMK01
GCA_030432995.1	ASM3043299v1	Gemmatimonadota bacterium			Co_bin.386		2717582	Contig	2023-07-11	JAUILC01
GCA_030632685.1	ASM3063268v1	Gemmatimonadota bacterium			CSMAG_1674		1960268	Contig	2023-08-03	DAOVUH01
GCA_029863935.1	ASM2986393v1	Gemmatimonadota bacterium			13_July_SF_Bin57	NCBI Prokaryotic Genome Annotation Pipeline (PGAP)	1431580	Contig	2023-04-24	JAOTUL01
GCA_030594135.1	ASM3059413v1	Gemmatimonadota bacterium			CSMAG_358		2084677	Contig	2023-08-03	JAUVFU01
GCA_013697765.1	ASM1369776v1	Gemmatimonadota bacterium			MGR_bin145	NCBI Prokaryotic Genome Annotation Pipeline (PGAP)	3137137	Contig	2020-07-26	JACCWF01
GCA_018261495.1	ASM1826149v1	Gemmatimonadota bacterium			CTSoil_147	Annotation submitted by Colorado State University	1499403	Scaffold	2021-05-04	JAGTST01
GCA_020431515.1	ASM2043151v1	Gemmatimonadota bacterium			HKST-UBA02	NCBI Prokaryotic Genome Annotation Pipeline (PGAP)	2245876	Scaffold	2021-10-12	JAGQIC01
GCA_012273905.1	ASM1227390v1	Gemmatimonadota bacterium			AHI14		1204421	Contig	2020-04-13	JAAPAL01
GCA_019246655.1	ASM1924665v1	Gemmatimonadota bacterium			CP_BM_ER_51	NCBI Prokaryotic Genome Annotation Pipeline (PGAP)	3403406	Contig	2021-07-15	JAFAPZ01
GCA_027307365.1	ASM2730736v1	Gemmatimonadota bacterium			clean1644		2080928	Contig	2022-12-27	DAHUXC01
GCA_029565855.1	ASM2956585v1	Gemmatimonadota bacterium			USDV_metabat.132_sub		2346546	Contig	2023-04-03	JAKQNK01
GCA_025354365.1	ASM2535436v1	Gemmatimonadota bacterium			339R_concoct_140_sub		2773245	Contig	2022-09-21	JANXNA01
GCA_013817455.1	ASM1381745v1	Gemmatimonadota bacterium			MGR_bin314	NCBI Prokaryotic Genome Annotation Pipeline (PGAP)	2626469	Scaffold	2020-07-28	JACDCS01
GCA_003235755.1	ASM323575v1	Gemmatimonadota bacterium			SZUA-330		1416840	Contig	2018-06-18	QJYW01
GCA_022563735.1	ASM2256373v1	Gemmatimonadota bacterium			B5T1B3	NCBI Prokaryotic Genome Annotation Pipeline (PGAP)	2788368	Scaffold	2022-03-14	JADFMU01
GCA_030634325.1	ASM3063432v1	Gemmatimonadota bacterium			CSMAG_1848		2721365	Contig	2023-08-03	DAOWAZ01
GCA_016192495.1	ASM1619249v1	Gemmatimonadota bacterium			NC_groundwater_746_Ag_S-0.65um_69_6	NCBI Prokaryotic Genome Annotation Pipeline (PGAP)	1246605	Scaffold	2020-12-21	JACPUA01
GCA_023142455.1	ASM2314245v1	Gemmatimonadota bacterium			RS_3_4	NCBI Prokaryotic Genome Annotation Pipeline (PGAP)	1640405	Contig	2022-04-26	JAGLJK01
GCA_011775655.1	ASM1177565v1	Gemmatimonadota bacterium			CS4-K037	NCBI Prokaryotic Genome Annotation Pipeline (PGAP)	3704092	Scaffold	2020-03-30	JAABYU01
GCA_013821255.1	ASM1382125v1	Gemmatimonadota bacterium			MGR_bin430	NCBI Prokaryotic Genome Annotation Pipeline (PGAP)	1808572	Scaffold	2020-07-28	JACDHE01
GCA_011776305.1	ASM1177630v1	Gemmatimonadota bacterium			CS2-K037	NCBI Prokaryotic Genome Annotation Pipeline (PGAP)	3736418	Scaffold	2020-03-30	JAABXM01
GCA_011777225.1	ASM1177722v1	Gemmatimonadota bacterium			ACK-K052	NCBI Prokaryotic Genome Annotation Pipeline (PGAP)	3662107	Scaffold	2020-03-30	JAABVT01
GCA_013002585.1	ASM1300258v1	Gemmatimonadota bacterium			SS_bin_18	NCBI Prokaryotic Genome Annotation Pipeline (PGAP)	2266113	Contig	2020-05-09	JABDJH01
GCA_023143115.1	ASM2314311v1	Gemmatimonadota bacterium			RS_2_31	NCBI Prokaryotic Genome Annotation Pipeline (PGAP)	1655673	Contig	2022-04-26	JAGLIG01
GCA_030635755.1	ASM3063575v1	Gemmatimonadota bacterium			CSMAG_1778		2346069	Contig	2023-08-03	DAOVYH01
GCA_011774695.1	ASM1177469v1	Gemmatimonadota bacterium			KS3-K010	NCBI Prokaryotic Genome Annotation Pipeline (PGAP)	4205843	Scaffold	2020-03-30	JAACAP01
GCA_011775025.1	ASM1177502v1	Gemmatimonadota bacterium			KS2-K035	NCBI Prokaryotic Genome Annotation Pipeline (PGAP)	4124119	Scaffold	2020-03-30	JAABZY01
GCA_025353825.1	ASM2535382v1	Gemmatimonadota bacterium			341R_concoct_267		2555952	Contig	2022-09-21	JANXOA01
GCA_020431505.1	ASM2043150v1	Gemmatimonadota bacterium			HKST-UBA03	NCBI Prokaryotic Genome Annotation Pipeline (PGAP)	2395859	Scaffold	2021-10-12	JAGQID01
GCA_011775965.1	ASM1177596v1	Gemmatimonadota bacterium			CS3-K043	NCBI Prokaryotic Genome Annotation Pipeline (PGAP)	4268310	Scaffold	2020-03-30	JAABYC01
GCA_011776555.1	ASM1177655v1	Gemmatimonadota bacterium			CS1-K038	NCBI Prokaryotic Genome Annotation Pipeline (PGAP)	4330175	Scaffold	2020-03-30	JAABWZ01
GCA_011775405.1	ASM1177540v1	Gemmatimonadota bacterium			KS1-K048	NCBI Prokaryotic Genome Annotation Pipeline (PGAP)	4323138	Scaffold	2020-03-30	JAABZG01
GCA_011776915.1	ASM1177691v1	Gemmatimonadota bacterium			A-K042	NCBI Prokaryotic Genome Annotation Pipeline (PGAP)	4144056	Scaffold	2020-03-30	JAABWH01
GCA_019348215.1	ASM1934821v1	Gemmatimonadota bacterium			0711_bin7	NCBI Prokaryotic Genome Annotation Pipeline (PGAP)	2508028	Scaffold	2021-07-26	JAHWJW01
GCA_011774315.1	ASM1177431v1	Gemmatimonadota bacterium			KS4-K052	NCBI Prokaryotic Genome Annotation Pipeline (PGAP)	4249362	Scaffold	2020-03-30	JAACBI01
GCA_023142675.1	ASM2314267v1	Gemmatimonadota bacterium			RS_3_28	NCBI Prokaryotic Genome Annotation Pipeline (PGAP)	2286161	Contig	2022-04-26	JAGLJB01
GCA_030642275.1	ASM3064227v1	Gemmatimonadota bacterium			CSMAG_3045		2184202	Contig	2023-08-03	DAOWOD01
GCA_023142135.1	ASM2314213v1	Gemmatimonadota bacterium			RS_4_13	NCBI Prokaryotic Genome Annotation Pipeline (PGAP)	2425614	Contig	2022-04-26	JAGLKA01
GCA_029566185.1	ASM2956618v1	Gemmatimonadota bacterium			USDV_maxbin.366_sub		4359256	Contig	2023-04-03	JAKQMS01
GCA_030599365.1	ASM3059936v1	Gemmatimonadota bacterium			CSMAG_627		1291067	Contig	2023-08-03	JAUVOD01
GCA_016872455.1	JGI 2017-08-21	Gemmatimonadota bacterium			M_DeepCast_400m_m2_225	NCBI Prokaryotic Genome Annotation Pipeline (PGAP)	1561761	Contig	2021-02-11	VGZS01
GCA_014533865.1	ASM1453386v1	Gemmatimonadota bacterium			T3-bin8	NCBI Prokaryotic Genome Annotation Pipeline (PGAP)	2616943	Contig	2020-09-14	JACVSP01
GCA_003248225.1	ASM324822v1	Gemmatimonadota bacterium			SZUA-302		1781449	Contig	2018-06-18	QJXU01
GCA_003248155.1	ASM324815v1	Gemmatimonadota bacterium			SZUA-306		2908395	Contig	2018-06-18	QJXY01
GCA_030637165.1	ASM3063716v1	Gemmatimonadota bacterium			CSMAG_1706		2058576	Contig	2023-08-03	DAOVVN01
GCA_019510085.1	ASM1951008v1	Gemmatimonadota bacterium			SL_67_7	NCBI Prokaryotic Genome Annotation Pipeline (PGAP)	1625685	Scaffold	2021-08-10	JAEKKZ01
GCA_023144135.1	ASM2314413v1	Gemmatimonadota bacterium			RS_10_28	NCBI Prokaryotic Genome Annotation Pipeline (PGAP)	3230200	Contig	2022-04-26	JAGLGI01
GCA_003249615.1	ASM324961v1	Gemmatimonadota bacterium			SZUA-577		2410038	Contig	2018-06-19	QKIJ01
GCA_003235145.1	ASM323514v1	Gemmatimonadota bacterium			SZUA-284		2950166	Contig	2018-06-18	QJXC01
GCA_030635585.1	ASM3063558v1	Gemmatimonadota bacterium			CSMAG_1783		3029485	Contig	2023-08-03	DAOVYM01
GCA_023644155.1	ASM2364415v1	Gemmatimonadota bacterium			D144_6_12_Bin2		5081994	Contig	2022-06-02	JAMKPL01
GCA_011777035.1	ASM1177703v1	Gemmatimonadota bacterium			A-K012	NCBI Prokaryotic Genome Annotation Pipeline (PGAP)	5043435	Scaffold	2020-03-30	JAABWD01
GCA_011774375.1	ASM1177437v1	Gemmatimonadota bacterium			KS4-K026	NCBI Prokaryotic Genome Annotation Pipeline (PGAP)	4675278	Scaffold	2020-03-30	JAACBG01
GCA_011777255.1	ASM1177725v1	Gemmatimonadota bacterium			ACK-K026	NCBI Prokaryotic Genome Annotation Pipeline (PGAP)	4675278	Scaffold	2020-03-30	JAABVR01
GCA_030621605.1	ASM3062160v1	Gemmatimonadota bacterium			CSMAG_2952		2160428	Contig	2023-08-03	JAUXHJ01
GCA_011775345.1	ASM1177534v1	Gemmatimonadota bacterium			KS1-K054	NCBI Prokaryotic Genome Annotation Pipeline (PGAP)	5800070	Scaffold	2020-03-30	JAABZJ01
GCA_958296005.1	odAgeOroi1.Longimicrobiales_2.1	Longimicrobiales bacterium			bdafc7ec-6e0c-465c-8f66-a453459d6fe7		3057062	Contig	2023-07-15	CATQHQ01
GCA_026004295.1	ASM2600429v1	Gemmatimonadales bacterium			KatS3mg081	Annotation submitted by RIKEN-BRC	3205623	Contig	2022-10-11	BPIV01
GCA_937801485.1	FRAM_RAS_EGC1617_bin2	Longimicrobiales bacterium			FRAM_RAS_EGC1617_bin2		3613916	Contig	2022-09-09	CALMWB01
GCA_029245345.1	ASM2924534v1	Longimicrobiales bacterium			cluster2_bin.227	NCBI Prokaryotic Genome Annotation Pipeline (PGAP)	3791329	Contig	2023-03-17	JAQWPM01
GCA_019637315.1	ASM1963731v1	Gemmatimonadales bacterium			ACE_GEM3	NCBI Prokaryotic Genome Annotation Pipeline (PGAP)	3910253	Contig	2021-08-16	JAHBVU01
GCA_023382835.1	ASM2338283v1	Gemmatimonadales bacterium			GEM1	NCBI Prokaryotic Genome Annotation Pipeline (PGAP)	3604179	Scaffold	2022-05-16	JAHDWV01
GCA_028284495.1	ASM2828449v1	Longimicrobiales bacterium			IP29b_bin.69		3781125	Contig	2023-01-30	JANQRP01
GCA_028823235.1	ASM2882323v1	Longimicrobiales bacterium			ANT-48	NCBI Prokaryotic Genome Annotation Pipeline (PGAP)	3138754	Contig	2023-02-23	JAPKBW01
GCA_020633775.1	ASM2063377v1	Gemmatimonadales bacterium			HK-STAS-GEMM-1	NCBI Prokaryotic Genome Annotation Pipeline (PGAP)	2066000	Contig	2021-10-26	JACKDA01
GCA_019038745.1	ASM1903874v1	Gemmatimonadales bacterium			CORE_19_RING_Bin_00004	NCBI Prokaryotic Genome Annotation Pipeline (PGAP)	3575714	Contig	2021-06-26	JAHOYV01
GCA_018647075.1	ASM1864707v1	Gemmatimonadales bacterium			SI034_bin132	NCBI Prokaryotic Genome Annotation Pipeline (PGAP)	3967206	Contig	2021-06-02	JABGTO01
GCA_028278645.1	ASM2827864v1	Longimicrobiales bacterium			PL23a_bin.107		4914492	Contig	2023-01-30	JANQDZ01
GCA_018656195.1	ASM1865619v1	Gemmatimonadales bacterium			SI047_bin9	NCBI Prokaryotic Genome Annotation Pipeline (PGAP)	3935976	Contig	2021-06-02	JABHZS01
GCA_024278175.1	ASM2427817v1	Gemmatimonadales bacterium			Dive96_bin10.104		4183881	Contig	2022-07-15	JAJRTS01
GCA_009840115.1	ASM984011v1	Gemmatimonadales bacterium			SB0662_bin_3	NCBI Prokaryotic Genome Annotation Pipeline (PGAP)	3403461	Scaffold	2020-01-09	VXOJ01
GCA_018649805.1	ASM1864980v1	Gemmatimonadales bacterium			SI053_bin60	NCBI Prokaryotic Genome Annotation Pipeline (PGAP)	3925282	Contig	2021-06-02	JABIHE01
GCA_018659405.1	ASM1865940v1	Gemmatimonadales bacterium			SI075_bin138	NCBI Prokaryotic Genome Annotation Pipeline (PGAP)	3900898	Contig	2021-06-02	JABJMM01
GCA_020633695.1	ASM2063369v1	Gemmatimonadales bacterium			HK-STAS-GEMM-2	NCBI Prokaryotic Genome Annotation Pipeline (PGAP)	1649446	Contig	2021-10-26	JACKDB01
GCA_018660385.1	ASM1866038v1	Gemmatimonadales bacterium			SI074_bin92	NCBI Prokaryotic Genome Annotation Pipeline (PGAP)	3894744	Contig	2021-06-02	JABJKN01
GCA_028343995.1	ASM2834399v1	Gemmatimonadales bacterium			AH-558-J15	NCBI Prokaryotic Genome Annotation Pipeline (PGAP)	1630618	Contig	2023-01-31	JAOLZR01
GCA_009838765.1	ASM983876v1	Gemmatimonadales bacterium			SB0664_bin_19	NCBI Prokaryotic Genome Annotation Pipeline (PGAP)	3603938	Scaffold	2020-01-09	VXQX01
GCA_011771345.1	ASM1177134v1	Gemmatimonadales bacterium			KS4-C060	NCBI Prokaryotic Genome Annotation Pipeline (PGAP)	3409282	Scaffold	2020-03-30	WWBS01
GCA_011773695.1	ASM1177369v1	Gemmatimonadales bacterium			ACK-C060	NCBI Prokaryotic Genome Annotation Pipeline (PGAP)	3409282	Scaffold	2020-03-30	WVXC01
GCA_018667225.1	ASM1866722v1	Gemmatimonadales bacterium			SI072_bin68	NCBI Prokaryotic Genome Annotation Pipeline (PGAP)	3829986	Contig	2021-06-02	JABIVI01
GCA_009836005.1	ASM983600v1	Gemmatimonadales bacterium			SB0668_bin_12	NCBI Prokaryotic Genome Annotation Pipeline (PGAP)	3599158	Scaffold	2020-01-09	VXWG01
GCA_009845855.1	ASM984585v1	Gemmatimonadales bacterium			SB0670_bin_18	NCBI Prokaryotic Genome Annotation Pipeline (PGAP)	3657233	Scaffold	2020-01-09	VXYT01
GCA_018676505.1	ASM1867650v1	Gemmatimonadales bacterium			SI037_bin159	NCBI Prokaryotic Genome Annotation Pipeline (PGAP)	4738813	Contig	2021-06-02	JABHEO01
GCA_011771585.1	ASM1177158v1	Gemmatimonadales bacterium			KS3-C054	NCBI Prokaryotic Genome Annotation Pipeline (PGAP)	4194012	Scaffold	2020-03-30	WWBE01
GCA_025934955.1	ASM2593495v1	Gemmatimonadales bacterium			LS_FP_2_bin.27		3053534	Contig	2022-11-01	JAICWE01
GCA_018669215.1	ASM1866921v1	Gemmatimonadales bacterium			SI073_bin169	NCBI Prokaryotic Genome Annotation Pipeline (PGAP)	4000475	Contig	2021-06-02	JABIZQ01
GCA_018692415.1	ASM1869241v1	Gemmatimonadales bacterium			SI037S2_bin16	NCBI Prokaryotic Genome Annotation Pipeline (PGAP)	3961263	Contig	2021-06-02	JABHKH01
GCA_029937415.1	ASM2993741v1	Longimicrobiales bacterium			PW10.metabat2.69		2536080	Scaffold	2023-05-03	JAPYPZ01
GCA_018654885.1	ASM1865488v1	Gemmatimonadales bacterium			SI054_bin55	NCBI Prokaryotic Genome Annotation Pipeline (PGAP)	3956651	Contig	2021-06-02	JABIKT01
GCA_011772755.1	ASM1177275v1	Gemmatimonadales bacterium			CS3-C064	NCBI Prokaryotic Genome Annotation Pipeline (PGAP)	4239130	Scaffold	2020-03-30	WVYX01
GCA_028822645.1	ASM2882264v1	Longimicrobiales bacterium			ANT-84	NCBI Prokaryotic Genome Annotation Pipeline (PGAP)	2042739	Contig	2023-02-23	JAPKDG01
GCA_018695235.1	ASM1869523v1	Gemmatimonadales bacterium			SI037S4_bin45	NCBI Prokaryotic Genome Annotation Pipeline (PGAP)	3871367	Contig	2021-06-02	JABHPB01
GCA_007695225.1	ASM769522v1	Gemmatimonadales bacterium			PLM2.Bin16	NCBI Prokaryotic Genome Annotation Pipeline	4180605	Contig	2019-07-30	REED01
GCA_009837975.1	ASM983797v1	Gemmatimonadales bacterium			SB0665_bin_16	NCBI Prokaryotic Genome Annotation Pipeline (PGAP)	3454019	Scaffold	2020-01-09	VXSM01
GCA_025935895.1	ASM2593589v1	Gemmatimonadales bacterium			GZL_ISSM_2_bin.76		3000951	Contig	2022-11-01	JAICUK01
GCA_947499465.1	ZH-3nov15-212	Gemmatimonadales bacterium			ZH-3nov15-212		2641374	Contig	2022-12-04	CANMOI01
GCA_007692605.1	ASM769260v1	Gemmatimonadales bacterium			LCM1.Bin31	NCBI Prokaryotic Genome Annotation Pipeline	3545899	Contig	2019-07-30	REBS01
GCA_009841005.1	ASM984100v1	Gemmatimonadales bacterium			SB0661_bin_41	NCBI Prokaryotic Genome Annotation Pipeline (PGAP)	3163883	Scaffold	2020-01-09	VXMR01
GCA_025927545.1	ASM2592754v1	Gemmatimonadales bacterium			GZL_HY_2_bin.118		3482216	Contig	2022-10-31	JAICLE01
GCA_011773335.1	ASM1177333v1	Gemmatimonadales bacterium			CS1-C069	NCBI Prokaryotic Genome Annotation Pipeline (PGAP)	5243692	Scaffold	2020-03-30	WVXU01
GCA_007692665.1	ASM769266v1	Gemmatimonadales bacterium			LCM1.Bin21	NCBI Prokaryotic Genome Annotation Pipeline	4234508	Contig	2019-07-30	REBP01
GCA_028279425.1	ASM2827942v1	Longimicrobiales bacterium			IP29b_bin.11		5435908	Contig	2023-01-30	JANQNV01
GCA_018669925.1	ASM1866992v1	Gemmatimonadales bacterium			SI039_bin38	NCBI Prokaryotic Genome Annotation Pipeline (PGAP)	3823900	Contig	2021-06-02	JABHSM01
GCA_025935835.1	ASM2593583v1	Gemmatimonadales bacterium			GZL_ISSM_2_bin.87		3832962	Contig	2022-11-01	JAICUN01
GCA_009841015.1	ASM984101v1	Gemmatimonadales bacterium			SB0661_bin_40	NCBI Prokaryotic Genome Annotation Pipeline (PGAP)	3760526	Scaffold	2020-01-09	VXMQ01
GCA_011772375.1	ASM1177237v1	Gemmatimonadales bacterium			CS4-C031	NCBI Prokaryotic Genome Annotation Pipeline (PGAP)	5768264	Scaffold	2020-03-30	WVZQ01
GCA_009843325.1	ASM984332v1	Gemmatimonadales bacterium			SB0676_bin_12	NCBI Prokaryotic Genome Annotation Pipeline (PGAP)	3589639	Scaffold	2020-01-09	VYDQ01
GCA_007695195.1	ASM769519v1	Gemmatimonadales bacterium			PLM2.Bin20	NCBI Prokaryotic Genome Annotation Pipeline	3921448	Contig	2019-07-30	REEG01
GCA_025936845.1	ASM2593684v1	Gemmatimonadales bacterium			GZL_HYHR_2_bin.62		3783756	Contig	2022-11-01	JAICSQ01
GCA_025928645.1	ASM2592864v1	Gemmatimonadales bacterium			GZL_FP_2_bin.150		3885712	Contig	2022-10-31	JAICJD01
GCA_025925075.1	ASM2592507v1	Gemmatimonadales bacterium			GZL_HY_2_bin.177		3937776	Contig	2022-10-31	JAICLX01
GCA_025935995.1	ASM2593599v1	Gemmatimonadales bacterium			GZL_ISSM_2_bin.62		2862484	Contig	2022-11-01	JAICUF01
GCA_013694695.1	ASM1369469v1	Gemmatimonadales bacterium			MGR_bin293	NCBI Prokaryotic Genome Annotation Pipeline (PGAP)	2804215	Contig	2020-07-26	JACDBX01
GCA_013813435.1	ASM1381343v1	Gemmatimonadales bacterium			MGR_bin28	NCBI Prokaryotic Genome Annotation Pipeline (PGAP)	2856182	Contig	2020-07-28	JACCRS01
GCA_025929775.1	ASM2592977v1	Gemmatimonadales bacterium			TY_FP_2_bin.25		3062906	Contig	2022-10-31	JAICPO01
GCA_025935545.1	ASM2593554v1	Gemmatimonadales bacterium			HEB_FP_1_bin.13		2182600	Contig	2022-11-01	JAICVB01
GCA_025937755.1	ASM2593775v1	Gemmatimonadales bacterium			TY_HY_2_bin.57		2324143	Contig	2022-11-01	JAICQR01
GCA_025937345.1	ASM2593734v1	Gemmatimonadales bacterium			TY_ISSM_2_bin.21		2415445	Contig	2022-11-01	JAICRM01
GCA_018648545.1	ASM1864854v1	Gemmatimonadales bacterium			co234_bin68	NCBI Prokaryotic Genome Annotation Pipeline (PGAP)	4003814	Scaffold	2021-06-02	JABGQZ01
GCA_025937695.1	ASM2593769v1	Gemmatimonadales bacterium			TY_HYHR_2_bin.11		3186947	Contig	2022-11-01	JAICQV01
GCA_013140635.1	ASM1314063v1	Gemmatimonadales bacterium			WB-IL-12	NCBI Prokaryotic Genome Annotation Pipeline (PGAP)	3818336	Contig	2020-05-21	JABFSM01
GCA_025934015.1	ASM2593401v1	Gemmatimonadales bacterium			LS_ISSM_2_bin.45		2355041	Contig	2022-11-01	JAICYV01
GCA_025928955.1	ASM2592895v1	Gemmatimonadales bacterium			OF_bin.15		2770009	Contig	2022-10-31	JAICNA01
GCA_021463705.1	ASM2146370v1	Gemmatimonadales bacterium			DTUGMM2		1821896	Contig	2022-01-14	JAJTYG01
GCA_025930815.1	ASM2593081v1	Gemmatimonadales bacterium			OFX_bin.6		3011956	Contig	2022-10-31	JAICOH01
GCA_028280525.1	ASM2828052v1	Longimicrobiales bacterium			PL25a_bin.64		4148742	Contig	2023-01-30	JANQLR01
GCA_947445805.1	CH-Jul18-76	Gemmatimonadales bacterium			CH-Jul18-76		2716565	Contig	2022-12-02	CANFES01
GCA_013813875.1	ASM1381387v1	Gemmatimonadales bacterium			MGR_bin9	NCBI Prokaryotic Genome Annotation Pipeline (PGAP)	3303232	Contig	2020-07-28	JACCQZ01
GCA_025930915.1	ASM2593091v1	Gemmatimonadales bacterium			OFN_bin.35		2997742	Contig	2022-10-31	JAICOB01
GCA_017881505.1	ASM1788150v1	Gemmatimonadales bacterium			Chersky.24_23		2799028	Contig	2021-04-08	JADGQW01
GCA_013820855.1	ASM1382085v1	Gemmatimonadales bacterium			MGR_bin447	NCBI Prokaryotic Genome Annotation Pipeline (PGAP)	3488123	Scaffold	2020-07-28	JACDHV01
GCA_025929805.1	ASM2592980v1	Gemmatimonadales bacterium			TY_FP_2_bin.28		3136381	Contig	2022-10-31	JAICPP01
GCA_017988395.1	ASM1798839v1	Gemmatimonadales bacterium			Go_SlAct_bin_454	NCBI Prokaryotic Genome Annotation Pipeline (PGAP)	2819852	Scaffold	2021-04-15	JAGNRL01
GCA_030636765.1	ASM3063676v1	Gemmatimonadales bacterium			CSMAG_1727		2305317	Contig	2023-08-03	DAOVWI01
GCA_007692505.1	ASM769250v1	Gemmatimonadales bacterium			LCM1.Bin49	NCBI Prokaryotic Genome Annotation Pipeline	2851410	Contig	2019-07-30	REBX01
GCA_025936555.1	ASM2593655v1	Gemmatimonadales bacterium			GZL_HYHR_2_bin.94		2268924	Contig	2022-11-01	JAICTD01
GCA_025929555.1	ASM2592955v1	Gemmatimonadales bacterium			TY_HY_2_bin.7		2591668	Contig	2022-10-31	JAICPZ01
GCA_025924075.1	ASM2592407v1	Gemmatimonadales bacterium			BD_ISSM_2_bin.3		1726834	Contig	2022-10-31	JAICER01
GCA_947442675.1	CH-Jul18-112	Gemmatimonadales bacterium			CH-Jul18-112		2128071	Contig	2022-12-02	CANEWH01
GCA_018058145.1	ASM1805814v1	Gemmatimonadales bacterium			Gw_SlAct_bin_234	NCBI Prokaryotic Genome Annotation Pipeline (PGAP)	4105023	Contig	2021-04-17	JAGPCG01
GCA_017990235.1	ASM1799023v1	Gemmatimonadales bacterium			Go_SlAct_bin_478	NCBI Prokaryotic Genome Annotation Pipeline (PGAP)	3844885	Scaffold	2021-04-15	JAGNOI01
GCA_025923335.1	ASM2592333v1	Gemmatimonadales bacterium			CF_bin.20		2801652	Contig	2022-10-31	JAICGC01
GCA_009842445.1	ASM984244v1	Gemmatimonadales bacterium			SB0677_bin_21	NCBI Prokaryotic Genome Annotation Pipeline (PGAP)	3236097	Scaffold	2020-01-09	VYFI01
GCA_029941275.1	ASM2994127v1	Longimicrobiales bacterium			PW2.metabat2.149		2932761	Scaffold	2023-05-03	JAPYQK01
GCA_030601605.1	ASM3060160v1	Gemmatimonadales bacterium			CSMAG_762		2088899	Contig	2023-08-03	JAUVTI01
GCA_028280205.1	ASM2828020v1	Longimicrobiales bacterium			PL25a_bin.86		3466989	Contig	2023-01-30	JANQME01
GCA_009843765.1	ASM984376v1	Gemmatimonadales bacterium			SB0675_bin_24	NCBI Prokaryotic Genome Annotation Pipeline (PGAP)	3087209	Scaffold	2020-01-09	VYCV01
GCA_025924275.1	ASM2592427v1	Gemmatimonadales bacterium			BD_FP_2_bin.9		1990846	Contig	2022-10-31	JAICEH01
GCA_018674295.1	ASM1867429v1	Gemmatimonadales bacterium			SI036_bin57	NCBI Prokaryotic Genome Annotation Pipeline (PGAP)	3527135	Contig	2021-06-02	JABHAN01
GCA_030600085.1	ASM3060008v1	Gemmatimonadales bacterium			CSMAG_591		2248574	Contig	2023-08-03	JAUVMT01
GCA_017989455.1	ASM1798945v1	Gemmatimonadales bacterium			Go_Eff_bin_101	NCBI Prokaryotic Genome Annotation Pipeline (PGAP)	3026354	Scaffold	2021-04-15	JAGNPS01
GCA_013812695.1	ASM1381269v1	Gemmatimonadales bacterium			MGR_bin61	NCBI Prokaryotic Genome Annotation Pipeline (PGAP)	3286852	Contig	2020-07-28	JACCSZ01
GCA_018063545.1	ASM1806354v1	Gemmatimonadales bacterium			Gw_SlAct_bin_115	NCBI Prokaryotic Genome Annotation Pipeline (PGAP)	3047904	Scaffold	2021-04-17	JAGPBD01
GCA_013813675.1	ASM1381367v1	Gemmatimonadales bacterium			MGR_bin17	NCBI Prokaryotic Genome Annotation Pipeline (PGAP)	3371972	Contig	2020-07-28	JACCRH01
GCA_025453835.1	ASM2545383v1	Gemmatimonadales bacterium			Prado132	NCBI Prokaryotic Genome Annotation Pipeline (PGAP)	2347541	Scaffold	2022-09-28	JALOPP01
GCA_029941945.1	ASM2994194v1	Longimicrobiales bacterium			PW7.concoct.91_sub		1945229	Scaffold	2023-05-03	JAPYTS01
GCA_028287265.1	ASM2828726v1	Gemmatimonadales bacterium			RYN_361	Annotation submitted by Colorado State University	4432214	Contig	2023-01-30	JAQBQA01
GCA_018651425.1	ASM1865142v1	Gemmatimonadales bacterium			SI048_bin89	NCBI Prokaryotic Genome Annotation Pipeline (PGAP)	4096180	Contig	2021-06-02	JABIEC01
GCA_030597435.1	ASM3059743v1	Gemmatimonadales bacterium			CSMAG_723		2846816	Contig	2023-08-03	JAUVRV01
GCA_004525115.1	ASM452511v1	Gemmatimonadales bacterium			das_tool.metabat2.77	NCBI Prokaryotic Genome Annotation Pipeline	1804020	Contig	2019-03-30	SPDB01
GCA_017998845.1	ASM1799884v1	Gemmatimonadales bacterium			Go_SlDig_bin_47	NCBI Prokaryotic Genome Annotation Pipeline (PGAP)	2979555	Scaffold	2021-04-15	JAGOCH01
GCA_028821975.1	ASM2882197v1	Longimicrobiales bacterium			ANT-121	NCBI Prokaryotic Genome Annotation Pipeline (PGAP)	2254333	Contig	2023-02-23	JAPKER01
GCA_009846385.1	ASM984638v1	Gemmatimonadales bacterium			SB0669_bin_13	NCBI Prokaryotic Genome Annotation Pipeline (PGAP)	2999705	Scaffold	2020-01-09	VXXU01
GCA_013816685.1	ASM1381668v1	Gemmatimonadales bacterium			MGR_bin345	NCBI Prokaryotic Genome Annotation Pipeline (PGAP)	2019558	Scaffold	2020-07-28	JACDDX01
GCA_004525055.1	ASM452505v1	Gemmatimonadales bacterium			das_tool.metabat2.96	NCBI Prokaryotic Genome Annotation Pipeline	2212818	Contig	2019-03-30	SPDF01
GCA_029287735.1	ASM2928773v1	Gemmatimonadales bacterium			MAG_Ve_Sed_26		4143687	Contig	2023-03-20	JARFQO01
GCA_013813145.1	ASM1381314v1	Gemmatimonadales bacterium			MGR_bin40	NCBI Prokaryotic Genome Annotation Pipeline (PGAP)	2983135	Contig	2020-07-28	JACCSE01
GCA_020851315.1	ASM2085131v1	Gemmatimonadales bacterium			SJ751	NCBI Prokaryotic Genome Annotation Pipeline (PGAP)	3865741	Contig	2021-11-12	JADZCZ01
GCA_013003805.1	ASM1300380v1	Gemmatimonadales bacterium			DS_bin_5	NCBI Prokaryotic Genome Annotation Pipeline (PGAP)	3026508	Contig	2020-05-09	JABDII01
GCA_022428035.1	ASM2242803v1	Longimicrobiales bacterium			MOX_bin14	NCBI Prokaryotic Genome Annotation Pipeline (PGAP)	2725985	Contig	2022-02-28	JAKMDG01
GCA_030608825.1	ASM3060882v1	Gemmatimonadales bacterium			CSMAG_2163		1984207	Contig	2023-08-03	JAUWDL01
GCA_013815805.1	ASM1381580v1	Gemmatimonadales bacterium			MGR_bin385	NCBI Prokaryotic Genome Annotation Pipeline (PGAP)	2646783	Scaffold	2020-07-28	JACDFL01
GCA_013812605.1	ASM1381260v1	Gemmatimonadales bacterium			MGR_bin65	NCBI Prokaryotic Genome Annotation Pipeline (PGAP)	1936744	Contig	2020-07-28	JACCTD01
GCA_005788765.1	ASM578876v1	Gemmatimonadales bacterium			F1-20-MAGs155		1285630	Contig	2019-05-24	SYBD01
GCA_013696125.1	ASM1369612v1	Gemmatimonadales bacterium			MGR_bin221	NCBI Prokaryotic Genome Annotation Pipeline (PGAP)	2590175	Contig	2020-07-26	JACCZD01
GCA_013697425.1	ASM1369742v1	Gemmatimonadales bacterium			MGR_bin163	NCBI Prokaryotic Genome Annotation Pipeline (PGAP)	1807696	Contig	2020-07-26	JACCWX01
GCA_030636425.1	ASM3063642v1	Gemmatimonadales bacterium			CSMAG_1743		1604454	Contig	2023-08-03	DAOVWY01
GCA_030594455.1	ASM3059445v1	Gemmatimonadales bacterium			CSMAG_343		1973169	Contig	2023-08-03	JAUVFF01
GCA_029243885.1	ASM2924388v1	Longimicrobiales bacterium			cluster2_bin.27	NCBI Prokaryotic Genome Annotation Pipeline (PGAP)	2297439	Contig	2023-03-17	JAQWRE01
GCA_004524915.1	ASM452491v1	Gemmatimonadales bacterium			das_tool.metabat2.40	NCBI Prokaryotic Genome Annotation Pipeline	1628165	Contig	2019-03-30	SPCS01
GCA_025936255.1	ASM2593625v1	Gemmatimonadales bacterium			GZL_ISSM_2_bin.26		2549549	Contig	2022-11-01	JAICTS01
GCA_009836785.1	ASM983678v1	Gemmatimonadales bacterium			SB0666_bin_35	NCBI Prokaryotic Genome Annotation Pipeline (PGAP)	2163414	Scaffold	2020-01-09	VXUT01
GCA_027069175.1	ASM2706917v1	Gemmatimonadales bacterium			V2_metabat1_scaf2bin.002		3212772	Scaffold	2022-12-19	JALXFH01
GCA_013817605.1	ASM1381760v1	Gemmatimonadales bacterium			MGR_bin307	NCBI Prokaryotic Genome Annotation Pipeline (PGAP)	3523668	Scaffold	2020-07-28	JACDCL01
GCA_014860095.1	ASM1486009v1	Gemmatimonadales bacterium			MAG41	NCBI Prokaryotic Genome Annotation Pipeline (PGAP)	4436326	Contig	2020-10-07	JACZKI01
GCA_009836275.1	ASM983627v1	Gemmatimonadales bacterium			SB0667_bin_25	NCBI Prokaryotic Genome Annotation Pipeline (PGAP)	1987548	Scaffold	2020-01-09	VXVT01
GCA_030623685.1	ASM3062368v1	Gemmatimonadales bacterium			CSMAG_3137		1888939	Contig	2023-08-03	JAUXLP01
GCA_004525095.1	ASM452509v1	Gemmatimonadales bacterium			das_tool.metabat2.87	NCBI Prokaryotic Genome Annotation Pipeline	1589971	Contig	2019-03-30	SPDC01
GCA_030635605.1	ASM3063560v1	Gemmatimonadales bacterium			CSMAG_1784		2190667	Contig	2023-08-03	DAOVYN01
GCA_029941335.1	ASM2994133v1	Longimicrobiales bacterium			PW2.maxbin2.108_sub		3765983	Scaffold	2023-05-03	JAPYQG01
GCA_023384365.1	ASM2338436v1	Gemmatimonadales bacterium			GEM2	NCBI Prokaryotic Genome Annotation Pipeline (PGAP)	2729886	Scaffold	2022-05-17	JAHDWW01
GCA_022866265.1	ASM2286626v1	Longimicrobiales bacterium			PFL63	NCBI Prokaryotic Genome Annotation Pipeline (PGAP)	3893138	Contig	2022-04-09	JALHUZ01
GCA_023644005.1	ASM2364400v1	Gemmatimonadales bacterium			D147_6_12_Bin4		5588013	Contig	2022-06-02	JAMKPQ01
GCA_030633825.1	ASM3063382v1	Gemmatimonadales bacterium			CSMAG_1874		2422494	Contig	2023-08-03	DAOWBZ01
GCA_030650475.1	ASM3065047v1	Gemmatimonadales bacterium			E14_maxbin.143	NCBI Prokaryotic Genome Annotation Pipeline (PGAP)	2106510	Contig	2023-08-05	JAUSDZ01
GCA_004526165.1	ASM452616v1	Gemmatimonadales bacterium			das_tool.cocacola.36	NCBI Prokaryotic Genome Annotation Pipeline	2268555	Contig	2019-03-30	SPBC01
GCA_004525555.1	ASM452555v1	Gemmatimonadales bacterium			das_tool.maxbin2.49	NCBI Prokaryotic Genome Annotation Pipeline	995578	Contig	2019-03-30	SPCG01
GCA_030633905.1	ASM3063390v1	Gemmatimonadales bacterium			CSMAG_1868		1716212	Contig	2023-08-03	DAOWBT01
GCA_023644125.1	ASM2364412v1	Gemmatimonadales bacterium			D147_6_12_Bin1		4259721	Contig	2022-06-02	JAMKPN01
GCA_023644135.1	ASM2364413v1	Gemmatimonadales bacterium			D147_6_12_Bin2		2921467	Contig	2022-06-02	JAMKPO01
GCA_023644145.1	ASM2364414v1	Gemmatimonadales bacterium			D147_0_6_Bin1		4180119	Contig	2022-06-02	JAMKPM01
GCA_003543295.1	ASM354329v1	Gemmatimonas aurantiaca			UBA8844	NCBI Prokaryotic Genome Annotation Pipeline	4376105	Scaffold	2018-09-10	DPIY01
GCF_003543295.1	ASM354329v1	Gemmatimonas aurantiaca			UBA8844	NCBI Prokaryotic Genome Annotation Pipeline (PGAP)	4376105	Scaffold	2018-09-10	DPIY01
GCA_017116435.1	ASM1711643v1	Gemmatimonas aurantiaca			AH-315-D16	NCBI Prokaryotic Genome Annotation Pipeline (PGAP)	681201	Contig	2021-03-01	JAFISX01
GCA_019637355.1	ASM1963735v1	Gemmatimonadaceae bacterium			ACE_GEM1	NCBI Prokaryotic Genome Annotation Pipeline (PGAP)	3148634	Contig	2021-08-16	JAHBVT01
GCA_019973575.1	ASM1997357v1	Gemmatimonadetes bacterium T265		T265		Annotation submitted by Hirosaki University	5629403	Contig	2021-09-07	BPUI01
GCA_019637445.1	ASM1963744v1	Gemmatimonadaceae bacterium			ACE_GEM2	NCBI Prokaryotic Genome Annotation Pipeline (PGAP)	3350692	Contig	2021-08-16	JAHBVS01
GCA_021463025.1	ASM2146302v1	Gemmatimonadaceae bacterium			DTUGMM1		3611097	Contig	2022-01-14	JAJTYF01
GCA_026129025.1	ASM2612902v1	Gemmatimonadaceae bacterium			TGS_GEM1	NCBI Prokaryotic Genome Annotation Pipeline (PGAP)	3077432	Contig	2022-11-10	JAHCIU01
GCA_002215645.1	ASM221564v1	Gemmatimonadetes bacterium 2013_60CM_65_52			2013_60CM_65_52		4201639	Scaffold	2017-07-06	NGFI01
GCA_902826615.1	RBC101	uncultured Gemmatimonadota bacterium			Gemmatimonadetes sp. RBC101		5916302	Scaffold	2020-04-15	CADEFN01
GCF_027530985.1	ASM2753098v1	Gemmatimonas sp.			LE17-20C	NCBI Prokaryotic Genome Annotation Pipeline (PGAP)	4400863	Contig	2023-01-02	JAPZQY01
GCF_027531815.1	ASM2753181v1	Gemmatimonas sp.			LE19-8.1B	NCBI Prokaryotic Genome Annotation Pipeline (PGAP)	4307374	Contig	2023-01-02	JAPZSK01
GCF_027532425.1	ASM2753242v1	Gemmatimonas sp.			LE19-4.1D	NCBI Prokaryotic Genome Annotation Pipeline (PGAP)	4412269	Contig	2023-01-02	JAPZTE01
GCF_002483225.1	ASM248322v1	Gemmatimonas sp. UBA7669			UBA7669	NCBI Prokaryotic Genome Annotation Pipeline (PGAP)	4631768	Scaffold	2017-10-06	DLHL01
GCF_021298855.1	ASM2129885v1	Gemmatimonas sp.			CoA8N_M110	NCBI Prokaryotic Genome Annotation Pipeline (PGAP)	4085123	Contig	2021-12-27	JAJTHI01
GCF_020247115.1	ASM2024711v1	Gemmatimonas sp.			M31BS1SP1A63MG	NCBI Prokaryotic Genome Annotation Pipeline (PGAP)	4562148	Contig	2021-10-04	JADCJI01
GCF_020247165.1	ASM2024716v1	Gemmatimonas sp.			M145S2SP1A63QC	NCBI Prokaryotic Genome Annotation Pipeline (PGAP)	4258927	Contig	2021-10-04	JADCJF01
GCF_020247195.1	ASM2024719v1	Gemmatimonas sp.			M165S2SP1A63QC	NCBI Prokaryotic Genome Annotation Pipeline (PGAP)	4288532	Contig	2021-10-04	JADCJH01
GCF_020247325.1	ASM2024732v1	Gemmatimonas sp.			M113S1SP1A63QC	NCBI Prokaryotic Genome Annotation Pipeline (PGAP)	4292830	Contig	2021-10-04	JADCJG01
GCF_000482625.1	ASM48262v1	Gemmatimonadetes bacterium SCGC AAA240-J22		SCGC AAA240-J22			630041	Scaffold	2013-10-25	AXVX01
GCA_020846935.1	ASM2084693v1	Gemmatimonadaceae bacterium			SJ25	NCBI Prokaryotic Genome Annotation Pipeline (PGAP)	4517900	Contig	2021-11-12	JADLCY01
GCA_019186945.1	ASM1918694v1	Gemmatimonadaceae bacterium			Bin_122_2R	Annotation submitted by University of Wisconsin-Madison	3954021	Scaffold	2021-07-09	JABAQJ01
GCA_027530985.1	ASM2753098v1	Gemmatimonas sp.			LE17-20C	NCBI Prokaryotic Genome Annotation Pipeline (PGAP)	4400863	Contig	2023-01-02	JAPZQY01
GCA_903882745.1	freshwater MAG --- Kiruna2_bin-2303	uncultured Gemmatimonadota bacterium			Kiruna2_bin-2303		3056708	Contig	2020-07-18	CAIRYG01
GCA_027531815.1	ASM2753181v1	Gemmatimonas sp.			LE19-8.1B	NCBI Prokaryotic Genome Annotation Pipeline (PGAP)	4307374	Contig	2023-01-02	JAPZSK01
GCA_903913105.1	freshwater MAG --- Ki2-D1_bin-0520	uncultured Gemmatimonadota bacterium			Ki2-D1_bin-0520		3060595	Contig	2020-07-19	CAIWJV01
GCA_016720905.1	ASM1672090v1	Gemmatimonadaceae bacterium			Vibo_18-Q3-R45-57_BATAC.273	NCBI Prokaryotic Genome Annotation Pipeline (PGAP)	5297120	Contig	2021-01-19	JADKJT01
GCA_020851035.1	ASM2085103v1	Gemmatimonadaceae bacterium			SJ779	NCBI Prokaryotic Genome Annotation Pipeline (PGAP)	4969989	Contig	2021-11-12	JADZDM01
GCA_903851765.1	freshwater MAG --- Ki2-D2_bin-1299	uncultured Gemmatimonadota bacterium			Ki2-D2_bin-1299		3054611	Contig	2020-07-18	CAINOZ01
GCA_027532425.1	ASM2753242v1	Gemmatimonas sp.			LE19-4.1D	NCBI Prokaryotic Genome Annotation Pipeline (PGAP)	4412269	Contig	2023-01-02	JAPZTE01
GCA_025934775.1	ASM2593477v1	Gemmatimonadaceae bacterium			LS_FP_2_bin.53		4876897	Contig	2022-11-01	JAICWO01
GCA_011525845.1	ASM1152584v1	Gemmatimonadaceae bacterium			GEM1		3580062	Contig	2020-03-20	WYBP01
GCA_020852815.1	ASM2085281v1	Gemmatimonadaceae bacterium			SJ63	NCBI Prokaryotic Genome Annotation Pipeline (PGAP)	5378811	Contig	2021-11-12	JADZAN01
GCA_913030795.1	ERR599156_bin.215_MetaBAT_v2.12.1_MAG	uncultured Gemmatimonadales bacterium			ERR599156_bin.215_MetaBAT_v2.12.1_MAG		921016	Contig	2021-09-22	CAJWFF01
GCA_016742275.1	ASM1674227v1	Gemmatimonadaceae bacterium			Desfum bin_9_GBBB01	NCBI Prokaryotic Genome Annotation Pipeline (PGAP)	4569812	Contig	2021-01-21	JACVCD01
GCA_913031545.1	ERR599156_bin.199_MetaBAT_v2.12.1_MAG	uncultured Gemmatimonadales bacterium			ERR599156_bin.199_MetaBAT_v2.12.1_MAG		1088457	Contig	2021-09-22	CAJWCZ01
GCA_903867045.1	freshwater MAG --- Umea3p2_bin-0537	uncultured Gemmatimonadota bacterium			Umea3p2_bin-0537		3209497	Contig	2020-07-19	CAIPPU01
GCA_913043255.1	ERR599156_bin.217_MetaBAT_v2.12.1_MAG	uncultured Gemmatimonadota bacterium			ERR599156_bin.217_MetaBAT_v2.12.1_MAG		2454249	Contig	2021-09-22	CAJWLK01
GCA_030647905.1	ASM3064790v1	Gemmatimonadaceae bacterium			E14_metabat.bin.282	NCBI Prokaryotic Genome Annotation Pipeline (PGAP)	3107145	Contig	2023-08-05	JAUSJA01
GCA_903828855.1	freshwater MAG --- Umea_bin-06339	uncultured Gemmatimonadota bacterium			Umea_bin-06339		3204716	Contig	2020-07-19	CAIKNS01
GCA_903857675.1	freshwater MAG --- Kiruna_bin-02710	uncultured Gemmatimonadota bacterium			Kiruna_bin-02710		3029294	Contig	2020-07-18	CAIOFS01
GCA_903910555.1	freshwater MAG --- Umea3_bin-3837	uncultured Gemmatimonadota bacterium			Umea3_bin-3837		3204353	Contig	2020-07-19	CAIVZZ01
GCA_913047385.1	ERR599156_bin.46_MetaBAT_v2.12.1_MAG	uncultured Gemmatimonadales bacterium			ERR599156_bin.46_MetaBAT_v2.12.1_MAG		1925798	Contig	2021-09-22	CAJWTZ01
GCA_025358925.1	ASM2535892v1	Gemmatimonadaceae bacterium			GL140_1_metabinner_9		4006182	Contig	2022-09-21	JANYHT01
GCA_020851455.1	ASM2085145v1	Gemmatimonadaceae bacterium			SJ733	NCBI Prokaryotic Genome Annotation Pipeline (PGAP)	2960237	Contig	2021-11-12	JADZCT01
GCA_023910675.1	ASM2391067v1	Gemmatimonas sp.			UKL202c	NCBI Prokaryotic Genome Annotation Pipeline (PGAP)	4546600	Contig	2022-06-24	JAAVWC01
GCA_019752115.1	ASM1975211v1	Gemmatimonadaceae bacterium			co.spades.CONCOCT.2.5kb_070	NCBI Prokaryotic Genome Annotation Pipeline (PGAP)	5171001	Contig	2021-08-25	JAIEMN01
GCA_011390885.1	ASM1139088v1	Gemmatimonas sp.			S07.Bin148		4066938	Scaffold	2020-03-17	JAABRO01
GCA_002483225.1	ASM248322v1	Gemmatimonas sp. UBA7669			UBA7669		4631768	Scaffold	2017-10-06	DLHL01
GCA_947259405.1	ERZ12284464	uncultured Gemmatimonadales bacterium			ES_M_Gemmatimonadota_04		3058265	Scaffold	2022-11-05	CAMYLY01
GCA_913050395.1	ERR599097_bin.76_MetaBAT_v2.12.1_MAG	uncultured Gemmatimonadota bacterium			ERR599097_bin.76_MetaBAT_v2.12.1_MAG		2397703	Contig	2021-09-23	CAJWZK01
GCA_943840975.1	20200310_METABAT__21_1-contigs.fa	uncultured Gemmatimonadota bacterium			PACB-20200310-m34		2602429	Contig	2022-11-27	CALSWO01
GCA_903844495.1	freshwater MAG --- Umea3p3_bin-0353	uncultured Gemmatimonadota bacterium			Umea3p3_bin-0353		3202032	Contig	2020-07-19	CAIMTU01
GCA_938084975.1	S2_Bin_Bin_110_sub_1_1	uncultured Gemmatimonadota bacterium			S2_Bin_Bin_110_sub_1_1		3450680	Contig	2023-01-27	CALKFM01
GCA_938091755.1	S2_Bin_Bin_110_sub_1	uncultured Gemmatimonadota bacterium			S2_Bin_Bin_110_sub_1		3505577	Contig	2023-01-27	CALKGU01
GCA_902825965.1	RBC087	uncultured Gemmatimonadota bacterium			Gemmatimonadetes sp. RBC087		4065873	Scaffold	2020-04-15	CADEDA01
GCA_001724275.1	ASM172427v1	Gemmatimonadetes bacterium SCN 70-22				NCBI Prokaryotic Genome Annotation Pipeline	4697473	Scaffold	2016-09-13	MEDZ01
GCA_026706075.1	ASM2670607v1	Gemmatimonadaceae bacterium			COS4_bin_9	NCBI Prokaryotic Genome Annotation Pipeline (PGAP)	5624608	Scaffold	2022-12-06	JAPOZM01
GCA_947259315.1	ERZ12284463	uncultured Gemmatimonadales bacterium			ES_M_Gemmatimonadota_02		2400729	Scaffold	2022-11-05	CAMYLR01
GCA_002450595.1	ASM245059v1	Gemmatimonadales bacterium UBA6943			UBA6943		1873081	Scaffold	2017-10-05	DJZV01
GCA_002238865.1	ASM223886v1	Gemmatimonadetes bacterium bin94			bin94		4420540	Contig	2017-08-01	MPNE01
GCA_937881225.1	SRR1955887_bin.61_CONCOCT_v1.1_MAG	uncultured Gemmatimonadota bacterium			SRR1955887_bin.61_CONCOCT_v1.1_MAG		4795836	Contig	2023-01-12	CALGFU01
GCA_002347035.1	ASM234703v1	Gemmatimonadales bacterium UBA2982			UBA2982		1849998	Scaffold	2017-09-22	DEAM01
GCA_937919655.1	ERR2206786_bin.104_CONCOCT_v1.1_MAG	uncultured Gemmatimonadales bacterium			ERR2206786_bin.104_CONCOCT_v1.1_MAG		3774548	Contig	2023-01-11	CALFPJ01
GCA_021298855.1	ASM2129885v1	Gemmatimonas sp.			CoA8N_M110	NCBI Prokaryotic Genome Annotation Pipeline (PGAP)	4085123	Contig	2021-12-27	JAJTHI01
GCA_025929195.1	ASM2592919v1	Gemmatimonadaceae bacterium			LS_ISSM_2_bin.140		4936045	Contig	2022-10-31	JAICMN01
GCA_002346665.1	ASM234666v1	Gemmatimonadales bacterium UBA2988			UBA2988		1999786	Scaffold	2017-09-22	DEAG01
GCA_013822035.1	ASM1382203v1	Gemmatimonas sp.			WM.3.45	NCBI Prokaryotic Genome Annotation Pipeline	3791484	Contig	2020-07-28	PNJS01
GCA_002377615.1	ASM237761v1	Gemmatimonadales bacterium UBA3497			UBA3497		1935054	Scaffold	2017-09-27	DFQE01
GCA_020247115.1	ASM2024711v1	Gemmatimonas sp.			M31BS1SP1A63MG	NCBI Prokaryotic Genome Annotation Pipeline (PGAP)	4562148	Contig	2021-10-04	JADCJI01
GCA_025935955.1	ASM2593595v1	Gemmatimonadaceae bacterium			GZL_ISSM_2_bin.69		3623371	Contig	2022-11-01	JAICUG01
GCA_025924635.1	ASM2592463v1	Gemmatimonadaceae bacterium			GZL_FP_2_bin.40		3888714	Contig	2022-10-31	JAICHY01
GCA_025361705.1	ASM2536170v1	Gemmatimonas sp.			GL140_4_metabinner_26		2970821	Contig	2022-09-21	JANYJW01
GCA_001917665.1	ASM191766v1	Gemmatimonadetes bacterium 13_1_40CM_69_22				NCBI Prokaryotic Genome Annotation Pipeline	2363461	Scaffold	2016-12-23	MNEL01
GCA_011390935.1	ASM1139093v1	Gemmatimonas sp.			S07.Bin085		4445230	Scaffold	2020-03-17	JAABRL01
GCA_020247165.1	ASM2024716v1	Gemmatimonas sp.			M145S2SP1A63QC	NCBI Prokaryotic Genome Annotation Pipeline (PGAP)	4258927	Contig	2021-10-04	JADCJF01
GCA_913042855.1	ERR598946_bin.21_MetaBAT_v2.12.1_MAG	uncultured Gemmatimonadota bacterium			ERR598946_bin.21_MetaBAT_v2.12.1_MAG		2341582	Contig	2021-09-22	CAJWKY01
GCA_947259585.1	ERZ12284450	uncultured Gemmatimonadales bacterium			ES_Gemmatimonadota_01		3479058	Scaffold	2022-11-05	CAMYMV01
GCA_025929535.1	ASM2592953v1	Gemmatimonadaceae bacterium			LS_ISSM_2_bin.92		3953289	Contig	2022-10-31	JAICLZ01
GCA_913051725.1	ERR598956_bin.46_MetaBAT_v2.12.1_MAG	uncultured Gemmatimonadales bacterium			ERR598956_bin.46_MetaBAT_v2.12.1_MAG		2001099	Contig	2021-09-23	CAJXCI01
GCA_030447645.1	ASM3044764v1	Longimicrobiaceae bacterium			YX3bin18		3618688	Scaffold	2023-07-13	JAUJOM01
GCA_020247195.1	ASM2024719v1	Gemmatimonas sp.			M165S2SP1A63QC	NCBI Prokaryotic Genome Annotation Pipeline (PGAP)	4288532	Contig	2021-10-04	JADCJH01
GCA_002346625.1	ASM234662v1	Gemmatimonadales bacterium UBA2989			UBA2989		950829	Scaffold	2017-09-22	DEAF01
GCA_025934965.1	ASM2593496v1	Gemmatimonadaceae bacterium			LS_FP_2_bin.28		3865639	Contig	2022-11-01	JAICWF01
GCA_002450735.1	ASM245073v1	Gemmatimonadales bacterium UBA6934			UBA6934		1456366	Scaffold	2017-10-05	DKAE01
GCA_020848865.1	ASM2084886v1	Gemmatimonadaceae bacterium			SJ476	NCBI Prokaryotic Genome Annotation Pipeline (PGAP)	6552207	Contig	2021-11-12	JADLHK01
GCA_013697785.1	ASM1369778v1	Gemmatimonadaceae bacterium			MGR_bin144	NCBI Prokaryotic Genome Annotation Pipeline (PGAP)	3813760	Contig	2020-07-26	JACCWE01
GCA_013813715.1	ASM1381371v1	Gemmatimonadaceae bacterium			MGR_bin15	NCBI Prokaryotic Genome Annotation Pipeline (PGAP)	3732033	Contig	2020-07-28	JACCRF01
GCA_022843265.1	ASM2284326v1	Gemmatimonadaceae bacterium			Bin_80_sub		4628932	Scaffold	2022-04-08	JALHNZ01
GCA_937906875.1	SRR3997477_bin.119_CONCOCT_v1.1_MAG	uncultured Gemmatimonadota bacterium			SRR3997477_bin.119_CONCOCT_v1.1_MAG		5150084	Contig	2023-01-12	CALCHX01
GCA_025937195.1	ASM2593719v1	Gemmatimonadaceae bacterium			GZL_HYHR_2_bin.14		3867857	Contig	2022-11-01	JAICRX01
GCA_011390805.1	ASM1139080v1	Gemmatimonas sp.			S08.Bin118		3957521	Scaffold	2020-03-17	JAABRT01
GCA_001919865.1	ASM191986v1	Gemmatimonadetes bacterium 13_1_20CM_4_69_16				NCBI Prokaryotic Genome Annotation Pipeline	2820125	Scaffold	2016-12-23	MNIR01
GCA_024710705.1	ASM2471070v1	Gemmatimonadaceae bacterium			RX3_metabat.bin.33		3003082	Contig	2022-08-18	JANJUF01
GCA_025936035.1	ASM2593603v1	Gemmatimonadaceae bacterium			GZL_ISSM_2_bin.55		5111686	Contig	2022-11-01	JAICUD01
GCA_020247325.1	ASM2024732v1	Gemmatimonas sp.			M113S1SP1A63QC	NCBI Prokaryotic Genome Annotation Pipeline (PGAP)	4292830	Contig	2021-10-04	JADCJG01
GCA_002348265.1	ASM234826v1	Gemmatimonadales bacterium UBA2975			UBA2975		2409152	Scaffold	2017-09-22	DEAT01
GCA_002295625.1	ASM229562v1	Gemmatimonadales bacterium UBA829			UBA829		2643112	Scaffold	2017-09-12	DBHL01
GCA_013822425.1	ASM1382242v1	Gemmatimonas sp.			PR.004	NCBI Prokaryotic Genome Annotation Pipeline	3571116	Contig	2020-07-28	PNKL01
GCA_902805735.1	AVDCRST-MAG68	uncultured Gemmatimonadota bacterium			AVDCRST_MAG68	Annotation submitted by UNIVERSITY OF VIENNA	5787258	Scaffold	2020-06-30	CADCTW01
GCA_013362225.1	ASM1336222v1	Gemmatimonadaceae bacterium			Bin1.36	NCBI Prokaryotic Genome Annotation Pipeline (PGAP)	3773253	Contig	2020-06-18	JABFWO01
GCA_025922835.1	ASM2592283v1	Gemmatimonadaceae bacterium			CK_bin.39		3902100	Contig	2022-10-31	JAICHA01
GCA_002500905.1	ASM250090v1	Gemmatimonadales bacterium UBA7836			UBA7836		1841607	Scaffold	2017-10-10	DLTM01
GCA_025362035.1	ASM2536203v1	Gemmatimonadaceae bacterium			GL140_2_metabinner_76		4644434	Contig	2022-09-21	JANYIN01
GCA_030146875.1	ASM3014687v1	Longimicrobiaceae bacterium			CMU.bins.247		5307641	Contig	2023-06-02	JASLAX01
GCA_002390225.1	ASM239022v1	Gemmatimonadales bacterium UBA4456			UBA4456		3018164	Scaffold	2017-09-28	DGOW01
GCA_025931335.1	ASM2593133v1	Gemmatimonadaceae bacterium			OF_bin.40		3734089	Contig	2022-10-31	JAICNG01
GCA_002697855.1	ASM269785v1	Gemmatimonadaceae bacterium			NAT280	NCBI Prokaryotic Genome Annotation Pipeline	1882490	Contig	2017-10-24	NZYE01
GCA_913045345.1	ERR599156_bin.174_MetaBAT_v2.12.1_MAG	uncultured Gemmatimonadales bacterium			ERR599156_bin.174_MetaBAT_v2.12.1_MAG		2387049	Contig	2021-09-22	CAJWPN01
GCA_001919895.1	ASM191989v1	Gemmatimonadetes bacterium 13_1_20CM_4_66_11				NCBI Prokaryotic Genome Annotation Pipeline	3097512	Scaffold	2016-12-23	MNIS01
GCA_946480295.1	SRR10754055_bin.11_metawrap_v1.3.0_MAG	uncultured Gemmatimonadota bacterium			SRR10754055_bin.11_metawrap_v1.3.0_MAG		4482870	Contig	2022-09-13	CAMLIT01
GCA_025450035.1	ASM2545003v1	Gemmatimonadaceae bacterium			CRAIB_MAG34		3506635	Contig	2022-09-28	JANWIF01
GCA_013824755.1	ASM1382475v1	Gemmatimonas sp.			SW.020	NCBI Prokaryotic Genome Annotation Pipeline	2464932	Contig	2020-07-28	PNOJ01
GCA_025930755.1	ASM2593075v1	Gemmatimonadaceae bacterium			OFX_bin.8		4267153	Contig	2022-10-31	JAICOJ01
GCA_021154325.1	ASM2115432v1	Gemmatimonas sp.			b28_HoplandSoilSeptJan		4739296	Contig	2021-12-10	JAJKIR01
GCA_002726335.1	ASM272633v1	Gemmatimonadaceae bacterium			NP81	NCBI Prokaryotic Genome Annotation Pipeline	5970290	Contig	2017-10-26	PBSR01
GCA_002718795.1	ASM271879v1	Gemmatimonadaceae bacterium			SP3091	NCBI Prokaryotic Genome Annotation Pipeline	3494728	Contig	2017-10-25	PBFQ01
GCA_002501085.1	ASM250108v1	Gemmatimonadales bacterium UBA7889			UBA7889		2412365	Scaffold	2017-10-10	DLRL01
GCA_013361335.1	ASM1336133v1	Gemmatimonadaceae bacterium			Bin8.6	NCBI Prokaryotic Genome Annotation Pipeline (PGAP)	3751624	Contig	2020-06-18	JABFYH01
GCA_903901595.1	freshwater MAG --- KR1_bin-0943	uncultured Gemmatimonadota bacterium			KR1_bin-0943		3024293	Contig	2020-07-19	CAIURO01
GCA_013816855.1	ASM1381685v1	Gemmatimonadaceae bacterium			MGR_bin341	NCBI Prokaryotic Genome Annotation Pipeline (PGAP)	2471524	Scaffold	2020-07-28	JACDDT01
GCA_903893785.1	freshwater MAG --- LaPlata_bin-0729	uncultured Gemmatimonadota bacterium			LaPlata_bin-0729		7256239	Contig	2020-07-20	CAITNQ01
GCA_001915025.1	ASM191502v1	Gemmatimonadetes bacterium 13_2_20CM_2_65_7				NCBI Prokaryotic Genome Annotation Pipeline	2684096	Scaffold	2016-12-23	MNDR01
GCA_913041305.1	ERR599159_bin.53_MetaBAT_v2.12.1_MAG	uncultured Gemmatimonadales bacterium			ERR599159_bin.53_MetaBAT_v2.12.1_MAG		2288423	Contig	2021-09-22	CAJWGY01
GCA_002500425.1	ASM250042v1	Gemmatimonadales bacterium UBA7825			UBA7825		1851122	Scaffold	2017-10-10	DLTX01
GCA_946478895.1	SRR10754056_bin.7_metawrap_v1.3.0_MAG	uncultured Gemmatimonadota bacterium			SRR10754056_bin.7_metawrap_v1.3.0_MAG		3109250	Contig	2022-09-13	CAMLDY01
GCA_013817305.1	ASM1381730v1	Gemmatimonadaceae bacterium			MGR_bin320	NCBI Prokaryotic Genome Annotation Pipeline (PGAP)	2552345	Scaffold	2020-07-28	JACDCY01
GCA_014379355.1	ASM1437935v1	Gemmatimonadaceae bacterium			ES-bin-51	NCBI Prokaryotic Genome Annotation Pipeline (PGAP)	4821585	Contig	2020-09-01	JACMLX01
GCA_014379205.1	ASM1437920v1	Gemmatimonadaceae bacterium			ES-bin-78	NCBI Prokaryotic Genome Annotation Pipeline (PGAP)	4112881	Contig	2020-09-01	JACMME01
GCA_903856455.1	freshwater MAG --- KR2_bin-0125	uncultured Gemmatimonadota bacterium			KR2_bin-0125		3221374	Contig	2020-07-19	CAIOBZ01
GCA_002311875.1	ASM231187v1	Gemmatimonadales bacterium UBA1142			UBA1142		2704509	Scaffold	2017-09-19	DCAD01
GCA_019694735.1	ASM1969473v1	Gemmatimonadaceae bacterium			SSF37	NCBI Prokaryotic Genome Annotation Pipeline (PGAP)	3523100	Contig	2021-08-19	JAIBBJ01
GCA_001303825.1	ASM130382v1	Gemmatimonas sp. SM23_52			SM23_52	NCBI Prokaryotic Genome Annotation Pipeline	4296877	Scaffold	2015-09-30	LJUM01
GCA_013361845.1	ASM1336184v1	Gemmatimonadaceae bacterium			Bin5.5	NCBI Prokaryotic Genome Annotation Pipeline (PGAP)	3769527	Contig	2020-06-18	JABFXH01
GCA_009380025.1	ASM938002v1	Gemmatimonas sp.			Dino_bin9	NCBI Prokaryotic Genome Annotation Pipeline (PGAP)	5020577	Scaffold	2019-10-28	WHSP01
GCA_013361935.1	ASM1336193v1	Gemmatimonadaceae bacterium			Bin5.19	NCBI Prokaryotic Genome Annotation Pipeline (PGAP)	4043636	Contig	2020-06-18	JABFXC01
GCA_025928185.1	ASM2592818v1	Gemmatimonadaceae bacterium			GZL_HY_2_bin.24		3710465	Contig	2022-10-31	JAICKA01
GCA_020853635.1	ASM2085363v1	Gemmatimonadaceae bacterium			SJ530	NCBI Prokaryotic Genome Annotation Pipeline (PGAP)	4173925	Contig	2021-11-12	JADYYN01
GCA_001918575.1	ASM191857v1	Gemmatimonadetes bacterium 13_1_40CM_3_66_12				NCBI Prokaryotic Genome Annotation Pipeline	2657765	Scaffold	2016-12-23	MNGF01
GCA_025936505.1	ASM2593650v1	Gemmatimonadaceae bacterium			GZL_HYHR_2_bin.105		3823635	Contig	2022-11-01	JAICTH01
GCA_014377535.1	ASM1437753v1	Gemmatimonadaceae bacterium			LF-bin-339	NCBI Prokaryotic Genome Annotation Pipeline (PGAP)	3787951	Contig	2020-09-01	JACMPK01
GCA_013361605.1	ASM1336160v1	Gemmatimonadaceae bacterium			Bin7.13	NCBI Prokaryotic Genome Annotation Pipeline (PGAP)	3713605	Contig	2020-06-18	JABFXS01
GCA_019744835.1	ASM1974483v1	Gemmatimonadaceae bacterium			time.spades.CONCOCT.2.5kb_082	NCBI Prokaryotic Genome Annotation Pipeline (PGAP)	4659862	Contig	2021-08-24	JAIETX01
GCA_001914625.1	ASM191462v1	Gemmatimonadetes bacterium 13_2_20CM_69_27				NCBI Prokaryotic Genome Annotation Pipeline	2716502	Scaffold	2016-12-23	MNCW01
GCA_017881595.1	ASM1788159v1	Gemmatimonadaceae bacterium			Chersky.31_36		3394493	Contig	2021-04-08	JADGQT01
GCA_001918085.1	ASM191808v1	Gemmatimonadetes bacterium 13_1_40CM_4_69_8				NCBI Prokaryotic Genome Annotation Pipeline	5988887	Scaffold	2016-12-23	MNFG01
GCA_002377365.1	ASM237736v1	Gemmatimonadales bacterium UBA3511			UBA3511		2004281	Scaffold	2017-09-27	DFPQ01
GCA_913020025.1	ERR599097_bin.153_MetaBAT_v2.12.1_MAG	uncultured Gemmatimonadota bacterium			ERR599097_bin.153_MetaBAT_v2.12.1_MAG		5629967	Contig	2021-09-22	CAJWBB01
GCA_013362545.1	ASM1336254v1	Gemmatimonadaceae bacterium			Bin3.38	NCBI Prokaryotic Genome Annotation Pipeline (PGAP)	3733427	Contig	2020-06-18	JABFVY01
GCA_002450355.1	ASM245035v1	Gemmatimonadales bacterium UBA6960			UBA6960		1871575	Scaffold	2017-10-05	DJZE01
GCA_025928335.1	ASM2592833v1	Gemmatimonadaceae bacterium			GZL_HY_2_bin.4		4520536	Contig	2022-10-31	JAICJQ01
GCA_947457545.1	RE-15aug16-119	Gemmatimonadaceae bacterium			RE-15aug16-119		4631607	Contig	2022-12-02	CANGXD01
GCA_025934055.1	ASM2593405v1	Gemmatimonadaceae bacterium			LS_ISSM_2_bin.48		3429863	Contig	2022-11-01	JAICYW01
GCA_017881585.1	ASM1788158v1	Gemmatimonadaceae bacterium			Chersky.15_25		3091729	Contig	2021-04-08	JADGQS01
GCA_020845915.1	ASM2084591v1	Gemmatimonadaceae bacterium			SJ377	NCBI Prokaryotic Genome Annotation Pipeline (PGAP)	5623832	Contig	2021-11-12	JADLFK01
GCA_019745365.1	ASM1974536v1	Gemmatimonadaceae bacterium			time.spades.CONCOCT.1kb_032	NCBI Prokaryotic Genome Annotation Pipeline (PGAP)	2834933	Contig	2021-08-24	JAIETI01
GCA_946887295.1	SRR17254982_bin.2_metawrap_v1.3.0_MAG	uncultured Gemmatimonadota bacterium			SRR17254982_bin.2_metawrap_v1.3.0_MAG		3554709	Contig	2022-09-19	CAMPKP01
GCA_937910995.1	ERR599097_bin.144_CONCOCT_v1.1_MAG	uncultured Gemmatimonadota bacterium			ERR599097_bin.144_CONCOCT_v1.1_MAG		6610138	Contig	2023-01-12	CALEOK01
GCA_017881465.1	ASM1788146v1	Gemmatimonadaceae bacterium			Chersky.7_28		2576911	Contig	2021-04-08	JADGQV01
GCA_013361325.1	ASM1336132v1	Gemmatimonadaceae bacterium			Bin8.42	NCBI Prokaryotic Genome Annotation Pipeline (PGAP)	4104484	Contig	2020-06-18	JABFYF01
GCA_025934075.1	ASM2593407v1	Gemmatimonadaceae bacterium			LS_ISSM_2_bin.43		3965811	Contig	2022-11-01	JAICYT01
GCA_903877525.1	freshwater MAG --- Umea1p2_bin-0096	uncultured Gemmatimonadota bacterium			Umea1p2_bin-0096		3065796	Contig	2020-07-19	CAIREF01
GCA_913062755.1	SRR5494786_bin.56_MetaBAT_v2.12.1_MAG	uncultured Gemmatimonadota bacterium			SRR5494786_bin.56_MetaBAT_v2.12.1_MAG		3830114	Contig	2021-09-22	CAJXWU01
GCA_903870005.1	freshwater MAG --- KR_bin-4507	uncultured Gemmatimonadota bacterium			KR_bin-4507		2982444	Contig	2020-07-19	CAIQBH01
GCA_025929835.1	ASM2592983v1	Gemmatimonadaceae bacterium			TY_FP_2_bin.21		3864879	Contig	2022-10-31	JAICPM01
GCA_002339385.1	ASM233938v1	Gemmatimonadales bacterium UBA2589			UBA2589		2387255	Scaffold	2017-09-22	DDKV01
GCA_902629085.1	AH-324-I05	uncultured Gemmatimonadota bacterium			AH-324-I05		411244	Contig	2019-11-05	CACOPE01
GCA_000482625.1	ASM48262v1	Gemmatimonadetes bacterium SCGC AAA240-J22		SCGC AAA240-J22			630041	Scaffold	2013-10-25	AXVX01
GCA_025449955.1	ASM2544995v1	Gemmatimonadaceae bacterium			CRAIB_MAG39		3202677	Contig	2022-09-28	JANWIK01
GCA_001918595.1	ASM191859v1	Gemmatimonadetes bacterium 13_1_40CM_3_65_8				NCBI Prokaryotic Genome Annotation Pipeline	1939901	Scaffold	2016-12-23	MNGG01
GCA_002348465.1	ASM234846v1	Gemmatimonadales bacterium UBA2960			UBA2960		2266138	Scaffold	2017-09-22	DEBI01
GCA_002377525.1	ASM237752v1	Gemmatimonadales bacterium UBA3501			UBA3501		2388789	Scaffold	2017-09-27	DFQA01
GCA_002500925.1	ASM250092v1	Gemmatimonadales bacterium UBA7835			UBA7835		2382486	Scaffold	2017-10-10	DLTN01
GCA_001918585.1	ASM191858v1	Gemmatimonadetes bacterium 13_1_40CM_3_69_22				NCBI Prokaryotic Genome Annotation Pipeline	1702153	Scaffold	2016-12-23	MNGE01
GCA_937961295.1	SRR7515932_bin.93_CONCOCT_v1.1_MAG	uncultured Gemmatimonadota bacterium			SRR7515932_bin.93_CONCOCT_v1.1_MAG		2705968	Contig	2023-01-10	CALGOK01
GCA_025450815.1	ASM2545081v1	Gemmatimonadaceae bacterium			CRAIB_MAG122		2944945	Contig	2022-09-28	JANWLO01
GCA_025929275.1	ASM2592927v1	Gemmatimonadaceae bacterium			LS_ISSM_2_bin.130		3379797	Contig	2022-10-31	JAICMJ01
GCA_002313925.1	ASM231392v1	Gemmatimonadales bacterium UBA1120			UBA1120		2350269	Scaffold	2017-09-20	DCAZ01
GCA_001919565.1	ASM191956v1	Gemmatimonadetes bacterium 13_1_20CM_69_28				NCBI Prokaryotic Genome Annotation Pipeline	2342840	Scaffold	2016-12-23	MNIC01
GCA_937891295.1	ERR599061_bin.25_CONCOCT_v1.1_MAG	uncultured Gemmatimonadales bacterium			ERR599061_bin.25_CONCOCT_v1.1_MAG		2636307	Contig	2023-01-10	CALAER01
GCA_001920555.1	ASM192055v1	Gemmatimonadetes bacterium 13_1_20CM_2_70_10				NCBI Prokaryotic Genome Annotation Pipeline	1556079	Scaffold	2016-12-23	MNJZ01
GCA_937867645.1	SRR6670122_bin.51_CONCOCT_v1.1_MAG	uncultured Gemmatimonadota bacterium			SRR6670122_bin.51_CONCOCT_v1.1_MAG		3152774	Contig	2023-01-11	CALMKE01
GCA_002919185.1	ASM291918v1	Gemmatimonas sp.			RSA9		3532937	Contig	2018-02-06	PKET01
GCA_002311435.1	ASM231143v1	Gemmatimonadales bacterium UBA1138			UBA1138		4287337	Scaffold	2017-09-19	DCAH01
GCA_002450765.1	ASM245076v1	Gemmatimonadales bacterium UBA6932			UBA6932		2312210	Scaffold	2017-10-05	DKAG01
GCA_025927495.1	ASM2592749v1	Gemmatimonadaceae bacterium			GZL_HY_2_bin.132		3554468	Contig	2022-10-31	JAICLH01
GCA_002348755.1	ASM234875v1	Gemmatimonadales bacterium UBA2969			UBA2969		2022841	Scaffold	2017-09-22	DEAZ01
GCA_001914565.1	ASM191456v1	Gemmatimonadetes bacterium 13_2_20CM_70_9				NCBI Prokaryotic Genome Annotation Pipeline	2265885	Scaffold	2016-12-23	MNCU01
GCA_025980635.1	ASM2598063v1	Gemmatimonadaceae bacterium			LS_FP_2_bin.99		3051261	Contig	2022-11-03	JAICXE01
GCA_001918555.1	ASM191855v1	Gemmatimonadetes bacterium 13_1_40CM_3_70_6				NCBI Prokaryotic Genome Annotation Pipeline	1531397	Scaffold	2016-12-23	MNGD01
GCA_946479895.1	SRR10754057_bin.3_metawrap_v1.3.0_MAG	uncultured Gemmatimonadota bacterium			SRR10754057_bin.3_metawrap_v1.3.0_MAG		3523752	Contig	2022-09-13	CAMLHT01
GCA_013362055.1	ASM1336205v1	Gemmatimonadaceae bacterium			Bin4.3	NCBI Prokaryotic Genome Annotation Pipeline (PGAP)	4267195	Contig	2020-06-18	JABFWV01
GCA_001917625.1	ASM191762v1	Gemmatimonadetes bacterium 13_1_40CM_70_15				NCBI Prokaryotic Genome Annotation Pipeline	1568343	Scaffold	2016-12-23	MNEI01
GCA_026786185.1	ASM2678618v1	Gemmatimonadaceae bacterium			CAN_BIN14	NCBI Prokaryotic Genome Annotation Pipeline (PGAP)	3501951	Contig	2022-12-09	JAJAYP01
GCA_017881685.1	ASM1788168v1	Gemmatimonadaceae bacterium			Chersky_446		3371224	Contig	2021-04-08	JADGQR01
GCA_001914985.1	ASM191498v1	Gemmatimonadetes bacterium 13_2_20CM_2_69_23				NCBI Prokaryotic Genome Annotation Pipeline	3773553	Scaffold	2016-12-23	MNDP01
GCA_013362025.1	ASM1336202v1	Gemmatimonadaceae bacterium			Bin4.31	NCBI Prokaryotic Genome Annotation Pipeline (PGAP)	3539451	Contig	2020-06-18	JABFWX01
GCA_001917695.1	ASM191769v1	Gemmatimonadetes bacterium 13_1_40CM_66_11				NCBI Prokaryotic Genome Annotation Pipeline	2837437	Scaffold	2016-12-23	MNEM01
GCA_001919115.1	ASM191911v1	Gemmatimonadetes bacterium 13_1_40CM_2_70_7				NCBI Prokaryotic Genome Annotation Pipeline	1610059	Scaffold	2016-12-23	MNHG01
GCA_013697855.1	ASM1369785v1	Gemmatimonadaceae bacterium			MGR_bin142	NCBI Prokaryotic Genome Annotation Pipeline (PGAP)	2720040	Contig	2020-07-26	JACCWC01
GCA_021154285.1	ASM2115428v1	Gemmatimonas sp.			b76_HoplandSoilSeptJan		5689440	Contig	2021-12-10	JAJKIV01
GCA_025980425.1	ASM2598042v1	Gemmatimonadaceae bacterium			LS_FP_2_bin.115		4041822	Contig	2022-11-03	JAICXM01
GCA_016741895.1	ASM1674189v1	Gemmatimonadaceae bacterium			Desfum bin_10_GBBB08	NCBI Prokaryotic Genome Annotation Pipeline (PGAP)	4236983	Scaffold	2021-01-21	JACVCT01
GCA_002501525.1	ASM250152v1	Gemmatimonadales bacterium UBA7826			UBA7826		2350593	Scaffold	2017-10-10	DLTW01
GCA_014380785.1	ASM1438078v1	Gemmatimonadaceae bacterium			ES-bin-14	NCBI Prokaryotic Genome Annotation Pipeline (PGAP)	5349535	Contig	2020-09-01	JACMJE01
GCA_001915005.1	ASM191500v1	Gemmatimonadetes bacterium 13_2_20CM_2_66_5				NCBI Prokaryotic Genome Annotation Pipeline	1336830	Scaffold	2016-12-23	MNDQ01
GCA_002313235.1	ASM231323v1	Gemmatimonadales bacterium UBA1125			UBA1125		1520854	Scaffold	2017-09-20	DCAU01
GCA_030146685.1	ASM3014668v1	Longimicrobium sp.			CMU.bins.300		8014562	Contig	2023-06-02	JASLBG01
GCA_937897475.1	ERR599148_bin.60_CONCOCT_v1.1_MAG	uncultured Gemmatimonadales bacterium			ERR599148_bin.60_CONCOCT_v1.1_MAG		2482116	Contig	2023-01-10	CALCOK01
GCA_025453745.1	ASM2545374v1	Gemmatimonadaceae bacterium			Prado135	NCBI Prokaryotic Genome Annotation Pipeline (PGAP)	4701364	Scaffold	2022-09-28	JALOPS01
GCA_946480845.1	SRR15094062_bin.5_metawrap_v1.3.0_MAG	uncultured Gemmatimonadota bacterium			SRR15094062_bin.5_metawrap_v1.3.0_MAG		2470359	Contig	2022-09-13	CAMLLJ01
GCA_946479805.1	SRR15094062_bin.8_metawrap_v1.3.0_MAG	uncultured Gemmatimonadota bacterium			SRR15094062_bin.8_metawrap_v1.3.0_MAG		2296564	Contig	2022-09-13	CAMLHP01
GCA_025937475.1	ASM2593747v1	Gemmatimonadaceae bacterium			TY_HYHR_2_bin.42		3429785	Contig	2022-11-01	JAICRF01
GCA_903927125.1	freshwater MAG --- ErkenSummer_bin-4177	uncultured Gemmatimonadota bacterium			ErkenSummer_bin-4177		3327879	Contig	2020-07-19	CAIYMA01
GCA_020847595.1	ASM2084759v1	Gemmatimonadaceae bacterium			SJ188	NCBI Prokaryotic Genome Annotation Pipeline (PGAP)	4527803	Contig	2021-11-12	JADLBS01
GCA_001918125.1	ASM191812v1	Gemmatimonadetes bacterium 13_1_40CM_4_65_7				NCBI Prokaryotic Genome Annotation Pipeline	2553763	Scaffold	2016-12-23	MNFI01
GCA_024654005.1	ASM2465400v1	Gemmatimonadaceae bacterium			P6-2	NCBI Prokaryotic Genome Annotation Pipeline (PGAP)	3749252	Contig	2022-08-14	JANLGX01
GCA_903828825.1	freshwater MAG --- Umea_bin-00221	uncultured Gemmatimonadota bacterium			Umea_bin-00221		3022081	Contig	2020-07-19	CAIKNL01
GCA_903878335.1	freshwater MAG --- LaPlata-a_bin-1403	uncultured Gemmatimonadota bacterium			LaPlata-a_bin-1403		6948959	Contig	2020-07-20	CAIRHM01
GCA_001914615.1	ASM191461v1	Gemmatimonadetes bacterium 13_2_20CM_69_8				NCBI Prokaryotic Genome Annotation Pipeline	1836193	Scaffold	2016-12-23	MNCV01
GCA_019239705.1	ASM1923970v1	Gemmatirosa sp.			CP_BM_RX_R9_9	NCBI Prokaryotic Genome Annotation Pipeline (PGAP)	2767499	Contig	2021-07-15	JAFAZQ01
GCA_947475805.1	RH-23may17-540	Gemmatimonadaceae bacterium			RH-23may17-540		3708000	Contig	2022-12-04	CANJPB01
GCA_937871775.1	ERR2868530_bin.22_CONCOCT_v1.1_MAG	uncultured Gemmatimonadota bacterium			ERR2868530_bin.22_CONCOCT_v1.1_MAG		3061120	Contig	2023-01-11	CALMOP01
GCA_001303085.1	ASM130308v1	Gemmatimonas sp. SG8_23			SG8_23	NCBI Prokaryotic Genome Annotation Pipeline	3209539	Scaffold	2015-09-30	LJNO01
GCA_002433265.1	ASM243326v1	Gemmatimonadales bacterium UBA6612			UBA6612		2357585	Scaffold	2017-10-04	DJHU01
GCA_002377325.1	ASM237732v1	Gemmatimonadales bacterium UBA3512			UBA3512		2387756	Scaffold	2017-09-27	DFPP01
GCA_001917655.1	ASM191765v1	Gemmatimonadetes bacterium 13_1_40CM_70_11				NCBI Prokaryotic Genome Annotation Pipeline	1533376	Scaffold	2016-12-23	MNEK01
GCA_903917095.1	freshwater MAG --- Umea1_bin-1286	uncultured Gemmatimonadota bacterium			Umea1_bin-1286		2976873	Contig	2020-07-19	CAIWZG01
GCA_002049845.1	ASM204984v1	Gemmatimonadaceae bacterium 4484_173			4484_173	NCBI Prokaryotic Genome Annotation Pipeline	1669944	Contig	2017-03-20	MVCX01
GCA_021154365.1	ASM2115436v1	Gemmatirosa sp.			b40_HoplandSoilSeptJan		9211590	Contig	2021-12-10	JAJKIS01
GCA_025362635.1	ASM2536263v1	Gemmatimonadaceae bacterium			339R_metabinner_53_sub		3731314	Contig	2022-09-21	JANYFO01
GCA_937983085.1	SRR7515930_bin.34_CONCOCT_v1.1_MAG	uncultured Gemmatimonadales bacterium			SRR7515930_bin.34_CONCOCT_v1.1_MAG		5506457	Contig	2023-01-12	CALJKZ01
GCA_001918525.1	ASM191852v1	Gemmatimonadetes bacterium 13_1_40CM_3_70_8				NCBI Prokaryotic Genome Annotation Pipeline	694682	Scaffold	2016-12-23	MNGC01
GCA_903900795.1	freshwater MAG --- Loclat_bin-08888	uncultured Gemmatimonadota bacterium			Loclat_bin-08888		3969937	Contig	2020-07-19	CAIUOO01
GCA_002348665.1	ASM234866v1	Gemmatimonadales bacterium UBA2981			UBA2981		2239983	Scaffold	2017-09-22	DEAN01
GCA_013361715.1	ASM1336171v1	Gemmatimonadaceae bacterium			Bin6.6	NCBI Prokaryotic Genome Annotation Pipeline (PGAP)	3809510	Contig	2020-06-18	JABFXO01
GCA_937919035.1	ERR2206786_bin.69_CONCOCT_v1.1_MAG	uncultured Gemmatimonadaceae bacterium			ERR2206786_bin.69_CONCOCT_v1.1_MAG		5906275	Contig	2023-01-12	CALFPI01
GCA_013817545.1	ASM1381754v1	Gemmatimonadaceae bacterium			MGR_bin308	NCBI Prokaryotic Genome Annotation Pipeline (PGAP)	4419128	Scaffold	2020-07-28	JACDCM01
GCA_002331565.1	ASM233156v1	Gemmatimonas sp. UBA2094			UBA2094		2653523	Scaffold	2017-09-21	DCZC01
GCA_001917615.1	ASM191761v1	Gemmatimonadetes bacterium 13_1_40CM_70_12				NCBI Prokaryotic Genome Annotation Pipeline	413418	Scaffold	2016-12-23	MNEJ01
GCA_013822285.1	ASM1382228v1	Gemmatimonas sp.			PR.013	NCBI Prokaryotic Genome Annotation Pipeline	2530483	Contig	2020-07-28	PNKF01
GCA_013697945.1	ASM1369794v1	Gemmatimonadaceae bacterium			MGR_bin137	NCBI Prokaryotic Genome Annotation Pipeline (PGAP)	2677705	Contig	2020-07-26	JACCVX01
GCA_022843235.1	ASM2284323v1	Gemmatimonadaceae bacterium			Bin_9_4_sub		3777343	Scaffold	2022-04-08	JALHOB01
GCA_903871275.1	freshwater MAG --- Umea1p3_bin-439	uncultured Gemmatimonadota bacterium			Umea1p3_bin-439		2833444	Contig	2020-07-18	CAIQGI01
GCA_025451425.1	ASM2545142v1	Gemmatimonadaceae bacterium			CRAIB_MAG91		2678084	Contig	2022-09-28	JANWKK01
GCA_937982605.1	SRR7515933_bin.131_CONCOCT_v1.1_MAG	uncultured Gemmatimonadales bacterium			SRR7515933_bin.131_CONCOCT_v1.1_MAG		4181915	Contig	2023-01-11	CALJLC01
GCA_938030915.1	S1_Bin_MAXBIN__301_1	uncultured Gemmatimonadota bacterium			S1_Bin_MAXBIN__301_1		2727375	Contig	2023-01-25	CALHIO01
GCA_001303165.1	ASM130316v1	Gemmatimonas sp. SG8_28			SG8_28	NCBI Prokaryotic Genome Annotation Pipeline	3856507	Scaffold	2015-09-30	LJNQ01
GCA_902826755.1	RBC063	uncultured Gemmatimonadota bacterium			Gemmatimonadetes sp. RBC063		5011882	Scaffold	2020-04-15	CADEGB01
GCA_025453875.1	ASM2545387v1	Gemmatimonadaceae bacterium			Prado130	NCBI Prokaryotic Genome Annotation Pipeline (PGAP)	2955662	Scaffold	2022-09-28	JALOPN01
GCA_013362655.1	ASM1336265v1	Gemmatimonadaceae bacterium			Bin3.21	NCBI Prokaryotic Genome Annotation Pipeline (PGAP)	3676135	Contig	2020-06-18	JABFVS01
GCA_017991005.1	ASM1799100v1	Gemmatimonadaceae bacterium			Go_SlAct_bin_238	NCBI Prokaryotic Genome Annotation Pipeline (PGAP)	4635194	Scaffold	2021-04-15	JAGNMU01
GCA_014379705.1	ASM1437970v1	Gemmatimonadaceae bacterium			ES-bin-29	NCBI Prokaryotic Genome Annotation Pipeline (PGAP)	5043933	Contig	2020-09-01	JACMLI01
GCA_946479015.1	SRR10754057_bin.4_metawrap_v1.3.0_MAG	uncultured Gemmatimonadota bacterium			SRR10754057_bin.4_metawrap_v1.3.0_MAG		4118101	Contig	2022-09-13	CAMLEQ01
GCA_913045995.1	ERR599084_bin.21_MetaBAT_v2.12.1_MAG	uncultured Gemmatimonadales bacterium			ERR599084_bin.21_MetaBAT_v2.12.1_MAG		2114577	Contig	2021-09-22	CAJWSZ01
GCA_001304415.1	ASM130441v1	Gemmatimonas sp. SG8_38_2			SG8_38_2	NCBI Prokaryotic Genome Annotation Pipeline	2814545	Scaffold	2015-09-30	LJTP01
GCA_002404335.1	ASM240433v1	Gemmatimonadales bacterium UBA4720			UBA4720		2956668	Scaffold	2017-09-28	DHJM01
GCA_002291775.1	ASM229177v1	Gemmatimonadales bacterium UBA1007			UBA1007		1623293	Scaffold	2017-09-12	DBAP01
GCA_017998675.1	ASM1799867v1	Gemmatimonadaceae bacterium			Go_SlAct_bin_538	NCBI Prokaryotic Genome Annotation Pipeline (PGAP)	3235575	Scaffold	2021-04-15	JAGOCS01
GCA_937921245.1	ERR599084_bin.51_CONCOCT_v1.1_MAG	uncultured Gemmatimonadales bacterium			ERR599084_bin.51_CONCOCT_v1.1_MAG		2533324	Contig	2023-01-10	CALFPV01
GCA_946479825.1	SRR10754055_bin.2_metawrap_v1.3.0_MAG	uncultured Gemmatimonadota bacterium			SRR10754055_bin.2_metawrap_v1.3.0_MAG		2255023	Contig	2022-09-15	CAMLHU01
GCA_002323355.1	ASM232335v1	Gemmatimonadales bacterium UBA1525			UBA1525		2241974	Scaffold	2017-09-21	DCQF01
GCA_001918115.1	ASM191811v1	Gemmatimonadetes bacterium 13_1_40CM_4_69_5				NCBI Prokaryotic Genome Annotation Pipeline	1084003	Scaffold	2016-12-23	MNFH01
GCA_001303265.1	ASM130326v1	Gemmatimonas sp. SG8_17			SG8_17	NCBI Prokaryotic Genome Annotation Pipeline	3691854	Scaffold	2015-09-30	LJNM01
GCA_913043945.1	ERR599044_bin.30_MetaBAT_v2.12.1_MAG	uncultured Gemmatimonadota bacterium			ERR599044_bin.30_MetaBAT_v2.12.1_MAG		2474658	Contig	2021-09-22	CAJWNG01
GCA_903823795.1	freshwater MAG --- Erken-D4_bin-0024	uncultured Gemmatimonadota bacterium			Erken-D4_bin-0024		3134271	Contig	2020-07-19	CAIJUE01
GCA_955652635.1	S75_Bin_6	uncultured Gemmatimonadaceae bacterium			S75_Bin_6		2215377	Contig	2023-07-14	CATPBN01
GCA_025357975.1	ASM2535797v1	Gemmatimonadaceae bacterium			GL140_5_metabinner_68_sub		3132365	Contig	2022-09-21	JANYKY01
GCA_002295045.1	ASM229504v1	Gemmatimonadales bacterium UBA887			UBA887		2168390	Scaffold	2017-09-12	DBFF01
GCA_022841405.1	ASM2284140v1	Gemmatimonadaceae bacterium			maxbin.174_sub		4294494	Scaffold	2022-04-08	JALHRO01
GCA_021154305.1	ASM2115430v1	Gemmatirosa sp.			b64_HoplandSoilSeptJan		2682716	Contig	2021-12-10	JAJKIU01
GCA_903915845.1	freshwater MAG --- Umea1p1_bin-710	uncultured Gemmatimonadota bacterium			Umea1p1_bin-710		2733285	Contig	2020-07-18	CAIWUM01
GCA_030446945.1	ASM3044694v1	Longimicrobium sp.			YPbin7		3725403	Scaffold	2023-07-13	JAUJMI01
GCA_002450365.1	ASM245036v1	Gemmatimonadales bacterium UBA6959			UBA6959		2240940	Scaffold	2017-10-05	DJZF01
GCA_955652665.1	S100_Bin_8	uncultured Gemmatimonadaceae bacterium			S100_Bin_8		1899585	Contig	2023-07-14	CATPBL01
GCA_002433735.1	ASM243373v1	Gemmatimonadales bacterium UBA6588			UBA6588		1994085	Scaffold	2017-10-04	DJIS01
GCA_947474625.1	RH-20apr16-262	Gemmatimonadaceae bacterium			RH-20apr16-262		3043651	Contig	2022-12-04	CANJKI01
GCA_021154345.1	ASM2115434v1	Gemmatimonas sp.			b5_HoplandSoilSeptJan		2262149	Contig	2021-12-10	JAJKIT01
GCA_946887155.1	SRR17255027_bin.11_metawrap_v1.3.0_MAG	uncultured Gemmatimonadota bacterium			SRR17255027_bin.11_metawrap_v1.3.0_MAG		3390459	Contig	2022-09-19	CAMPKM01
GCA_002427925.1	ASM242792v1	Gemmatimonadales bacterium UBA6027			UBA6027		2786238	Scaffold	2017-10-04	DIZN01
GCA_017881545.1	ASM1788154v1	Gemmatimonadaceae bacterium			Chersky.30_11		2954574	Contig	2021-04-08	JADGQU01
GCA_013360595.1	ASM1336059v1	Gemmatimonadaceae bacterium			MAG_27	NCBI Prokaryotic Genome Annotation Pipeline (PGAP)	3071790	Contig	2020-06-18	JABWBJ01
GCA_023257425.1	ASM2325742v1	Gemmatimonadaceae bacterium			HTM.14		1955291	Contig	2022-05-06	JALRCF01
GCA_902588555.1	AG-439-C03	uncultured Gemmatimonadota bacterium			AG-439-C03		495093	Contig	2019-11-05	CACIPR01
GCA_025356185.1	ASM2535618v1	Gemmatimonadaceae bacterium			339R_metabat_76		3821213	Contig	2022-09-21	JANXUN01
GCA_955652265.1	COA_Bin_7_2	uncultured Gemmatimonadaceae bacterium			COA_Bin_7_2		1518907	Contig	2023-07-14	CATPBD01
GCA_013816695.1	ASM1381669v1	Gemmatimonadaceae bacterium			MGR_bin347	NCBI Prokaryotic Genome Annotation Pipeline (PGAP)	2176354	Scaffold	2020-07-28	JACDDZ01
GCA_002295725.1	ASM229572v1	Gemmatimonadales bacterium UBA822			UBA822		2492405	Scaffold	2017-09-12	DBHS01
GCA_030146805.1	ASM3014680v1	Longimicrobium sp.			CMU.bins.297		5705338	Contig	2023-06-02	JASLBF01
GCA_025936015.1	ASM2593601v1	Gemmatimonadaceae bacterium			GZL_ISSM_2_bin.59		3170535	Contig	2022-11-01	JAICUE01
GCA_025453855.1	ASM2545385v1	Gemmatimonadaceae bacterium			Prado131	NCBI Prokaryotic Genome Annotation Pipeline (PGAP)	3194355	Contig	2022-09-28	JALOPO01
GCA_903906325.1	freshwater MAG --- LaPlata-b_bin-0710	uncultured Gemmatimonadota bacterium			LaPlata-b_bin-0710		1916288	Contig	2020-07-17	CAIVJV01
GCA_903894655.1	freshwater MAG --- UppL5_bin-2002	uncultured Gemmatimonadota bacterium			UppL5_bin-2002		3915639	Contig	2020-07-19	CAITQY01
GCA_025453815.1	ASM2545381v1	Gemmatimonadaceae bacterium			Prado133	NCBI Prokaryotic Genome Annotation Pipeline (PGAP)	4009027	Scaffold	2022-09-28	JALOPQ01
GCA_902826425.1	RBC014	uncultured Gemmatimonadota bacterium			Gemmatimonadetes sp. RBC014		4974780	Scaffold	2020-04-15	CADEET01
GCA_937899135.1	DRR093004_bin.87_CONCOCT_v1.1_MAG	uncultured Gemmatimonadota bacterium			DRR093004_bin.87_CONCOCT_v1.1_MAG		3094431	Contig	2023-01-11	CALBPS01
GCA_937136445.1	SRR4030105_bin.112_CONCOCT_v1.1_MAG	uncultured Gemmatimonadota bacterium			SRR4030105_bin.112_CONCOCT_v1.1_MAG		3472797	Contig	2023-01-11	CAKZOQ01
GCA_019689955.1	ASM1968995v1	Gemmatimonadaceae bacterium			HOG34	NCBI Prokaryotic Genome Annotation Pipeline (PGAP)	3760292	Contig	2021-08-19	JADGGM01
GCA_913009915.1	DRR093004_bin.2_MetaBAT_v2.12.1_MAG	uncultured Gemmatimonadota bacterium			DRR093004_bin.2_MetaBAT_v2.12.1_MAG		3474908	Contig	2021-09-23	CAJVYZ01
GCA_019454565.1	ASM1945456v1	Gemmatimonadaceae bacterium			BROCD038	NCBI Prokaryotic Genome Annotation Pipeline (PGAP)	3645326	Scaffold	2021-08-05	JACFOA01
GCA_902805705.1	AVDCRST-MAG11	uncultured Gemmatimonadaceae bacterium			AVDCRST_MAG11	Annotation submitted by UNIVERSITY OF VIENNA	3962205	Scaffold	2020-06-30	CADCTU01
GCA_903869425.1	freshwater MAG --- LaPlata-15m-b_bin-637	uncultured Gemmatimonadota bacterium			LaPlata-15m-b_bin-637		6414016	Contig	2020-07-20	CAIPZC01
GCA_025453895.1	ASM2545389v1	Gemmatimonadaceae bacterium			Prado129	NCBI Prokaryotic Genome Annotation Pipeline (PGAP)	2738511	Scaffold	2022-09-28	JALOPM01
GCA_946479995.1	SRR10754056_bin.23_metawrap_v1.3.0_MAG	uncultured Gemmatimonadota bacterium			SRR10754056_bin.23_metawrap_v1.3.0_MAG		2348984	Contig	2022-09-13	CAMLIU01
GCA_013361745.1	ASM1336174v1	Gemmatimonadaceae bacterium			Bin6.2	NCBI Prokaryotic Genome Annotation Pipeline (PGAP)	2970068	Contig	2020-06-18	JABFXM01
GCA_937927015.1	N4_Bin_MAXBIN__129_sub_1	uncultured Gemmatimonadales bacterium			N4_Bin_MAXBIN__129_sub_1		2970103	Contig	2023-01-27	CALBDG01
GCA_014378185.1	ASM1437818v1	Gemmatimonadaceae bacterium			LF-bin-215	NCBI Prokaryotic Genome Annotation Pipeline (PGAP)	3680986	Contig	2020-09-01	JACMOE01
GCA_022843205.1	ASM2284320v1	Gemmatimonadaceae bacterium			Bin_9_1_2_sub		1118416	Scaffold	2022-04-08	JALHOA01
GCA_002404375.1	ASM240437v1	Gemmatimonadales bacterium UBA4718			UBA4718		2866321	Scaffold	2017-09-28	DHJO01
GCA_013820975.1	ASM1382097v1	Gemmatimonadaceae bacterium			MGR_bin442	NCBI Prokaryotic Genome Annotation Pipeline (PGAP)	3164573	Scaffold	2020-07-28	JACDHQ01
GCA_013813605.1	ASM1381360v1	Gemmatimonadaceae bacterium			MGR_bin21	NCBI Prokaryotic Genome Annotation Pipeline (PGAP)	2129280	Contig	2020-07-28	JACCRL01
GCA_903876745.1	freshwater MAG --- Kiruna2_bin-1709	uncultured Gemmatimonadota bacterium			Kiruna2_bin-1709		3644978	Contig	2020-07-19	CAIRBD01
GCA_946479565.1	SRR10754056_bin.1_metawrap_v1.3.0_MAG	uncultured Gemmatimonadota bacterium			SRR10754056_bin.1_metawrap_v1.3.0_MAG		2044148	Contig	2022-09-13	CAMLGM01
GCA_937911805.1	SRR4028167_bin.76_CONCOCT_v1.1_MAG	uncultured Gemmatimonadales bacterium			SRR4028167_bin.76_CONCOCT_v1.1_MAG		2210544	Contig	2023-01-10	CALDSG01
GCA_020853055.1	ASM2085305v1	Gemmatimonadaceae bacterium			SJ578	NCBI Prokaryotic Genome Annotation Pipeline (PGAP)	3150527	Contig	2021-11-12	JADYZR01
GCA_902805715.1	AVDCRST-MAG89	uncultured Gemmatimonadota bacterium			AVDCRST_MAG89	Annotation submitted by UNIVERSITY OF VIENNA	4861604	Contig	2020-06-30	CADCTV01
GCA_937891925.1	ERR599030_bin.134_CONCOCT_v1.1_MAG	uncultured Gemmatimonadota bacterium			ERR599030_bin.134_CONCOCT_v1.1_MAG		3644658	Contig	2023-01-11	CALATQ01
GCA_937881595.1	ERR599033_bin.84_CONCOCT_v1.1_MAG	uncultured Gemmatimonadales bacterium			ERR599033_bin.84_CONCOCT_v1.1_MAG		2648240	Contig	2023-01-10	CALGEJ01
GCA_946479635.1	SRR10754056_bin.10_metawrap_v1.3.0_MAG	uncultured Gemmatimonadota bacterium			SRR10754056_bin.10_metawrap_v1.3.0_MAG		2850857	Contig	2022-09-13	CAMLGU01
GCA_025453775.1	ASM2545377v1	Gemmatimonadaceae bacterium			Prado134	NCBI Prokaryotic Genome Annotation Pipeline (PGAP)	1558100	Contig	2022-09-28	JALOPR01
GCA_937895405.1	SRR5494785_bin.62_CONCOCT_v1.1_MAG	uncultured Gemmatimonadota bacterium			SRR5494785_bin.62_CONCOCT_v1.1_MAG		5240926	Contig	2023-01-12	CALAXH01
GCA_903882685.1	freshwater MAG --- Kiruna_bin-12469	uncultured Gemmatimonadota bacterium			Kiruna_bin-12469		3441176	Contig	2020-07-19	CAIRYA01
GCA_025924535.1	ASM2592453v1	Gemmatimonadaceae bacterium			GZL_FP_2_bin.59		2770511	Contig	2022-10-31	JAICIF01
GCA_937937565.1	N4_Bin_METABAT__165_sub_1	uncultured Gemmatimonadales bacterium			N4_Bin_METABAT__165_sub_1		3913302	Contig	2023-01-28	CALDCC01
GCA_013816705.1	ASM1381670v1	Gemmatimonadaceae bacterium			MGR_bin346	NCBI Prokaryotic Genome Annotation Pipeline (PGAP)	2863377	Scaffold	2020-07-28	JACDDY01
GCA_001802015.1	ASM180201v1	Gemmatimonadetes bacterium GWC2_71_9				NCBI Prokaryotic Genome Annotation Pipeline	2227275	Scaffold	2016-10-20	MGZD01
GCA_029978545.1	ASM2997854v1	Gemmatimonas sp.			bin59		3320820	Contig	2023-05-11	JAPOJI01
GCA_903902015.1	freshwater MAG --- Kiruna3_bin-0973	uncultured Gemmatimonadota bacterium			Kiruna3_bin-0973		3326111	Contig	2020-07-19	CAIUTO01
GCA_945788355.1	FO.M.Gemmatimonadota.05	uncultured Gemmatimonadales bacterium			FO_M_Gemmatimonadota_05		4525513	Scaffold	2022-09-10	CALZLW01
GCA_903953715.1	freshwater MAG --- Loc090519-4m_bin-702	uncultured Gemmatimonadota bacterium			Loc090519-4m_bin-702		3472049	Contig	2020-07-19	CAJBKS01
GCA_950054245.1	SRR3960575_bin.29_MetaWRAP_v1.3_MAG	uncultured Gemmatimonadota bacterium			SRR3960575_bin.29_MetaWRAP_v1.3_MAG		2310774	Contig	2023-05-01	CATLPZ01
GCA_001802605.1	ASM180260v1	Gemmatimonadetes bacterium GWC2_71_10				NCBI Prokaryotic Genome Annotation Pipeline	2259237	Scaffold	2016-10-20	MGZC01
GCA_903932435.1	freshwater MAG --- Umea_bin-01326	uncultured Gemmatimonadota bacterium			Umea_bin-01326		3177704	Contig	2020-07-19	CAIZGJ01
GCA_937138405.1	SRR4030105_bin.19_CONCOCT_v1.1_MAG	uncultured Gemmatimonadales bacterium			SRR4030105_bin.19_CONCOCT_v1.1_MAG		4225643	Contig	2023-01-11	CAKZPC01
GCA_903900695.1	freshwater MAG --- LaPlata-1m-b_bin-592	uncultured Gemmatimonadota bacterium			LaPlata-1m-b_bin-592		1699189	Contig	2020-07-17	CAIUOF01
GCA_018057665.1	ASM1805766v1	Gemmatimonadaceae bacterium			Gw_SlAct_bin_376	NCBI Prokaryotic Genome Annotation Pipeline (PGAP)	2846884	Scaffold	2021-04-17	JAGPDH01
GCA_937919195.1	ERR599086_bin.44_CONCOCT_v1.1_MAG	uncultured Gemmatimonadota bacterium			ERR599086_bin.44_CONCOCT_v1.1_MAG		4099740	Contig	2023-01-11	CALFPW01
GCA_902805725.1	AVDCRST-MAG40	uncultured Gemmatimonadaceae bacterium			AVDCRST_MAG40	Annotation submitted by UNIVERSITY OF VIENNA	3071628	Scaffold	2020-06-30	CADCTX01
GCA_001919595.1	ASM191959v1	Gemmatimonadetes bacterium 13_1_20CM_66_74				NCBI Prokaryotic Genome Annotation Pipeline	45876	Contig	2016-12-23	MNID01
GCA_016649655.1	ASM1664965v1	Gemmatimonadaceae bacterium			5_8_m_bin23	NCBI Prokaryotic Genome Annotation Pipeline (PGAP)	2909830	Contig	2021-01-15	JAENXE01
GCA_013812025.1	ASM1381202v1	Gemmatimonadaceae bacterium			MGR_bin91	NCBI Prokaryotic Genome Annotation Pipeline (PGAP)	3277667	Contig	2020-07-28	JACCUD01
GCA_001802085.1	ASM180208v1	Gemmatimonadetes bacterium RIFCSPLOWO2_12_FULL_68_9				NCBI Prokaryotic Genome Annotation Pipeline	2692425	Scaffold	2016-10-20	MGZG01
GCA_903820005.1	freshwater MAG --- UppL3_bin-197	uncultured Gemmatimonadota bacterium			UppL3_bin-197		2459017	Contig	2020-07-18	CAIJFU01
GCA_903951745.1	freshwater MAG --- Loc090116-8m_bin-0565	uncultured Gemmatimonadota bacterium			Loc090116-8m_bin-0565		3320271	Contig	2020-07-19	CAJBDF01
GCA_937888795.1	ERR1022687_bin.95_CONCOCT_v1.1_MAG	uncultured Gemmatimonadota bacterium			ERR1022687_bin.95_CONCOCT_v1.1_MAG		2557479	Contig	2023-01-10	CALAQV01
GCA_001914645.1	ASM191464v1	Gemmatimonadetes bacterium 13_2_20CM_1_69_27				NCBI Prokaryotic Genome Annotation Pipeline	349567	Scaffold	2016-12-23	MNCY01
GCA_903891885.1	freshwater MAG --- KR2_bin-0996	uncultured Gemmatimonadota bacterium			KR2_bin-0996		2237027	Contig	2020-07-18	CAITGH01
GCA_001914635.1	ASM191463v1	Gemmatimonadetes bacterium 13_2_20CM_1_70_33				NCBI Prokaryotic Genome Annotation Pipeline	474769	Contig	2016-12-23	MNCX01
GCA_001920195.1	ASM192019v1	Gemmatimonas sp. 13_1_20CM_3_60_15				NCBI Prokaryotic Genome Annotation Pipeline	791431	Scaffold	2016-12-23	MNJI01
GCA_903868055.1	freshwater MAG --- Kiruna_bin-13300	uncultured Gemmatimonadota bacterium			Kiruna_bin-13300		3182734	Contig	2020-07-19	CAIPTU01
GCA_010024675.1	ASM1002467v1	Gemmatimonadaceae bacterium			WB7_2B_202	NCBI Prokaryotic Genome Annotation Pipeline	2507758	Contig	2020-01-31	RGGM01
GCA_937920045.1	SRR5576003_bin.53_CONCOCT_v1.1_MAG	uncultured Gemmatimonadota bacterium			SRR5576003_bin.53_CONCOCT_v1.1_MAG		4035777	Contig	2023-01-11	CALESW01
GCA_903849425.1	freshwater MAG --- LaPlata-5m-a_bin-278	uncultured Gemmatimonadota bacterium			LaPlata-5m-a_bin-278		1453088	Contig	2020-07-17	CAINIY01
GCA_937139305.1	SRR4030105_bin.50_CONCOCT_v1.1_MAG	uncultured Gemmatimonadales bacterium			SRR4030105_bin.50_CONCOCT_v1.1_MAG		1887359	Contig	2023-01-10	CAKZPQ01
GCA_903914375.1	freshwater MAG --- Erken-D5_bin-1232	uncultured Gemmatimonadota bacterium			Erken-D5_bin-1232		2393173	Contig	2020-07-18	CAIWOU01
GCA_903905785.1	freshwater MAG --- Umea2p3_bin-0125	uncultured Gemmatimonadota bacterium			Umea2p3_bin-0125		3234733	Contig	2020-07-19	CAIVHS01
GCA_001802055.1	ASM180205v1	Gemmatimonadetes bacterium RIFCSPLOWO2_02_FULL_71_11				NCBI Prokaryotic Genome Annotation Pipeline	1782525	Scaffold	2016-10-20	MGZF01
GCA_937891585.1	ERR2206757_bin.113_CONCOCT_v1.1_MAG	uncultured Gemmatimonadota bacterium			ERR2206757_bin.113_CONCOCT_v1.1_MAG		2522623	Contig	2023-01-10	CALAGV01
GCA_903945245.1	freshwater MAG --- Loc090116-7m_bin-0313	uncultured Gemmatimonadota bacterium			Loc090116-7m_bin-0313		2813709	Contig	2020-07-18	CAJAUX01
GCA_937896775.1	ERR599112_bin.20_CONCOCT_v1.1_MAG	uncultured Gemmatimonadales bacterium			ERR599112_bin.20_CONCOCT_v1.1_MAG		1748334	Contig	2023-01-10	CALBOO01
GCA_903937855.1	freshwater MAG --- Loc090519-5m_bin-0033	uncultured Gemmatimonadota bacterium			Loc090519-5m_bin-0033		2483318	Contig	2020-07-18	CAJABF01
GCA_903871085.1	freshwater MAG --- LaPlata-1m-a_bin-222	uncultured Gemmatimonadota bacterium			LaPlata-1m-a_bin-222		1419772	Contig	2020-07-17	CAIQFN01
GCA_903957615.1	freshwater MAG --- Loc090116-4m_bin-1357	uncultured Gemmatimonadota bacterium			Loc090116-4m_bin-1357		2764820	Contig	2020-07-18	CAJBPX01
GCA_903950235.1	freshwater MAG --- Loc090116-1m_bin-0913	uncultured Gemmatimonadota bacterium			Loc090116-1m_bin-0913		2645150	Contig	2020-07-18	CAJBAC01
GCA_903830815.1	freshwater MAG --- LinL1_bin-0320	uncultured Gemmatimonadota bacterium			LinL1_bin-0320		1809085	Contig	2020-07-17	CAIKVG01
GCA_903934235.1	freshwater MAG --- Loc090402-8m_bin-1738	uncultured Gemmatimonadota bacterium			Loc090402-8m_bin-1738		2658680	Contig	2020-07-18	CAIZNE01
GCA_903881495.1	freshwater MAG --- LaPlata_bin-1116	uncultured Gemmatimonadota bacterium			LaPlata_bin-1116		1701855	Contig	2020-07-17	CAIRTP01
GCA_903891465.1	freshwater MAG --- Ki2-D4_bin-1006	uncultured Gemmatimonadota bacterium			Ki2-D4_bin-1006		2275213	Contig	2020-07-18	CAITEW01
GCA_001802045.1	ASM180204v1	Gemmatimonadetes bacterium RBG_16_66_8				NCBI Prokaryotic Genome Annotation Pipeline	2645735	Scaffold	2016-10-20	MGZE01
GCA_903939635.1	freshwater MAG --- Loc090519-6m_bin-0870	uncultured Gemmatimonadota bacterium			Loc090519-6m_bin-0870		1686789	Contig	2020-07-17	CAJAHY01
GCA_002839875.1	ASM283987v1	Gemmatimonadetes bacterium HGW-Gemmatimonadetes-1			HGW-Gemmatimonadetes-1	NCBI Prokaryotic Genome Annotation Pipeline	1061535	Scaffold	2017-12-13	PGYW01
GCA_937914985.1	ERR599025_bin.66_CONCOCT_v1.1_MAG	uncultured Gemmatimonadales bacterium			ERR599025_bin.66_CONCOCT_v1.1_MAG		1940750	Contig	2023-01-10	CALGJG01
GCA_001919545.1	ASM191954v1	Gemmatimonadetes bacterium 13_1_20CM_69_52				NCBI Prokaryotic Genome Annotation Pipeline	168248	Contig	2016-12-23	MNIB01
GCA_001919535.1	ASM191953v1	Gemmatimonadetes bacterium 13_1_20CM_69_60				NCBI Prokaryotic Genome Annotation Pipeline	91438	Scaffold	2016-12-23	MNIA01
GCA_002255295.1	ASM225529v1	Gemmatimonadetes bacterium 21-71-4			21-71-4	NCBI Prokaryotic Genome Annotation Pipeline	2523274	Scaffold	2017-08-16	NCBA01
GCA_001919145.1	ASM191914v1	Gemmatimonadetes bacterium 13_1_40CM_2_60_3				NCBI Prokaryotic Genome Annotation Pipeline	1408448	Scaffold	2016-12-23	MNHH01

## Sheet: S2.214Genomes
Genome_ID	GTDB_Classification	Completeness	Contamination	Genome size(Mb)	N50 (Scaffolds)	N50 (Contigs)	GC(%)	Source
GCA_937906875.1_SRR3997477_bin.119_CONCOCT_v1.1_MAG_genomic	d__Bacteria;p__Gemmatimonadota;c__Gemmatimonadetes;o__Gemmatimonadales;f__Gemmatimonadaceae;g__CALCHX01;s__CALCHX01 sp937906875	99.14	1.88	5.15008	430	421	66	activated sludge/wastewater
GCA_000010305.1_ASM1030v1_genomic	d__Bacteria;p__Gemmatimonadota;c__Gemmatimonadetes;o__Gemmatimonadales;f__Gemmatimonadaceae;g__Gemmatimonas;s__Gemmatimonas aurantiaca	100	0	4.63696	442	431	67.6	activated sludge/wastewater
GCA_016720905.1_ASM1672090v1_genomic	d__Bacteria;p__Gemmatimonadota;c__Gemmatimonadetes;o__Gemmatimonadales;f__Gemmatimonadaceae;g__Gemmatimonas;s__Gemmatimonas sp016720905	96.55	0	5.29712	434	424	66.9	activated sludge/wastewater
GCA_020161135.1_ASM2016113v1_genomic	d__Bacteria;p__Gemmatimonadota;c__Gemmatimonadetes;o__Gemmatimonadales;f__Gemmatimonadaceae;g__Gemmatimonas;s__Gemmatimonas sp020161135	99.14	0	4.54518	452	443	68.8	activated sludge/wastewater
GCA_019186945.1_ASM1918694v1_genomic	d__Bacteria;p__Gemmatimonadota;c__Gemmatimonadetes;o__Gemmatimonadales;f__Gemmatimonadaceae;g__JABAQJ01;s__JABAQJ01 sp019186945	100	0	3.95402	459	448	66.1	activated sludge/wastewater
GCA_011525845.1_ASM1152584v1_genomic	d__Bacteria;p__Gemmatimonadota;c__Gemmatimonadetes;o__Gemmatimonadales;f__Gemmatimonadaceae;g__PNKF01;s__PNKF01 sp011525845	100	0	3.58006	438	428	67	activated sludge/wastewater
GCA_016714015.1_ASM1671401v1_genomic	d__Bacteria;p__Gemmatimonadota;c__Gemmatimonadetes;o__Gemmatimonadales;f__Gemmatimonadaceae;g__PNKF01;s__PNKF01 sp016714015	100	0	4.43764	436	426	67.5	activated sludge/wastewater
GCA_019637355.1_ASM1963735v1_genomic	d__Bacteria;p__Gemmatimonadota;c__Gemmatimonadetes;o__Gemmatimonadales;f__Gemmatimonadaceae;g__PNKF01;s__PNKF01 sp019637355	100	0	3.14863	416	408	67.1	activated sludge/wastewater
GCA_019637445.1_ASM1963744v1_genomic	d__Bacteria;p__Gemmatimonadota;c__Gemmatimonadetes;o__Gemmatimonadales;f__Gemmatimonadaceae;g__PNKF01;s__PNKF01 sp019637445	100	0	3.35069	434	423	66.8	activated sludge/wastewater
GCA_019694735.1_ASM1969473v1_genomic	d__Bacteria;p__Gemmatimonadota;c__Gemmatimonadetes;o__Gemmatimonadales;f__Gemmatimonadaceae;g__PNKF01;s__PNKF01 sp019694735	98.28	0	3.5231	432	422	67.8	activated sludge/wastewater
GCA_902825965.1_RBC087_genomic	d__Bacteria;p__Gemmatimonadota;c__Gemmatimonadetes;o__Gemmatimonadales;f__Gemmatimonadaceae;g__PNKF01;s__PNKF01 sp902825965	98.24	0	4.06587	429	419	67.9	activated sludge/wastewater
GCA_001724275.1_ASM172427v1_genomic	d__Bacteria;p__Gemmatimonadota;c__Gemmatimonadetes;o__Gemmatimonadales;f__Gemmatimonadaceae;g__SCN-70-22;s__SCN-70-22 sp001724275	96.55	0	4.69747	449	439	66.3	activated sludge/wastewater
GCA_016704465.1_ASM1670446v1_genomic	d__Bacteria;p__Gemmatimonadota;c__Gemmatimonadetes;o__Gemmatimonadales;f__Gemmatimonadaceae;g__SCN-70-22;s__SCN-70-22 sp016704465	96.87	0	6.10874	447	437	66.4	activated sludge/wastewater
GCA_016712265.1_ASM1671226v1_genomic	d__Bacteria;p__Gemmatimonadota;c__Gemmatimonadetes;o__Gemmatimonadales;f__Gemmatimonadaceae;g__SCN-70-22;s__SCN-70-22 sp016712265	100	0	5.94684	432	422	66	activated sludge/wastewater
GCA_016714295.1_ASM1671429v1_genomic	d__Bacteria;p__Gemmatimonadota;c__Gemmatimonadetes;o__Gemmatimonadales;f__Gemmatimonadaceae;g__SCN-70-22;s__SCN-70-22 sp016719105	100	0	6.60198	448	437	66.6	activated sludge/wastewater
GCA_020846935.1_ASM2084693v1_genomic	d__Bacteria;p__Gemmatimonadota;c__Gemmatimonadetes;o__Gemmatimonadales;f__Gemmatimonadaceae;g__SCN-70-22;s__SCN-70-22 sp020846935	100	0	4.5179	447	435	66.5	activated sludge/wastewater
GCA_020852815.1_ASM2085281v1_genomic	d__Bacteria;p__Gemmatimonadota;c__Gemmatimonadetes;o__Gemmatimonadales;f__Gemmatimonadaceae;g__SCN-70-22;s__SCN-70-22 sp020852815	100	0.16	5.37881	464	453	66.9	activated sludge/wastewater
GCA_902826615.1_RBC101_genomic	d__Bacteria;p__Gemmatimonadota;c__Gemmatimonadetes;o__Gemmatimonadales;f__Gemmatimonadaceae;g__SCN-70-22;s__SCN-70-22 sp902826615	100	0	5.9163	448	437	66	activated sludge/wastewater
GCA_016794825.1_ASM1679482v1_genomic	d__Bacteria;p__Gemmatimonadota;c__Gemmatimonadetes;o__Gemmatimonadales;f__GWC2-71-9;g__JABFSM01;s__JABFSM01 sp016794825	97.41	0.86	5.44946	408	400	65	activated sludge/wastewater
GCA_016713435.1_ASM1671343v1_genomic	d__Bacteria;p__Gemmatimonadota;c__Gemmatimonadetes;o__Gemmatimonadales;f__GWC2-71-9;g__JADJOM01;s__JADJOM01 sp016713435	100	0	5.23262	395	387	65.5	activated sludge/wastewater
GCA_016713785.1_ASM1671378v1_genomic	d__Bacteria;p__Gemmatimonadota;c__Gemmatimonadetes;o__Gemmatimonadales;f__GWC2-71-9;g__JADJOM01;s__JADJOM01 sp016713785	100	0	4.41406	424	416	65.3	activated sludge/wastewater
GCA_016794805.1_ASM1679480v1_genomic	d__Bacteria;p__Gemmatimonadota;c__Gemmatimonadetes;o__Gemmatimonadales;f__GWC2-71-9;g__JADJOM01;s__JADJOM01 sp016794805	98.28	0	3.91134	406	398	64.9	activated sludge/wastewater
GCA_016704275.1_ASM1670427v1_genomic	d__Bacteria;p__Gemmatimonadota;c__Gemmatimonadetes;o__Gemmatimonadales;f__GWC2-71-9;g__Palsa-1233;s__Palsa-1233 sp016704275	98.28	0	3.40135	406	396	66.2	activated sludge/wastewater
GCA_016720805.1_ASM1672080v1_genomic	d__Bacteria;p__Gemmatimonadota;c__Gemmatimonadetes;o__Gemmatimonadales;f__GWC2-71-9;g__Palsa-1233;s__Palsa-1233 sp016720805	98.28	0	3.50614	407	399	66.4	activated sludge/wastewater
GCA_020431455.1_ASM2043145v1_genomic	d__Bacteria;p__Gemmatimonadota;c__Gemmatimonadetes;o__Gemmatimonadales;f__GWC2-71-9;g__Palsa-1233;s__Palsa-1233 sp020633775	96.39	1.72	3.25914	386	379	66	activated sludge/wastewater
GCA_011390935.1_ASM1139093v1_genomic	d__Bacteria;p__Gemmatimonadota;c__Gemmatimonadetes;o__Gemmatimonadales;f__Gemmatimonadaceae;g__JAABRT01;s__JAABRT01 sp011390935	95.92	0	4.44523	437	427	68.1	alkaline salt/hypersaline lake
GCA_007129555.1_ASM712955v1_genomic	d__Bacteria;p__Gemmatimonadota;c__Gemmatimonadetes;o__Longimicrobiales;f__Longimicrobiaceae;g__SKRI01;s__SKRI01 sp007118565	96.55	0	2.9755	399	391	62.8	alkaline salt/hypersaline lake
GCA_007126035.1_ASM712603v1_genomic	d__Bacteria;p__Gemmatimonadota;c__Gemmatimonadetes;o__Longimicrobiales;f__RSA9;g__SLCC01;s__SLCC01 sp007126035	100	0	3.87995	437	429	63.2	alkaline salt/hypersaline lake
GCA_007121555.1_ASM712155v1_genomic	d__Bacteria;p__Gemmatimonadota;c__Gemmatimonadetes;o__Longimicrobiales;f__UBA6960;g__PWLA01;s__PWLA01 sp007121555	99.66	0	4.05341	446	437	59.8	alkaline salt/hypersaline lake
GCA_007695195.1_ASM769519v1_genomic	d__Bacteria;p__Gemmatimonadota;c__Gemmatimonadetes;o__Longimicrobiales;f__UBA6960;g__PWLA01;s__PWLA01 sp007695195	98.28	1.72	3.92145	451	442	60.6	alkaline salt/hypersaline lake
GCA_003564295.1_ASM356429v1_genomic	d__Bacteria;p__Gemmatimonadota;c__Gemmatimonadetes;o__Longimicrobiales;f__UBA6960;g__PXFI01;s__PXFI01 sp003564295	98.28	1.72	3.34064	438	428	60.3	alkaline salt/hypersaline lake
GCA_007692505.1_ASM769250v1_genomic	d__Bacteria;p__Gemmatimonadota;c__Gemmatimonadetes;o__Longimicrobiales;f__UBA6960;g__REBX01;s__REBX01 sp007692505	97.96	0	2.85141	420	413	60.3	alkaline salt/hypersaline lake
GCA_007121455.1_ASM712145v1_genomic	d__Bacteria;p__Gemmatimonadota;c__Gemmatimonadetes;o__Longimicrobiales;f__UBA6960;g__SKKN01;s__SKKN01 sp007121455	98.28	0	3.53201	422	414	60.5	alkaline salt/hypersaline lake
GCA_007692665.1_ASM769266v1_genomic	d__Bacteria;p__Gemmatimonadota;c__Gemmatimonadetes;o__Longimicrobiales;f__UBA6960;g__SKNW01;s__SKNW01 sp007692665	98.28	1.72	4.23451	450	441	61.3	alkaline salt/hypersaline lake
GCA_007122885.1_ASM712288v1_genomic	d__Bacteria;p__Gemmatimonadota;c__Gemmatimonadetes;o__Longimicrobiales;f__UBA6960;g__SKSR01;s__SKSR01 sp007122885	96.39	0	3.22726	408	401	58.9	alkaline salt/hypersaline lake
GCA_007121925.1_ASM712192v1_genomic	d__Bacteria;p__Gemmatimonadota;c__Gemmatimonadetes;o__Longimicrobiales;f__UBA6960;g__SLBA01;s__SLBA01 sp007126575	97.18	0.31	3.38835	422	414	60.9	alkaline salt/hypersaline lake
GCA_007120735.1_ASM712073v1_genomic	d__Bacteria;p__Gemmatimonadota;c__Gemmatimonadetes;o__Longimicrobiales;f__UBA6960;g__SLBA01;s__SLBA01 sp007130605	98.28	0	3.34984	430	422	60.4	alkaline salt/hypersaline lake
GCA_007692605.1_ASM769260v1_genomic	d__Bacteria;p__Gemmatimonadota;c__Gemmatimonadetes;o__Longimicrobiales;f__UBA6960;g__SLBA01;s__SLBA01 sp007692605	99.37	0	3.5459	438	429	60.9	alkaline salt/hypersaline lake
GCA_007124095.1_ASM712409v1_genomic	d__Bacteria;p__Gemmatimonadota;c__Gemmatimonadetes;o__Longimicrobiales;f__UBA6960;g__SLCK01;s__SLCK01 sp007124095	96.55	1.72	2.82745	419	411	59.5	alkaline salt/hypersaline lake
GCA_007125845.1_ASM712584v1_genomic	d__Bacteria;p__Gemmatimonadota;c__Gemmatimonadetes;o__Longimicrobiales;f__UBA6960;g__SLCK01;s__SLCK01 sp007125845	100	0	3.20309	426	418	60.2	alkaline salt/hypersaline lake
GCA_007125125.1_ASM712512v1_genomic	d__Bacteria;p__Gemmatimonadota;c__Gemmatimonadetes;o__Longimicrobiales;f__UBA6960;g__SLDT01;s__SLDT01 sp007125125	96.55	0	3.49866	430	422	60.7	alkaline salt/hypersaline lake
GCA_007695225.1_ASM769522v1_genomic	d__Bacteria;p__Gemmatimonadota;c__Gemmatimonadetes;o__Longimicrobiales;f__UBA6960;g__T3Sed10-66;s__T3Sed10-66 sp003564555	98.28	4.31	4.1806	444	436	59.6	alkaline salt/hypersaline lake
GCA_003248075.1_ASM324807v1_genomic	d__Bacteria;p__Gemmatimonadota;c__Gemmatimonadetes;o__Longimicrobiales;f__UBA6960;g__SZUA-318;s__SZUA-318 sp003248075	100	1.72	5.63785	462	451	62.5	cold seep/hydrothermal vent
GCA_029937415.1_ASM2993741v1_genomic	d__Bacteria;p__Gemmatimonadota;c__Gemmatimonadetes;o__Longimicrobiales;f__UBA6960;g__UBA1142;s__UBA1142 sp012960225	96.55	0	2.53608	435	424	60.2	cold seep/hydrothermal vent
GCA_024278175.1_ASM2427817v1_genomic	d__Bacteria;p__Gemmatimonadota;c__Glassbacteria;o__GWA2-58-10;f__GWA2-58-10;g__JAJRTS01;s__JAJRTS01 sp024278175	100	0	4.18388	447	433	58.9	cold seep/hydrothermal vent
GCA_025362035.1_ASM2536203v1_genomic	d__Bacteria;p__Gemmatimonadota;c__Gemmatimonadetes;o__Gemmatimonadales;f__Gemmatimonadaceae;g__AG11;s__AG11 sp025362035	95.34	1.41	4.64443	444	433	66.9	freshwater/terrigenous sediment
GCA_014192065.1_ASM1419206v1_genomic	d__Bacteria;p__Gemmatimonadota;c__Gemmatimonadetes;o__Gemmatimonadales;f__Gemmatimonadaceae;g__Fen-1231;s__Fen-1231 sp014192065	100	0	2.44783	452	438	66.2	freshwater/terrigenous sediment
GCA_016194585.1_ASM1619458v1_genomic	d__Bacteria;p__Gemmatimonadota;c__Gemmatimonadetes;o__Gemmatimonadales;f__Gemmatimonadaceae;g__Fen-1231;s__Fen-1231 sp016194585	98.28	0.86	3.33698	434	422	67.6	freshwater/terrigenous sediment
GCA_016874035.1_JGI_2017-08-21_genomic	d__Bacteria;p__Gemmatimonadota;c__Gemmatimonadetes;o__Gemmatimonadales;f__Gemmatimonadaceae;g__Fen-1231;s__Fen-1231 sp016874035	100	0	3.08068	428	417	66.8	freshwater/terrigenous sediment
GCA_026387895.1_ASM2638789v1_genomic	d__Bacteria;p__Gemmatimonadota;c__Gemmatimonadetes;o__Gemmatimonadales;f__Gemmatimonadaceae;g__Fen-1231;s__Fen-1231 sp026387895	96.55	0	2.84672	426	412	66.8	freshwater/terrigenous sediment
GCA_026387915.1_ASM2638791v1_genomic	d__Bacteria;p__Gemmatimonadota;c__Gemmatimonadetes;o__Gemmatimonadales;f__Gemmatimonadaceae;g__Fen-1231;s__Fen-1231 sp026387915	100	0	3.58444	446	435	67.5	freshwater/terrigenous sediment
GCA_947476455.1_RH-23may17-574_genomic	d__Bacteria;p__Gemmatimonadota;c__Gemmatimonadetes;o__Gemmatimonadales;f__Gemmatimonadaceae;g__Fen-1231;s__Fen-1231 sp026387935	98.28	0	2.90236	442	430	66.4	freshwater/terrigenous sediment
GCA_027622655.1_ASM2762265v1_genomic	d__Bacteria;p__Gemmatimonadota;c__Gemmatimonadetes;o__Gemmatimonadales;f__Gemmatimonadaceae;g__Fen-1231;s__Fen-1231 sp027622655	100	0	3.145	429	418	66.3	freshwater/terrigenous sediment
GCA_903882745.1_freshwater_MAG_---_Kiruna2_bin-2303_genomic	d__Bacteria;p__Gemmatimonadota;c__Gemmatimonadetes;o__Gemmatimonadales;f__Gemmatimonadaceae;g__Fen-1231;s__Fen-1231 sp903882745	100	0	3.05671	443	432	67	freshwater/terrigenous sediment
GCA_903867045.1_freshwater_MAG_---_Umea3p2_bin-0537_genomic	d__Bacteria;p__Gemmatimonadota;c__Gemmatimonadetes;o__Gemmatimonadales;f__Gemmatimonadaceae;g__Fen-1231;s__Fen-1231 sp903910555	100	0	3.2095	431	419	67	freshwater/terrigenous sediment
GCA_947479795.1_RH-26jul17-212_genomic	d__Bacteria;p__Gemmatimonadota;c__Gemmatimonadetes;o__Gemmatimonadales;f__Gemmatimonadaceae;g__Fen-1231;s__Fen-1231 sp947471365	98.28	0	3.32788	435	421	67.4	freshwater/terrigenous sediment
GCA_027307165.1_ASM2730716v1_genomic	d__Bacteria;p__Gemmatimonadota;c__Gemmatimonadetes;o__Gemmatimonadales;f__Gemmatimonadaceae;g__Fen-1247;s__Fen-1247 sp027307165	98.28	0	3.70526	419	408	67.3	freshwater/terrigenous sediment
GCA_013004105.1_ASM1300410v1_genomic	d__Bacteria;p__Gemmatimonadota;c__Gemmatimonadetes;o__Gemmatimonadales;f__Gemmatimonadaceae;g__Gemmatimonas;s__Gemmatimonas groenlandica	100	0.16	5.17909	448	436	68	freshwater/terrigenous sediment
GCA_000695095.2_ASM69509v2_genomic	d__Bacteria;p__Gemmatimonadota;c__Gemmatimonadetes;o__Gemmatimonadales;f__Gemmatimonadaceae;g__Gemmatimonas;s__Gemmatimonas phototrophica	100	0	4.71655	456	443	67.5	freshwater/terrigenous sediment
GCA_945901875.1_MsH-30jul19-136_genomic	d__Bacteria;p__Gemmatimonadota;c__Gemmatimonadetes;o__Gemmatimonadales;f__Gemmatimonadaceae;g__Gemmatimonas;s__Gemmatimonas sp002737115	99.14	0.16	3.17663	457	442	67.2	freshwater/terrigenous sediment
GCA_016741895.1_ASM1674189v1_genomic	d__Bacteria;p__Gemmatimonadota;c__Gemmatimonadetes;o__Gemmatimonadales;f__Gemmatimonadaceae;g__Gemmatimonas;s__Gemmatimonas sp016741895	96.08	0	4.23698	419	411	67.5	freshwater/terrigenous sediment
GCA_016742275.1_ASM1674227v1_genomic	d__Bacteria;p__Gemmatimonadota;c__Gemmatimonadetes;o__Gemmatimonadales;f__Gemmatimonadaceae;g__Gemmatimonas;s__Gemmatimonas sp016742275	100	0	4.56981	443	431	67.6	freshwater/terrigenous sediment
GCA_018969225.1_ASM1896922v1_genomic	d__Bacteria;p__Gemmatimonadota;c__Gemmatimonadetes;o__Gemmatimonadales;f__Gemmatimonadaceae;g__Gemmatimonas;s__Gemmatimonas sp018969225	99.14	3.45	3.81868	437	427	67.3	freshwater/terrigenous sediment
GCA_019752115.1_ASM1975211v1_genomic	d__Bacteria;p__Gemmatimonadota;c__Gemmatimonadetes;o__Gemmatimonadales;f__Gemmatimonadaceae;g__Gemmatimonas;s__Gemmatimonas sp019752115	100	0	5.171	453	441	68.3	freshwater/terrigenous sediment
GCA_027530985.1_ASM2753098v1_genomic	d__Bacteria;p__Gemmatimonadota;c__Gemmatimonadetes;o__Gemmatimonadales;f__Gemmatimonadaceae;g__Gemmatimonas;s__Gemmatimonas sp021298855	99.14	0	4.40086	441	431	67.6	freshwater/terrigenous sediment
GCA_021299375.1_ASM2129937v1_genomic	d__Bacteria;p__Gemmatimonadota;c__Gemmatimonadetes;o__Gemmatimonadales;f__Gemmatimonadaceae;g__Gemmatimonas;s__Gemmatimonas sp021299375	100	0.16	4.48355	439	428	67.7	freshwater/terrigenous sediment
GCA_025358925.1_ASM2535892v1_genomic	d__Bacteria;p__Gemmatimonadota;c__Gemmatimonadetes;o__Gemmatimonadales;f__Gemmatimonadaceae;g__Gemmatimonas;s__Gemmatimonas sp025358925	97.41	0	4.00618	425	415	68.3	freshwater/terrigenous sediment
GCA_027531815.1_ASM2753181v1_genomic	d__Bacteria;p__Gemmatimonadota;c__Gemmatimonadetes;o__Gemmatimonadales;f__Gemmatimonadaceae;g__Gemmatimonas;s__Gemmatimonas sp027531815	100	0	4.30737	445	435	67.6	freshwater/terrigenous sediment
GCA_024654005.1_ASM2465400v1_genomic	d__Bacteria;p__Gemmatimonadota;c__Gemmatimonadetes;o__Gemmatimonadales;f__Gemmatimonadaceae;g__JACDCY01;s__JACDCY01 sp024654005	97.93	0.16	3.74925	382	372	66.2	freshwater/terrigenous sediment
GCA_937867645.1_SRR6670122_bin.51_CONCOCT_v1.1_MAG_genomic	d__Bacteria;p__Gemmatimonadota;c__Gemmatimonadetes;o__Gemmatimonadales;f__Gemmatimonadaceae;g__JACDCY01;s__JACDCY01 sp937867645	98.28	0	3.15277	406	397	66.1	freshwater/terrigenous sediment
GCA_021298835.1_ASM2129883v1_genomic	d__Bacteria;p__Gemmatimonadota;c__Gemmatimonadetes;o__Gemmatimonadales;f__Gemmatimonadaceae;g__JAJTHG01;s__JAJTHG01 sp021298835	99.14	0	3.45992	435	428	67.7	freshwater/terrigenous sediment
GCA_016871895.1_JGI_2017-08-21_genomic	d__Bacteria;p__Gemmatimonadota;c__Gemmatimonadetes;o__Gemmatimonadales;f__Gemmatimonadaceae;g__PNKF01;s__PNKF01 sp016871895	100	1.72	2.2792	427	418	67	freshwater/terrigenous sediment
GCA_016871915.1_JGI_2017-08-21_genomic	d__Bacteria;p__Gemmatimonadota;c__Gemmatimonadetes;o__Gemmatimonadales;f__Gemmatimonadaceae;g__PNKF01;s__PNKF01 sp016871915	100	4.47	2.06995	419	411	66.6	freshwater/terrigenous sediment
GCA_021298395.1_ASM2129839v1_genomic	d__Bacteria;p__Gemmatimonadota;c__Gemmatimonadetes;o__Gemmatimonadales;f__Gemmatimonadaceae;g__PNKF01;s__PNKF01 sp021298395	95.69	0	1.82128	421	414	66.8	freshwater/terrigenous sediment
GCA_021413975.1_ASM2141397v1_genomic	d__Bacteria;p__Gemmatimonadota;c__Gemmatimonadetes;o__Gemmatimonadales;f__Gemmatimonadaceae;g__PNKF01;s__PNKF01 sp021413975	96.47	0.16	3.0812	439	429	66.9	freshwater/terrigenous sediment
GCA_030623315.1_ASM3062331v1_genomic	d__Bacteria;p__Gemmatimonadota;c__Gemmatimonadetes;o__Gemmatimonadales;f__Gemmatimonadaceae;g__PNKF01;s__PNKF01 sp030623445	100	0	3.26036	422	414	67.3	freshwater/terrigenous sediment
GCA_945869195.1_MsH-01oct19-247_genomic	d__Bacteria;p__Gemmatimonadota;c__Gemmatimonadetes;o__Gemmatimonadales;f__Gemmatimonadaceae;g__PNKF01;s__PNKF01 sp945869195	100	1.72	2.33082	427	417	66.3	freshwater/terrigenous sediment
GCA_016182795.1_ASM1618279v1_genomic	d__Bacteria;p__Gemmatimonadota;c__Gemmatimonadetes;o__Gemmatimonadales;f__Gemmatimonadaceae;g__PNKL01;s__PNKL01 sp016182795	98.28	0	3.13483	429	419	67.2	freshwater/terrigenous sediment
GCA_016218305.1_ASM1621830v1_genomic	d__Bacteria;p__Gemmatimonadota;c__Gemmatimonadetes;o__Gemmatimonadales;f__Gemmatimonadaceae;g__PNKL01;s__PNKL01 sp016218305	95.69	2.74	2.00756	425	415	66.8	freshwater/terrigenous sediment
GCA_027418145.1_ASM2741814v1_genomic	d__Bacteria;p__Gemmatimonadota;c__Gemmatimonadetes;o__Gemmatimonadales;f__Gemmatimonadaceae;g__PNKL01;s__PNKL01 sp021813725	98.28	2.59	3.20856	430	419	67.2	freshwater/terrigenous sediment
GCA_023249375.1_ASM2324937v1_genomic	d__Bacteria;p__Gemmatimonadota;c__Gemmatimonadetes;o__Gemmatimonadales;f__Gemmatimonadaceae;g__PNKL01;s__PNKL01 sp023249375	95.61	1.72	3.80975	440	430	67.2	freshwater/terrigenous sediment
GCA_025361705.1_ASM2536170v1_genomic	d__Bacteria;p__Gemmatimonadota;c__Gemmatimonadetes;o__Gemmatimonadales;f__Gemmatimonadaceae;g__PNKL01;s__PNKL01 sp025361705	98.28	1.72	2.97082	438	425	67.2	freshwater/terrigenous sediment
GCA_030647905.1_ASM3064790v1_genomic	d__Bacteria;p__Gemmatimonadota;c__Gemmatimonadetes;o__Gemmatimonadales;f__Gemmatimonadaceae;g__UBA4720;s__UBA4720 sp030647905	100	0	3.10715	417	407	65.4	freshwater/terrigenous sediment
GCA_026004295.1_ASM2600429v1_genomic	d__Bacteria;p__Gemmatimonadota;c__Gemmatimonadetes;o__Gemmatimonadales;f__GWC2-71-9;g__HRBIN33;s__HRBIN33 sp002923375	100	0	3.20562	423	414	63	freshwater/terrigenous sediment
GCA_009692115.1_ASM969211v1_genomic	d__Bacteria;p__Gemmatimonadota;c__Gemmatimonadetes;o__Gemmatimonadales;f__GWC2-71-9;g__JABFSM01;s__JABFSM01 sp009692115	100	0	3.12147	431	420	64	freshwater/terrigenous sediment
GCA_013140635.1_ASM1314063v1_genomic	d__Bacteria;p__Gemmatimonadota;c__Gemmatimonadetes;o__Gemmatimonadales;f__GWC2-71-9;g__JABFSM01;s__JABFSM01 sp013140635	96.55	0	3.81834	409	400	64.8	freshwater/terrigenous sediment
GCA_016874005.1_JGI_2017-08-21_genomic	d__Bacteria;p__Gemmatimonadota;c__Gemmatimonadetes;o__Gemmatimonadales;f__GWC2-71-9;g__JABFSM01;s__JABFSM01 sp016874005	100	1.72	3.88496	435	423	64.3	freshwater/terrigenous sediment
GCA_025350665.1_ASM2535066v1_genomic	d__Bacteria;p__Gemmatimonadota;c__Gemmatimonadetes;o__Gemmatimonadales;f__GWC2-71-9;g__JABFSM01;s__JABFSM01 sp025350665	97.07	1.88	4.58612	426	415	64.8	freshwater/terrigenous sediment
GCA_025358055.1_ASM2535805v1_genomic	d__Bacteria;p__Gemmatimonadota;c__Gemmatimonadetes;o__Gemmatimonadales;f__GWC2-71-9;g__JANYKV01;s__JANYKV01 sp025358055	100	0	4.43392	427	418	63.9	freshwater/terrigenous sediment
GCA_024641735.1_ASM2464173v1_genomic	d__Bacteria;p__Gemmatimonadota;c__Gemmatimonadetes;o__Gemmatimonadales;f__GWC2-71-9;g__Palsa-1233;s__Palsa-1233 sp024641735	98.12	1.72	2.74957	415	408	65.8	freshwater/terrigenous sediment
GCA_025357945.1_ASM2535794v1_genomic	d__Bacteria;p__Gemmatimonadota;c__Gemmatimonadetes;o__Gemmatimonadales;f__GWC2-71-9;g__Palsa-1233;s__Palsa-1233 sp025357945	100	0	3.01439	431	420	66.6	freshwater/terrigenous sediment
GCA_009692185.1_ASM969218v1_genomic	d__Bacteria;p__Gemmatimonadota;c__Gemmatimonadetes;o__Gemmatimonadales;f__GWC2-71-9;g__SHZT01;s__SHZT01 sp009692185	100	0	2.62889	409	399	64.4	freshwater/terrigenous sediment
GCA_024641745.1_ASM2464174v1_genomic	d__Bacteria;p__Gemmatimonadota;c__Gemmatimonadetes;o__Gemmatimonadales;f__GWC2-71-9;g__SPDF01;s__SPDF01 sp024641745	98.28	3.45	2.67493	400	391	65.1	freshwater/terrigenous sediment
GCA_018224305.1_ASM1822430v1_genomic	d__Bacteria;p__Gemmatimonadota;c__Gemmatimonadetes;o__Longimicrobiales;f__RSA9;g__SH-MAG3;s__SH-MAG3 sp018224305	95.45	0.31	3.57083	416	407	65.7	freshwater/terrigenous sediment
GCA_030550695.1_ASM3055069v1_genomic	d__Bacteria;p__Gemmatimonadota;c__Gemmatimonadetes;o__Longimicrobiales;f__UBA6960;g__JAUQOX01;s__JAUQOX01 sp030550695	99.31	0	3.02823	429	420	58.9	freshwater/terrigenous sediment
GCA_027593165.1_ASM2759316v1_genomic	d__Bacteria;p__Gemmatimonadota;c__Gemmatimonadetes;o__Longimicrobiales;f__UBA6960;g__UBA2589;s__UBA2589 sp027623325	100	1.72	3.3216	434	424	62.6	freshwater/terrigenous sediment
GCA_009692205.1_ASM969220v1_genomic	d__Bacteria;p__Gemmatimonadota;c__Gemmatimonadetes;o__Longimicrobiales;f__UBA6960;g__UBA2982;s__UBA2982 sp009692205	100	1.72	2.72321	399	391	63.6	freshwater/terrigenous sediment
GCA_016873995.1_JGI_2017-08-21_genomic	d__Bacteria;p__Gemmatimonadota;c__Gemmatimonadetes;o__Longimicrobiales;f__UBA6960;g__UBA2982;s__UBA2982 sp016873995	100	0	3.37456	409	399	64	freshwater/terrigenous sediment
GCA_947499465.1_ZH-3nov15-212_genomic	d__Bacteria;p__Gemmatimonadota;c__Gemmatimonadetes;o__Longimicrobiales;f__UBA6960;g__UBA2988;s__UBA2988 sp945876015	100	1.72	2.64137	401	392	63.5	freshwater/terrigenous sediment
GCA_947259585.1_ERZ12284450_genomic	d__Bacteria;p__Gemmatimonadota;c__Gemmatimonadetes;o__Palauibacterales;f__Palauibacteraceae;g__G020351855;s__G020351855 sp947259585	98.28	0	3.47906	407	398	62.2	freshwater/terrigenous sediment
GCA_022823365.1_ASM2282336v1_genomic	d__Bacteria;p__Gemmatimonadota;c__Gemmatimonadetes;o__Longimicrobiales;f__UBA6960;g__BD2-11;s__BD2-11 sp022823365	100	0	3.81705	458	446	62.3	marine animals
GCA_022825135.1_ASM2282513v1_genomic	d__Bacteria;p__Gemmatimonadota;c__Gemmatimonadetes;o__Longimicrobiales;f__UBA6960;g__BD2-11;s__BD2-11 sp022825135	100	0	3.54481	457	446	62.3	marine animals
GCA_002238865.1_ASM223886v1_genomic	d__Bacteria;p__Gemmatimonadota;c__Gemmatimonadetes;o__Longimicrobiales;f__UBA6960;g__Bin94;s__Bin94 sp002238865	98.28	0	4.42054	448	437	61.6	marine animals
GCA_028874475.1_ASM2887447v1_genomic	d__Bacteria;p__Gemmatimonadota;c__Gemmatimonadetes;o__Longimicrobiales;f__UBA6960;g__Bin94;s__Bin94 sp009838975	98.28	0	4.34818	456	445	62	marine animals
GCA_009840215.1_ASM984021v1_genomic	d__Bacteria;p__Gemmatimonadota;c__Gemmatimonadetes;o__Longimicrobiales;f__UBA6960;g__Bin94;s__Bin94 sp009840215	98.28	0	4.08514	435	425	61.7	marine animals
GCA_009841165.1_ASM984116v1_genomic	d__Bacteria;p__Gemmatimonadota;c__Gemmatimonadetes;o__Longimicrobiales;f__UBA6960;g__Bin94;s__Bin94 sp009841165	98.28	0	4.2714	451	439	62	marine animals
GCA_028875415.1_ASM2887541v1_genomic	d__Bacteria;p__Gemmatimonadota;c__Gemmatimonadetes;o__Longimicrobiales;f__UBA6960;g__Bin94;s__Bin94 sp009841475	100	0	4.12355	437	428	61.5	marine animals
GCA_026705275.1_ASM2670527v1_genomic	d__Bacteria;p__Gemmatimonadota;c__Gemmatimonadetes;o__Longimicrobiales;f__UBA6960;g__Bin94;s__Bin94 sp009844885	100	0	4.19409	440	430	62.3	marine animals
GCA_021295835.1_ASM2129583v1_genomic	d__Bacteria;p__Gemmatimonadota;c__Gemmatimonadetes;o__Longimicrobiales;f__UBA6960;g__Bin94;s__Bin94 sp021295835	96.55	0	2.10972	424	417	61.4	marine animals
GCA_022822445.1_ASM2282244v1_genomic	d__Bacteria;p__Gemmatimonadota;c__Gemmatimonadetes;o__Longimicrobiales;f__UBA6960;g__Bin94;s__Bin94 sp022822445	100	0	4.28988	433	423	61.5	marine animals
GCA_022823225.1_ASM2282322v1_genomic	d__Bacteria;p__Gemmatimonadota;c__Gemmatimonadetes;o__Longimicrobiales;f__UBA6960;g__Bin94;s__Bin94 sp022823225	100	0	4.18817	432	422	61.7	marine animals
GCA_022826565.1_ASM2282656v1_genomic	d__Bacteria;p__Gemmatimonadota;c__Gemmatimonadetes;o__Longimicrobiales;f__UBA6960;g__Bin94;s__Bin94 sp022826565	96.55	0	4.39318	458	448	62.2	marine animals
GCA_022827345.1_ASM2282734v1_genomic	d__Bacteria;p__Gemmatimonadota;c__Gemmatimonadetes;o__Longimicrobiales;f__UBA6960;g__Bin94;s__Bin94 sp022827345	100	0	4.7962	456	445	62.1	marine animals
GCA_026706635.1_ASM2670663v1_genomic	d__Bacteria;p__Gemmatimonadota;c__Gemmatimonadetes;o__Longimicrobiales;f__UBA6960;g__Bin94;s__Bin94 sp026706635	98.28	0	2.80889	430	423	61.5	marine animals
GCA_026713345.1_ASM2671334v1_genomic	d__Bacteria;p__Gemmatimonadota;c__Gemmatimonadetes;o__Longimicrobiales;f__UBA6960;g__Bin94;s__Bin94 sp026713345	98.28	3.32	4.21099	422	413	62.1	marine animals
GCA_028873825.1_ASM2887382v1_genomic	d__Bacteria;p__Gemmatimonadota;c__Gemmatimonadetes;o__Longimicrobiales;f__UBA6960;g__Bin94;s__Bin94 sp028873825	98.28	0	3.30842	433	425	61.7	marine animals
GCA_028873845.1_ASM2887384v1_genomic	d__Bacteria;p__Gemmatimonadota;c__Gemmatimonadetes;o__Longimicrobiales;f__UBA6960;g__Bin94;s__Bin94 sp028873845	98.28	0	4.04825	436	427	61.3	marine animals
GCA_028874435.1_ASM2887443v1_genomic	d__Bacteria;p__Gemmatimonadota;c__Gemmatimonadetes;o__Longimicrobiales;f__UBA6960;g__Bin94;s__Bin94 sp028874985	100	0	4.35614	426	417	61.1	marine animals
GCA_028874995.1_ASM2887499v1_genomic	d__Bacteria;p__Gemmatimonadota;c__Gemmatimonadetes;o__Longimicrobiales;f__UBA6960;g__Bin94;s__Bin94 sp028874995	97.41	0	4.52127	430	421	61.3	marine animals
GCA_951813395.1_odPetFici3.Longimicrobiales_2.1_genomic	d__Bacteria;p__Gemmatimonadota;c__Gemmatimonadetes;o__Longimicrobiales;f__UBA6960;g__Bin94;s__Bin94 sp951813395	100	0	4.09182	451	440	62	marine animals
GCA_951828585.1_odPetFici3.Longimicrobiales_1.1_genomic	d__Bacteria;p__Gemmatimonadota;c__Gemmatimonadetes;o__Longimicrobiales;f__UBA6960;g__Bin94;s__Bin94 sp951828585	100	0	4.47232	425	416	61.3	marine animals
GCA_958296005.1_odAgeOroi1.Longimicrobiales_2.1_genomic	d__Bacteria;p__Gemmatimonadota;c__Gemmatimonadetes;o__Longimicrobiales;f__UBA6960;g__CATQHQ01;s__CATQHQ01 sp958296005	98.28	0	3.05706	487	478	63.2	marine animals
GCA_958295645.1_odAgeOroi1.Longimicrobiales_6.1_genomic	d__Bacteria;p__Gemmatimonadota;c__Gemmatimonadetes;o__Longimicrobiales;f__UBA6960;g__G958295645;s__G958295645 sp958295645	100	0	2.88566	464	454	63.3	marine animals
GCA_028278645.1_ASM2827864v1_genomic	d__Bacteria;p__Gemmatimonadota;c__Gemmatimonadetes;o__Longimicrobiales;f__UBA6960;g__JABDNZ01;s__JABDNZ01 sp028278645	100	0	4.91449	449	439	58.9	marine animals
GCA_021295815.1_ASM2129581v1_genomic	d__Bacteria;p__Gemmatimonadota;c__Gemmatimonadetes;o__Longimicrobiales;f__UBA6960;g__JAGWBQ01;s__JAGWBQ01 sp021295815	98.28	1.72	2.47072	455	445	61.8	marine animals
GCA_022449825.1_ASM2244982v1_genomic	d__Bacteria;p__Gemmatimonadota;c__Gemmatimonadetes;o__Longimicrobiales;f__UBA6960;g__UBA1138;s__UBA1138 sp003447875	98.28	0	4.62616	421	411	62	marine animals
GCA_022451365.1_ASM2245136v1_genomic	d__Bacteria;p__Gemmatimonadota;c__Gemmatimonadetes;o__Longimicrobiales;f__UBA6960;g__UBA1142;s__UBA1142 sp002313925	98.28	0.31	2.13148	422	412	60.4	marine animals
GCA_028873595.1_ASM2887359v1_genomic	d__Bacteria;p__Gemmatimonadota;c__Gemmatimonadetes;o__Longimicrobiales;f__UBA6960;g__UBA2589;s__UBA2589 sp028873595	100	0	3.2263	432	422	62.3	marine animals
GCA_022450065.1_ASM2245006v1_genomic	d__Bacteria;p__Gemmatimonadota;c__Gemmatimonadetes;o__Longimicrobiales;f__UBA6960;g__UBA822;s__UBA822 sp002731735	100	1.72	2.96557	420	410	60.8	marine animals
GCA_026705295.1_ASM2670529v1_genomic	d__Bacteria;p__Gemmatimonadota;c__Gemmatimonadetes;o__Palauibacterales;f__Palauibacteraceae;g__Palauibacter;s__Palauibacter australiensis	98.28	0	3.5831	443	436	62.5	marine animals
GCA_009841015.1_ASM984101v1_genomic	d__Bacteria;p__Gemmatimonadota;c__Gemmatimonadetes;o__Palauibacterales;f__Palauibacteraceae;g__Palauibacter;s__Palauibacter denitrificans	98.28	0	3.76053	432	423	62.6	marine animals
GCA_009840115.1_ASM984011v1_genomic	d__Bacteria;p__Gemmatimonadota;c__Gemmatimonadetes;o__Palauibacterales;f__Palauibacteraceae;g__Palauibacter;s__Palauibacter irciniicola	100	0	3.40346	446	438	62.4	marine animals
GCA_028875625.1_ASM2887562v1_genomic	d__Bacteria;p__Gemmatimonadota;c__Gemmatimonadetes;o__Palauibacterales;f__Palauibacteraceae;g__Palauibacter;s__Palauibacter polyketidifaciens	98.28	0	3.19755	450	440	62.5	marine animals
GCA_012270965.1_ASM1227096v1_genomic	d__Bacteria;p__Gemmatimonadota;c__Gemmatimonadetes;o__Palauibacterales;f__Palauibacteraceae;g__Palauibacter;s__Palauibacter poriticola	100	0	3.56263	440	430	62	marine animals
GCA_009838765.1_ASM983876v1_genomic	d__Bacteria;p__Gemmatimonadota;c__Gemmatimonadetes;o__Palauibacterales;f__Palauibacteraceae;g__Palauibacter;s__Palauibacter ramosifaciens	100	0	3.60394	453	445	62.5	marine animals
GCA_026914155.1_ASM2691415v1_genomic	d__Bacteria;p__Gemmatimonadota;c__Gemmatimonadetes;o__Palauibacterales;f__Palauibacteraceae;g__Palauibacter;s__Palauibacter rhopaloidicola	100	1.72	4.11616	453	444	62.6	marine animals
GCA_028875885.1_ASM2887588v1_genomic	d__Bacteria;p__Gemmatimonadota;c__Gemmatimonadetes;o__Palauibacterales;f__Palauibacteraceae;g__Palauibacter;s__Palauibacter scopulicola	100	0	3.64257	444	435	62.5	marine animals
GCA_028874535.1_ASM2887453v1_genomic	d__Bacteria;p__Gemmatimonadota;c__Gemmatimonadetes;o__Palauibacterales;f__Palauibacteraceae;g__Palauibacter;s__Palauibacter soopunensis	100	0	3.49172	450	439	62.4	marine animals
GCA_022820995.1_ASM2282099v1_genomic	d__Bacteria;p__Gemmatimonadota;c__Gemmatimonadetes;o__Palauibacterales;f__Palauibacteraceae;g__Palauibacter;s__Palauibacter sp022820995	98.28	1.72	3.71902	445	436	62.4	marine animals
GCA_022825725.1_ASM2282572v1_genomic	d__Bacteria;p__Gemmatimonadota;c__Gemmatimonadetes;o__Palauibacterales;f__Palauibacteraceae;g__Palauibacter;s__Palauibacter sp022825725	100	1.72	3.48668	442	434	62.3	marine animals
GCA_019973575.1_ASM1997357v1_genomic	d__Bacteria;p__Gemmatimonadota;c__Gemmatimonadetes;o__Gemmatimonadales;f__Gemmatimonadaceae;g__BPUI01;s__BPUI01 sp019973575	97.41	0	5.6294	426	418	69.1	others
GCA_002483225.1_ASM248322v1_genomic	d__Bacteria;p__Gemmatimonadota;c__Gemmatimonadetes;o__Gemmatimonadales;f__Gemmatimonadaceae;g__Gemmatimonas;s__Gemmatimonas sp002483225	100	0	4.63177	437	426	67.6	others
GCA_029262195.1_ASM2926219v1_genomic	d__Bacteria;p__Gemmatimonadota;c__Gemmatimonadetes;o__Gemmatimonadales;f__GWC2-71-9;g__B16T1B5;s__B16T1B5 sp029262195	100	0	4.21383	434	420	62	others
GCA_025354365.1_ASM2535436v1_genomic	d__Bacteria;p__Gemmatimonadota;c__Gemmatimonadetes;o__Gemmatimonadales;f__GWC2-71-9;g__Palsa-1233;s__Palsa-1233 sp025360265	96.55	1.18	2.77325	349	340	66	others
GCA_009380025.1_ASM938002v1_genomic	d__Bacteria;p__Gemmatimonadota;c__Gemmatimonadetes;o__Longimicrobiales;f__Longimicrobiaceae;g__WHSP01;s__WHSP01 sp009380025	100	0	5.02058	395	385	62.9	others
GCA_019689775.1_ASM1968977v1_genomic	d__Bacteria;p__Gemmatimonadota;c__Gemmatimonadetes;o__Longimicrobiales;f__RSA9;g__JADGGV01;s__JADGGV01 sp019689775	96.55	1.72	4.6437	418	411	66.4	others
GCA_030428885.1_ASM3042888v1_genomic	d__Bacteria;p__Gemmatimonadota;c__Gemmatimonadetes;o__Longimicrobiales;f__UBA6960;g__IDS-52;s__IDS-52 sp030428885	100	0	5.39335	453	444	62.9	others
GCA_029262115.1_ASM2926211v1_genomic	d__Bacteria;p__Gemmatimonadota;c__Gemmatimonadetes;o__Longimicrobiales;f__UBA6960;g__JAJCZZ01;s__JAJCZZ01 sp029262115	100	0.86	5.45446	447	438	62.6	others
GCA_029262175.1_ASM2926217v1_genomic	d__Bacteria;p__Gemmatimonadota;c__Gemmatimonadetes;o__Palauibacterales;f__Palauibacteraceae;g__Palauibacter;s__Palauibacter sp029262175	100	1.72	5.34291	436	426	63	others
GCA_027296125.1_ASM2729612v1_genomic	d__Bacteria;p__Gemmatimonadota;c__Gemmatimonadetes;o__Gemmatimonadales;f__GWC2-71-9;g__B16T1B5;s__B16T1B5 sp022573095	96.55	0.86	2.71273	394	383	62.6	seawater/marine sediment
GCA_022573755.1_ASM2257375v1_genomic	d__Bacteria;p__Gemmatimonadota;c__Gemmatimonadetes;o__Gemmatimonadales;f__GWC2-71-9;g__B3T1B10;s__B3T1B10 sp022566515	98.28	0	4.06503	422	412	63	seawater/marine sediment
GCA_027294455.1_ASM2729445v1_genomic	d__Bacteria;p__Gemmatimonadota;c__Gemmatimonadetes;o__Gemmatimonadales;f__GWC2-71-9;g__B3T1B10;s__B3T1B10 sp027294455	96.55	3.45	4.21852	433	422	63.6	seawater/marine sediment
GCA_022563595.1_ASM2256359v1_genomic	d__Bacteria;p__Gemmatimonadota;c__Gemmatimonadetes;o__Gemmatimonadales;f__GWC2-71-9;g__JADFNB01;s__JADFNB01 sp022563595	100	0	3.25191	424	416	64.7	seawater/marine sediment
GCA_029863245.1_ASM2986324v1_genomic	d__Bacteria;p__Gemmatimonadota;c__Gemmatimonadetes;o__Gemmatimonadales;f__GWC2-71-9;g__JAOTVV01;s__JAOTVV01 sp029863245	100	0	3.68413	422	413	64.5	seawater/marine sediment
GCA_018676505.1_ASM1867650v1_genomic	d__Bacteria;p__Gemmatimonadota;c__Gemmatimonadetes;o__Longimicrobiales;f__UBA6960;g__CALFPJ01;s__CALFPJ01 sp009937285	100	0	4.73881	436	424	62.2	seawater/marine sediment
GCA_937919655.1_ERR2206786_bin.104_CONCOCT_v1.1_MAG_genomic	d__Bacteria;p__Gemmatimonadota;c__Gemmatimonadetes;o__Longimicrobiales;f__UBA6960;g__CALFPJ01;s__CALFPJ01 sp937919655	98.28	1.72	3.77455	431	420	62.5	seawater/marine sediment
GCA_002718595.1_ASM271859v1_genomic	d__Bacteria;p__Gemmatimonadota;c__Gemmatimonadetes;o__Longimicrobiales;f__UBA6960;g__GCA-2718595;s__GCA-2718595 sp002718595	96.55	0	2.02148	430	416	58.3	seawater/marine sediment
GCA_028822645.1_ASM2882264v1_genomic	d__Bacteria;p__Gemmatimonadota;c__Gemmatimonadetes;o__Longimicrobiales;f__UBA6960;g__GCA-2718595;s__GCA-2718595 sp028822645	97.41	1.72	2.04274	425	410	57.9	seawater/marine sediment
GCA_022571515.1_ASM2257151v1_genomic	d__Bacteria;p__Gemmatimonadota;c__Gemmatimonadetes;o__Longimicrobiales;f__UBA6960;g__JACZXQ01;s__JACZXQ01 sp022571515	100	0	3.84337	426	416	61.9	seawater/marine sediment
GCA_029879725.1_ASM2987972v1_genomic	d__Bacteria;p__Gemmatimonadota;c__Gemmatimonadetes;o__Longimicrobiales;f__UBA6960;g__JAOUPR01;s__JAOUPR01 sp029879725	100	0	3.9433	442	434	61.6	seawater/marine sediment
GCA_022340865.1_ASM2234086v1_genomic	d__Bacteria;p__Gemmatimonadota;c__Gemmatimonadetes;o__Longimicrobiales;f__UBA6960;g__SZUA-318;s__SZUA-318 sp022340865	98.28	1.02	4.44469	457	447	63.3	seawater/marine sediment
GCA_022560615.1_ASM2256061v1_genomic	d__Bacteria;p__Gemmatimonadota;c__Gemmatimonadetes;o__Longimicrobiales;f__UBA6960;g__UBA1138;s__UBA1138 sp022560615	100	0	4.50084	429	420	62.3	seawater/marine sediment
GCA_002450765.1_ASM245076v1_genomic	d__Bacteria;p__Gemmatimonadota;c__Gemmatimonadetes;o__Longimicrobiales;f__UBA6960;g__UBA2589;s__UBA2589 sp002348265	98.51	0	2.31221	419	409	60.8	seawater/marine sediment
GCA_937891295.1_ERR599061_bin.25_CONCOCT_v1.1_MAG_genomic	d__Bacteria;p__Gemmatimonadota;c__Gemmatimonadetes;o__Longimicrobiales;f__UBA6960;g__UBA2589;s__UBA2589 sp002348465	98.98	3.45	2.63631	414	402	61.1	seawater/marine sediment
GCA_002390225.1_ASM239022v1_genomic	d__Bacteria;p__Gemmatimonadota;c__Gemmatimonadetes;o__Longimicrobiales;f__UBA6960;g__UBA2589;s__UBA2589 sp002390225	97.49	2.59	3.01816	422	412	62.2	seawater/marine sediment
GCA_002339385.1_ASM233938v1_genomic	d__Bacteria;p__Gemmatimonadota;c__Gemmatimonadetes;o__Longimicrobiales;f__UBA6960;g__UBA2589;s__UBA2589 sp002500925	95.69	1.72	2.38726	422	411	60.8	seawater/marine sediment
GCA_028823235.1_ASM2882323v1_genomic	d__Bacteria;p__Gemmatimonadota;c__Gemmatimonadetes;o__Longimicrobiales;f__UBA6960;g__UBA2589;s__UBA2589 sp028823235	100	1.72	3.13875	441	431	62	seawater/marine sediment
GCA_002346665.1_ASM234666v1_genomic	d__Bacteria;p__Gemmatimonadota;c__Gemmatimonadetes;o__Longimicrobiales;f__UBA6960;g__UBA2988;s__UBA2988 sp002346665	97.49	0	1.99979	411	401	61.3	seawater/marine sediment
GCA_022563405.1_ASM2256340v1_genomic	d__Bacteria;p__Gemmatimonadota;c__Gemmatimonadetes;o__Longimicrobiales;f__UBA6960;g__UBA822;s__UBA822 sp022563405	97.41	0	3.25153	419	409	61.3	seawater/marine sediment
GCA_020344015.1_ASM2034401v1_genomic	d__Bacteria;p__Gemmatimonadota;c__Gemmatimonadetes;o__Palauibacterales;f__KS3-K002;g__G020344215;s__G020344215 sp020344015	95.38	0	4.80603	447	436	62.7	seawater/marine sediment
GCA_020344215.1_ASM2034421v1_genomic	d__Bacteria;p__Gemmatimonadota;c__Gemmatimonadetes;o__Palauibacterales;f__KS3-K002;g__G020344215;s__G020344215 sp020344215	96.55	0	4.74329	412	404	62.9	seawater/marine sediment
GCA_020350785.1_ASM2035078v1_genomic	d__Bacteria;p__Gemmatimonadota;c__Gemmatimonadetes;o__Palauibacterales;f__KS3-K002;g__G020350785;s__G020350785 sp020350785	97.81	1.72	4.0945	414	404	62.8	seawater/marine sediment
GCA_023554245.1_ASM2355424v1_genomic	d__Bacteria;p__Gemmatimonadota;c__Gemmatimonadetes;o__Palauibacterales;f__Palauibacteraceae;g__Carthagonibacter;s__Carthagonibacter metallireducens	99.53	0	2.93431	421	410	62.4	seawater/marine sediment
GCA_913043255.1_ERR599156_bin.217_MetaBAT_v2.12.1_MAG_genomic	d__Bacteria;p__Gemmatimonadota;c__Gemmatimonadetes;o__Palauibacterales;f__Palauibacteraceae;g__Palauibacter;s__Palauibacter sp913043255	98.28	0	2.45425	451	438	60.6	seawater/marine sediment
GCA_002215645.1_ASM221564v1_genomic	d__Bacteria;p__Gemmatimonadota;c__Gemmatimonadetes;o__Gemmatimonadales;f__Gemmatimonadaceae;g__AG11;s__AG11 sp002215645	100	0	4.20164	440	428	67.1	soil
GCA_003223455.1_ASM322345v1_genomic	d__Bacteria;p__Gemmatimonadota;c__Gemmatimonadetes;o__Gemmatimonadales;f__Gemmatimonadaceae;g__AG11;s__AG11 sp003223455	96.55	0	4.95909	418	409	67.2	soil
GCA_003155795.1_20120700_E1X_genomic	d__Bacteria;p__Gemmatimonadota;c__Gemmatimonadetes;o__Gemmatimonadales;f__Gemmatimonadaceae;g__Fen-1247;s__Fen-1247 sp003155795	100	0.86	3.98031	428	415	67.1	soil
GCA_017881595.1_ASM1788159v1_genomic	d__Bacteria;p__Gemmatimonadota;c__Gemmatimonadetes;o__Gemmatimonadales;f__Gemmatimonadaceae;g__FEN-1250;s__FEN-1250 sp003142495	99.53	0	3.39449	416	405	67.8	soil
GCA_013697785.1_ASM1369778v1_genomic	d__Bacteria;p__Gemmatimonadota;c__Gemmatimonadetes;o__Gemmatimonadales;f__Gemmatimonadaceae;g__FEN-1250;s__FEN-1250 sp013697785	100	0.16	3.81376	412	402	67.3	soil
GCA_000522985.1_ASM52298v1_genomic	d__Bacteria;p__Gemmatimonadota;c__Gemmatimonadetes;o__Gemmatimonadales;f__Gemmatimonadaceae;g__Gemmatirosa;s__Gemmatirosa kalamazoonensis	99.14	0	7.47921	457	446	68.5	soil
GCA_025930755.1_ASM2593075v1_genomic	d__Bacteria;p__Gemmatimonadota;c__Gemmatimonadetes;o__Gemmatimonadales;f__Gemmatimonadaceae;g__JAICNG01;s__JAICNG01 sp025930755	99.69	0.34	4.26715	411	402	66.8	soil
GCA_025934775.1_ASM2593477v1_genomic	d__Bacteria;p__Gemmatimonadota;c__Gemmatimonadetes;o__Gemmatimonadales;f__Gemmatimonadaceae;g__JAQBQB01;s__JAQBQB01 sp025934775	99.22	1.72	4.8769	435	423	67.6	soil
GCA_028287235.1_ASM2828723v1_genomic	d__Bacteria;p__Gemmatimonadota;c__Gemmatimonadetes;o__Gemmatimonadales;f__Gemmatimonadaceae;g__JAQBQB01;s__JAQBQB01 sp028287235	100	1.72	5.73121	441	428	67.2	soil
GCA_003152485.1_20120700_P2D_genomic	d__Bacteria;p__Gemmatimonadota;c__Gemmatimonadetes;o__Gemmatimonadales;f__Gemmatimonadaceae;g__Palsa-1248;s__Palsa-1248 sp003152485	95.19	0	4.2738	424	414	67.6	soil
GCA_021324635.1_ASM2132463v1_genomic	d__Bacteria;p__Gemmatimonadota;c__Gemmatimonadetes;o__Gemmatimonadales;f__Gemmatimonadaceae;g__Palsa-1248;s__Palsa-1248 sp021324635	100	0	4.08665	436	427	67.1	soil
GCA_021324775.1_ASM2132477v1_genomic	d__Bacteria;p__Gemmatimonadota;c__Gemmatimonadetes;o__Gemmatimonadales;f__Gemmatimonadaceae;g__Palsa-1248;s__Palsa-1248 sp021324775	98.28	0	4.19358	430	420	67.3	soil
GCA_030159095.1_ASM3015909v1_genomic	d__Bacteria;p__Gemmatimonadota;c__Gemmatimonadetes;o__Gemmatimonadales;f__Gemmatimonadaceae;g__Roseisolibacter;s__Roseisolibacter agri	99.14	0	5.92873	439	430	69.1	soil
GCA_029211165.1_ASM2921116v1_genomic	d__Bacteria;p__Gemmatimonadota;c__Gemmatimonadetes;o__Gemmatimonadales;f__Gemmatimonadaceae;g__Roseisolibacter;s__Roseisolibacter sp029211165	99.14	0	5.36629	393	385	68.6	soil
GCA_003134915.1_20111000_P3D_genomic	d__Bacteria;p__Gemmatimonadota;c__Gemmatimonadetes;o__Gemmatimonadales;f__Gemmatimonadaceae;g__UBA4720;s__UBA4720 sp003134685	100	0	3.63442	416	405	65.5	soil
GCA_013813715.1_ASM1381371v1_genomic	d__Bacteria;p__Gemmatimonadota;c__Gemmatimonadetes;o__Gemmatimonadales;f__Gemmatimonadaceae;g__UBA4720;s__UBA4720 sp013813715	98.28	0	3.73203	407	396	65.5	soil
GCA_946478895.1_SRR10754056_bin.7_metawrap_v1.3.0_MAG_genomic	d__Bacteria;p__Gemmatimonadota;c__Gemmatimonadetes;o__Gemmatimonadales;f__Gemmatimonadaceae;g__UBA4720;s__UBA4720 sp946478895	98.28	1.72	3.10925	408	396	65.9	soil
GCA_003223415.1_ASM322341v1_genomic	d__Bacteria;p__Gemmatimonadota;c__Gemmatimonadetes;o__Gemmatimonadales;f__GWC2-71-9;g__13-1-40CM-70-15;s__13-1-40CM-70-15 sp003223415	98.12	0	3.52925	402	393	65.5	soil
GCA_003221035.1_ASM322103v1_genomic	d__Bacteria;p__Gemmatimonadota;c__Gemmatimonadetes;o__Gemmatimonadales;f__GWC2-71-9;g__20CM-2-65-7;s__20CM-2-65-7 sp003221035	98.82	1.72	3.35657	418	408	65.4	soil
GCA_003221895.1_ASM322189v1_genomic	d__Bacteria;p__Gemmatimonadota;c__Gemmatimonadetes;o__Gemmatimonadales;f__GWC2-71-9;g__20CM-2-65-7;s__20CM-2-65-7 sp003221895	100	1.72	3.7143	403	394	65.5	soil
GCA_003222195.1_ASM322219v1_genomic	d__Bacteria;p__Gemmatimonadota;c__Gemmatimonadetes;o__Gemmatimonadales;f__GWC2-71-9;g__20CM-2-65-7;s__20CM-2-65-7 sp003222195	100	0	3.50657	417	407	65.5	soil
GCA_003223395.1_ASM322339v1_genomic	d__Bacteria;p__Gemmatimonadota;c__Gemmatimonadetes;o__Gemmatimonadales;f__GWC2-71-9;g__20CM-2-65-7;s__20CM-2-65-7 sp003223395	100	0	3.41	414	403	65.7	soil
GCA_003220805.1_ASM322080v1_genomic	d__Bacteria;p__Gemmatimonadota;c__Gemmatimonadetes;o__Gemmatimonadales;f__GWC2-71-9;g__20CM-4-69-16;s__20CM-4-69-16 sp001919865	98.28	1.72	3.80784	411	401	65.6	soil
GCA_003221885.1_ASM322188v1_genomic	d__Bacteria;p__Gemmatimonadota;c__Gemmatimonadetes;o__Gemmatimonadales;f__GWC2-71-9;g__20CM-4-69-16;s__20CM-4-69-16 sp003220935	100	3.45	4.35726	417	409	65.8	soil
GCA_003222205.1_ASM322220v1_genomic	d__Bacteria;p__Gemmatimonadota;c__Gemmatimonadetes;o__Gemmatimonadales;f__GWC2-71-9;g__40CM-2-70-7;s__40CM-2-70-7 sp003222205	96.55	1.02	2.96584	413	404	66	soil
GCA_003222115.1_ASM322211v1_genomic	d__Bacteria;p__Gemmatimonadota;c__Gemmatimonadetes;o__Gemmatimonadales;f__GWC2-71-9;g__AG29;s__AG29 sp003222115	98.28	0	3.07621	405	398	65.7	soil
GCA_003220755.1_ASM322075v1_genomic	d__Bacteria;p__Gemmatimonadota;c__Gemmatimonadetes;o__Gemmatimonadales;f__GWC2-71-9;g__AG41;s__AG41 sp003221045	100	1.72	4.26207	403	394	65.7	soil
GCA_003222035.1_ASM322203v1_genomic	d__Bacteria;p__Gemmatimonadota;c__Gemmatimonadetes;o__Gemmatimonadales;f__GWC2-71-9;g__AG41;s__AG41 sp003222035	98.12	0	3.57922	403	395	65.6	soil
GCA_003222055.1_ASM322205v1_genomic	d__Bacteria;p__Gemmatimonadota;c__Gemmatimonadetes;o__Gemmatimonadales;f__GWC2-71-9;g__AG41;s__AG41 sp003222055	97.7	0	3.68648	415	407	65.7	soil
GCA_013812695.1_ASM1381269v1_genomic	d__Bacteria;p__Gemmatimonadota;c__Gemmatimonadetes;o__Gemmatimonadales;f__GWC2-71-9;g__JACDDX01;s__JACDDX01 sp013812695	95.85	1.72	3.28685	390	382	65.2	soil
GCA_025925075.1_ASM2592507v1_genomic	d__Bacteria;p__Gemmatimonadota;c__Gemmatimonadetes;o__Gemmatimonadales;f__GWC2-71-9;g__JACDDX01;s__JACDDX01 sp025928645	99.14	2.87	3.93778	403	394	65.6	soil
GCA_946887295.1_SRR17254982_bin.2_metawrap_v1.3.0_MAG_genomic	d__Bacteria;p__Gemmatimonadota;c__Gemmatimonadetes;o__Gemmatimonadales;f__GWC2-71-9;g__JACDDX01;s__JACDDX01 sp946887295	96.79	0	3.55471	406	399	64.3	soil
GCA_003169895.1_20110800_P1D_genomic	d__Bacteria;p__Gemmatimonadota;c__Gemmatimonadetes;o__Gemmatimonadales;f__GWC2-71-9;g__Palsa-1233;s__Palsa-1233 sp003169895	99.69	0	3.42045	437	427	66.4	soil
GCA_013694695.1_ASM1369469v1_genomic	d__Bacteria;p__Gemmatimonadota;c__Gemmatimonadetes;o__Gemmatimonadales;f__GWC2-71-9;g__Palsa-1233;s__Palsa-1233 sp013694695	96.55	0	2.80422	404	395	66.1	soil
GCA_017881505.1_ASM1788150v1_genomic	d__Bacteria;p__Gemmatimonadota;c__Gemmatimonadetes;o__Gemmatimonadales;f__JACORV01;g__JADGQW01;s__JADGQW01 sp017881505	100	0	2.79903	415	407	66.3	soil
GCA_028287185.1_ASM2828718v1_genomic	d__Bacteria;p__Gemmatimonadota;c__Gemmatimonadetes;o__Longimicrobiales;f__Longimicrobiaceae;g__JAQBQD01;s__JAQBQD01 sp028287185	95.45	1.72	6.03578	430	422	65.6	soil
GCA_030146875.1_ASM3014687v1_genomic	d__Bacteria;p__Gemmatimonadota;c__Gemmatimonadetes;o__Longimicrobiales;f__Longimicrobiaceae;g__JASLAX01;s__JASLAX01 sp030146875	99.14	3.53	5.30764	402	396	64.9	soil
GCA_014202995.1_ASM1420299v1_genomic	d__Bacteria;p__Gemmatimonadota;c__Gemmatimonadetes;o__Longimicrobiales;f__Longimicrobiaceae;g__Longimicrobium;s__Longimicrobium terrae	100	0	6.78455	421	411	65.2	soil
GCA_017881445.1_ASM1788144v1_genomic	d__Bacteria;p__Gemmatimonadota;c__Gemmatimonadetes;o__Longimicrobiales;f__RSA9;g__JADGQX01;s__JADGQX01 sp017881445	98.28	0	4.74862	415	406	64.8	soil
