# Supplementary material for: Comparative Genomics Reveal Distinct Environment Preference and Functional Adaptation Among Lineages of Gemmatimonadota
Source: Microorganisms. 2024 Oct 31;12(11):2198. doi: 10.3390/microorganisms12112198 (PMC11596202; doi:10.3390/microorganisms12112198)
Supplement: Supplementary file 1 [file microorganisms-12-02198-s001.zip › Table S2 KEGG annotation results gene copy number.xlsx]

## Sheet: Sheet1
		Gemmationadales	Gemmationadales	Gemmationadales	Gemmationadales	Gemmationadales	Gemmationadales	Gemmationadales	Gemmationadales	Gemmationadales	Gemmationadales	Gemmationadales	Gemmationadales	Gemmationadales	Gemmationadales	Gemmationadales	Gemmationadales	Gemmationadales	Gemmationadales	Gemmationadales	Gemmationadales	Gemmationadales	Gemmationadales	Gemmationadales	Gemmationadales	Gemmationadales	Gemmationadales	Gemmationadales	Gemmationadales	Gemmationadales	Gemmationadales	Gemmationadales	Gemmationadales	Gemmationadales	Gemmationadales	Gemmationadales	Gemmationadales	Gemmationadales	Gemmationadales	Gemmationadales	Gemmationadales	Gemmationadales	Gemmationadales	Gemmationadales	Gemmationadales	Gemmationadales	Gemmationadales	Gemmationadales	Gemmationadales
KO	Genes name	GCA000010305	GCA000522985	GCA000695095	GCA001724275	GCA002215645	GCA002483225	GCA003134915	GCA003152485	GCA003155795	GCA003169895	GCA003220755	GCA003220805	GCA003221035	GCA003221885	GCA003221895	GCA003222035	GCA003222055	GCA003222115	GCA003222195	GCA003222205	GCA003223395	GCA003223415	GCA003223455	GCA009692115	GCA009692185	GCA011390935	GCA011525845	GCA013004105	GCA013140635	GCA013694695	GCA024641735	GCA024641745	GCA024654005	GCA025350665	GCA025354365	GCA025357945	GCA025358055	GCA025358925	GCA025361705	GCA025362035	GCA025925075	GCA025930755	GCA025934775	GCA026004295	GCA026387895	GCA026387915	GCA027294455	GCA027296125
K00001	E1.1.1.1, adh	0.000597015	0.000468604	0.000595238	0	0	0	0	0.000678887	0	0	0	0	0.000751315	0	0.000718907	0	0	0	0	0	0	0	0	0.000749625	0	0.000631313	0.000709723	0.000570776	0	0.000856164	0	0	0	0.000633312	0	0	0.000660066	0	0	0	0	0	0	0	0	0	0	0
K00002	AKR1A1, adh	0	0	0	0	0	0	0	0	0	0	0	0	0	0	0	0	0	0	0	0	0	0	0	0	0	0	0	0	0	0	0	0	0	0	0	0	0	0	0	0	0	0	0	0	0	0	0	0
K00003	hom	0	0.000468604	0	0.000590667	0.000639795	0	0.000707214	0	0	0	0	0	0	0	0	0	0	0	0	0	0	0	0	0.000749625	0	0	0.000709723	0	0	0	0	0	0.0015748	0.000633312	0	0	0	0.000672948	0.000805802	0.000636132	0	0	0.000581058	0	0	0	0	0.000943396
K00005	gldA	0	0	0	0	0	0	0	0	0	0	0	0	0	0	0	0	0	0	0	0	0	0	0	0	0	0	0	0	0	0	0	0	0	0	0	0	0	0	0	0	0	0	0	0	0	0	0	0
K00008	SORD, gutB	0	0	0	0	0.000639795	0	0	0	0	0	0	0	0	0	0	0	0	0	0	0	0	0	0	0	0	0	0	0	0	0	0	0	0	0	0	0	0	0	0	0	0	0	0	0	0	0	0	0
K00010	iolG	0	0	0	0	0	0	0	0	0	0	0	0.00134771	0.000751315	0	0	0.000683995	0.000707714	0	0	0	0	0	0	0.000749625	0	0.000631313	0	0	0.000772798	0	0	0	0.000787402	0.000633312	0	0	0.00132013	0	0	0	0	0	0	0	0	0	0	0
K00012	UGDH, ugd	0.000597015	0.000937207	0.000595238	0.000590667	0.000639795	0.00107066	0.000707214	0.000678887	0.000704722	0.00075643	0.00194301	0.000673854	0.000751315	0.000679348	0.000718907	0.000683995	0.000707714	0.00074129	0.00145985	0.000857633	0.000748503	0.000772798	0.000615006	0.000749625	0.0017452	0.000631313	0.000709723	0.000570776	0.0015456	0.000856164	0.000894454	0	0.0015748	0.000633312	0.00108578	0.000797448	0	0.000672948	0.000805802	0.000636132	0.000665336	0.000665336	0.000581058	0.000769231	0.000851064	0.000678426	0.000725689	0.000943396
K00013	hisD	0.000597015	0.000468604	0.000595238	0.000590667	0.000639795	0	0.000707214	0.000678887	0.000704722	0	0	0.000673854	0.000751315	0.000679348	0.000718907	0.000683995	0.000707714	0.00074129	0.000729927	0	0	0	0.000615006	0	0.0008726	0.000631313	0.000709723	0.000570776	0	0	0.000894454	0	0.000787402	0.000633312	0.00108578	0.000797448	0	0.000672948	0	0	0.000665336	0.000665336	0.000581058	0.000769231	0.000851064	0.000678426	0	0
K00014	aroE	0.000597015	0.000468604	0	0.000590667	0.000639795	0	0.000707214	0.000678887	0.000704722	0	0	0	0	0	0	0	0	0	0	0	0	0	0.000615006	0	0	0	0.000709723	0.000570776	0	0	0	0	0.000787402	0.000633312	0	0	0	0.000672948	0.000805802	0.000636132	0.000665336	0.000665336	0.000581058	0	0.000851064	0.000678426	0.000725689	0
K00015	gyaR, GOR1	0	0	0	0	0	0	0	0	0.000704722	0	0.000647668	0.000673854	0.000751315	0.000679348	0	0.000683995	0.000707714	0.00074129	0.000729927	0.000857633	0.000748503	0.000772798	0	0	0.0008726	0	0	0	0	0	0	0	0	0	0	0	0	0	0	0	0	0	0	0.000769231	0	0	0	0.000943396
K00016	LDH, ldh	0	0.000468604	0	0	0	0	0	0	0	0	0	0	0	0	0	0	0	0	0	0	0	0	0.000615006	0	0	0.000631313	0	0.000570776	0	0	0	0	0	0	0	0	0	0.000672948	0	0	0	0	0	0	0	0	0	0
K00018	hprA	0	0	0	0	0	0	0	0	0	0	0	0	0	0	0	0	0	0	0	0	0	0	0	0	0	0	0	0	0	0	0	0	0	0	0	0	0	0	0	0	0	0	0	0	0	0	0	0
K00019	BDH1, bdhA	0	0	0	0	0	0	0	0	0	0	0	0	0	0	0	0	0.000707714	0	0	0	0	0	0	0	0	0	0	0	0	0	0	0	0	0	0	0	0	0	0	0	0	0	0	0	0	0	0	0
K00020	HIBADH, mmsB	0.00179104	0.000937207	0.00178571	0.000590667	0.000639795	0	0.000707214	0.000678887	0.00140944	0.00151286	0	0	0	0	0	0	0	0	0	0	0	0	0.000615006	0.00149925	0.0008726	0.00126263	0.000709723	0.00171233	0.000772798	0.000856164	0.000894454	0.000852515	0.000787402	0.000633312	0.00108578	0.0015949	0.000660066	0.000672948	0.000805802	0.00127227	0.000665336	0.000665336	0.00116212	0.000769231	0.000851064	0.00135685	0.000725689	0.000943396
K00021	HMGCR	0	0.000468604	0	0	0	0.00107066	0	0	0	0	0	0	0	0	0	0	0	0	0	0	0	0	0	0	0	0	0	0	0	0	0	0.000852515	0.000787402	0	0	0	0	0	0	0	0	0	0	0	0	0	0	0
K00023	phbB	0	0	0	0	0.000639795	0	0	0	0	0	0	0.000673854	0.000751315	0	0	0	0	0	0	0	0	0	0	0	0	0	0	0	0	0	0	0	0	0.000633312	0	0	0	0.000672948	0	0.000636132	0	0	0.000581058	0	0	0.000678426	0	0
K00024	mdh	0.000597015	0.000468604	0.000595238	0.000590667	0.000639795	0.00107066	0.000707214	0.000678887	0.000704722	0.00075643	0.000647668	0.000673854	0.000751315	0.000679348	0.000718907	0.000683995	0.000707714	0.00074129	0.000729927	0.000857633	0.000748503	0.000772798	0.000615006	0.000749625	0.0008726	0.000631313	0.000709723	0.000570776	0.000772798	0.000856164	0.000894454	0.000852515	0.000787402	0.000633312	0.00108578	0.000797448	0.000660066	0.000672948	0.000805802	0.000636132	0.000665336	0.000665336	0.000581058	0.000769231	0.000851064	0.000678426	0.000725689	0.000943396
K00027	ME2, sfcA, maeA	0	0	0	0	0	0	0	0	0	0	0	0	0	0	0	0	0	0	0	0	0	0	0	0	0	0	0	0	0	0	0	0	0	0	0.00108578	0	0	0	0	0	0	0	0	0	0	0	0	0
K00029	maeB	0.000597015	0.000468604	0.000595238	0.000590667	0.000639795	0.00107066	0.000707214	0	0.000704722	0	0.000647668	0.000673854	0.000751315	0.000679348	0.000718907	0.000683995	0.000707714	0.00074129	0.000729927	0.000857633	0.000748503	0.000772798	0.000615006	0	0	0	0.000709723	0.000570776	0	0	0.000894454	0.000852515	0.000787402	0.000633312	0	0	0.000660066	0.000672948	0.000805802	0.000636132	0.000665336	0.000665336	0.000581058	0.000769231	0.000851064	0.000678426	0.000725689	0
K00030	IDH3	0.000597015	0.000468604	0.000595238	0.000590667	0.000639795	0	0	0.000678887	0	0.00075643	0.000647668	0.000673854	0.000751315	0.000679348	0.000718907	0.000683995	0.000707714	0.00074129	0.000729927	0.000857633	0.000748503	0.000772798	0.000615006	0.000749625	0.0008726	0.000631313	0.000709723	0.000570776	0	0.000856164	0.000894454	0.000852515	0	0.000633312	0.00108578	0.000797448	0.000660066	0.000672948	0.000805802	0.000636132	0.000665336	0.000665336	0.000581058	0.000769231	0	0.000678426	0.000725689	0.000943396
K00031	IDH1, IDH2, icd	0.000597015	0	0.000595238	0.000590667	0.000639795	0.00107066	0.000707214	0.000678887	0.00140944	0.00075643	0.000647668	0.000673854	0.000751315	0.000679348	0.000718907	0.000683995	0.000707714	0.00074129	0.000729927	0.000857633	0.000748503	0.000772798	0.000615006	0.000749625	0.0008726	0.00126263	0.000709723	0.000570776	0.000772798	0.000856164	0.000894454	0	0.000787402	0.000633312	0.00108578	0.000797448	0.000660066	0.000672948	0.000805802	0.000636132	0.000665336	0.000665336	0.000581058	0.000769231	0.000851064	0.000678426	0.000725689	0.000943396
K00033	PGD, gnd, gntZ	0	0.000468604	0	0.00118133	0.000639795	0	0.000707214	0.000678887	0.000704722	0.00075643	0.000647668	0	0.000751315	0	0.000718907	0.000683995	0	0	0.000729927	0	0.000748503	0	0.000615006	0	0	0	0	0.000570776	0	0.00171233	0	0	0.0015748	0	0.00108578	0.000797448	0.000660066	0.000672948	0.000805802	0.000636132	0.000665336	0.000665336	0.000581058	0	0	0	0	0
K00034	gdh	0	0.000468604	0	0	0	0	0.000707214	0	0	0	0	0	0	0	0	0	0	0.00074129	0	0	0.000748503	0	0	0	0	0	0	0	0	0	0	0	0	0	0	0	0.000660066	0	0	0	0	0	0	0	0	0	0	0
K00036	G6PD, zwf	0	0.000468604	0	0.00118133	0.000639795	0	0.000707214	0.00135777	0.00140944	0.00151286	0	0	0	0	0.000718907	0.000683995	0	0	0.000729927	0	0.000748503	0	0.000615006	0	0	0	0	0.000570776	0	0.000856164	0	0	0.00236221	0.000633312	0.00108578	0.000797448	0.000660066	0.000672948	0	0.000636132	0	0	0.000581058	0	0	0	0	0
K00038	fabG3	0	0	0	0	0	0	0	0	0	0	0.000647668	0	0	0	0	0	0	0	0	0	0	0	0	0	0	0	0	0	0	0	0	0	0	0.000633312	0	0	0	0	0	0	0	0	0	0	0	0	0	0
K00039	rbtD	0	0	0	0	0	0	0	0	0	0	0	0	0	0	0	0	0	0	0	0	0	0	0	0	0	0	0	0	0	0	0	0	0	0	0	0	0	0	0	0	0	0	0	0	0	0	0	0
K00040	uxuB	0	0	0	0	0	0	0	0	0	0	0	0	0	0	0	0	0	0	0	0	0	0	0	0	0	0	0	0	0	0	0	0	0	0	0	0	0	0	0	0	0	0	0	0	0	0	0	0
K00041	uxaB	0	0.000468604	0	0	0.000639795	0	0	0	0	0	0	0.000673854	0	0.000679348	0.000718907	0	0.000707714	0	0.000729927	0	0.000748503	0.000772798	0.000615006	0	0	0	0	0	0	0	0	0	0	0	0	0	0	0	0	0.000636132	0	0	0.000581058	0	0	0	0	0
K00042	garR, glxR	0	0.000468604	0	0	0	0	0	0.000678887	0	0	0	0	0	0	0	0	0	0	0	0	0	0	0	0.000749625	0	0	0	0	0	0	0	0	0	0	0	0	0.000660066	0	0	0	0	0	0	0	0	0	0	0
K00046	idnO	0	0	0	0	0	0	0	0	0	0	0	0	0	0	0	0	0	0	0	0	0	0	0	0	0	0	0	0	0	0	0	0	0	0	0	0	0	0	0	0	0	0	0	0	0	0	0	0
K00052	leuB, IMDH	0	0.000468604	0	0	0.000639795	0.00107066	0.000707214	0	0	0	0.00129534	0.00134771	0.00150263	0.0013587	0.00143781	0.00136799	0.00141543	0.00148258	0.00145985	0.000857633	0.00149701	0.000772798	0.000615006	0	0.0017452	0.000631313	0	0	0	0	0	0.000852515	0.000787402	0	0	0	0	0	0	0	0.000665336	0.000665336	0	0.000769231	0	0	0.000725689	0.000943396
K00053	ilvC	0	0.000468604	0	0	0.000639795	0	0.000707214	0	0	0	0.000647668	0.000673854	0.000751315	0.000679348	0.000718907	0.000683995	0	0.00074129	0.000729927	0	0.000748503	0	0.000615006	0	0.0008726	0	0	0	0	0	0	0	0	0	0	0	0	0	0	0	0	0	0	0	0	0	0	0
K00055	E1.1.1.90	0	0	0	0	0	0	0	0	0	0	0	0	0	0	0	0	0	0	0	0	0	0	0	0	0	0	0	0	0	0	0	0	0	0	0	0	0	0	0	0	0	0	0	0	0	0	0	0
K00057	gpsA	0.000597015	0.000468604	0.000595238	0.000590667	0.000639795	0.00107066	0.000707214	0.000678887	0.000704722	0.00075643	0.000647668	0.000673854	0.000751315	0.000679348	0.000718907	0.000683995	0.000707714	0.00074129	0.000729927	0.000857633	0.000748503	0.000772798	0.000615006	0.000749625	0.0008726	0.000631313	0.000709723	0.000570776	0.000772798	0.000856164	0.000894454	0.000852515	0.000787402	0.000633312	0.00108578	0.000797448	0.000660066	0.000672948	0.000805802	0.000636132	0.000665336	0.000665336	0.000581058	0.000769231	0.000851064	0.000678426	0	0
K00058	serA, PHGDH	0.000597015	0.000468604	0.000595238	0.00118133	0.000639795	0	0.000707214	0.000678887	0.000704722	0.00075643	0.000647668	0.000673854	0.000751315	0.000679348	0.000718907	0.000683995	0.000707714	0.00074129	0.000729927	0.000857633	0.00149701	0.000772798	0.000615006	0	0.0008726	0.000631313	0.000709723	0.000570776	0.000772798	0.000856164	0.000894454	0.000852515	0.000787402	0.00126662	0	0.000797448	0.000660066	0.000672948	0.000805802	0.00127227	0.000665336	0.000665336	0.000581058	0.000769231	0	0.000678426	0.000725689	0.00188679
K00059	fabG, OAR1	0.0041791	0.00281162	0.00297619	0.00236267	0.00383877	0.00535332	0.00212164	0.00339443	0.00352361	0.00453858	0.00388601	0.00269542	0.00225394	0.00271739	0.00287563	0.00478796	0.00283086	0.00370645	0.00291971	0.0025729	0.00299401	0.00309119	0.000615006	0.00449775	0.0026178	0.00252525	0.00212917	0.00285388	0.00386399	0.00342466	0.00178891	0.00255755	0.0015748	0.0050665	0.0043431	0.00478469	0.00462046	0.00336474	0.00241741	0.00254453	0.000665336	0.000665336	0.00290529	0.00307692	0.00255319	0.00203528	0.00290276	0.00377358
K00060	tdh	0.000597015	0.000937207	0.000595238	0.000590667	0.000639795	0	0.000707214	0.000678887	0.000704722	0.00075643	0.000647668	0.000673854	0.000751315	0.000679348	0.000718907	0.000683995	0.00141543	0.00074129	0.000729927	0.000857633	0.000748503	0.000772798	0.000615006	0.000749625	0.0008726	0.000631313	0.000709723	0.00114155	0.000772798	0.000856164	0.000894454	0.000852515	0.000787402	0.000633312	0.00108578	0.000797448	0.000660066	0.000672948	0.000805802	0.00127227	0.000665336	0.000665336	0.000581058	0.000769231	0.000851064	0.000678426	0.000725689	0.000943396
K00064	E1.1.1.122	0	0	0	0	0	0	0	0	0	0	0	0	0	0	0	0	0	0	0	0	0	0	0	0	0	0	0	0	0	0	0	0	0	0	0	0	0	0	0	0	0	0	0	0	0	0	0	0
K00065	kduD	0	0.000468604	0	0	0.000639795	0	0	0.000678887	0	0	0	0	0	0	0	0	0	0	0	0	0	0	0	0	0	0	0	0	0	0	0	0	0	0	0	0	0	0	0	0	0.000665336	0.000665336	0.000581058	0	0	0	0	0
K00066	algD	0	0	0	0.000590667	0.000639795	0	0	0	0	0	0.000647668	0	0	0	0	0	0	0.00074129	0.000729927	0	0	0	0.000615006	0	0	0	0	0	0	0	0	0	0	0	0	0	0.000660066	0	0	0.000636132	0	0	0	0	0	0	0	0
K00067	rfbD, rmlD	0	0.000937207	0	0	0	0.00107066	0	0	0	0	0.000647668	0.00134771	0	0	0	0	0.000707714	0	0	0	0	0	0.00184502	0	0.0026178	0.00126263	0	0	0	0.000856164	0	0	0.000787402	0	0	0	0	0.00134589	0	0.000636132	0	0	0.000581058	0	0	0.000678426	0.000725689	0
K00068	srlD	0	0	0	0	0	0	0	0	0	0	0	0	0	0	0	0	0	0	0	0	0	0	0	0	0	0	0	0	0	0	0	0	0	0	0	0	0	0	0	0	0	0	0	0	0	0	0	0
K00074	paaH, hbd, fadB, mmgB	0.00119403	0.000937207	0.00119048	0.001772	0.00127959	0.00321199	0.00141443	0.00203666	0.00140944	0.00075643	0.00194301	0.00202156	0.00225394	0.00203804	0.00215672	0.00205198	0.00212314	0.00222387	0.00218978	0.0025729	0.00224551	0.00231839	0.00123001	0.00149925	0.0026178	0.00126263	0.00141945	0.00114155	0.00231839	0.00171233	0.00178891	0.00255755	0.000787402	0.00126662	0	0.000797448	0.00132013	0.00134589	0.0016116	0.000636132	0.00199601	0.00199601	0.00116212	0.00230769	0.00170213	0.00135685	0.00217707	0.00283019
K00075	murB	0.000597015	0.000468604	0.000595238	0.000590667	0.000639795	0.00107066	0.000707214	0.000678887	0.000704722	0.00075643	0.00129534	0.00134771	0.000751315	0.0013587	0.00143781	0.00136799	0.00141543	0.00074129	0.000729927	0.000857633	0.000748503	0.000772798	0.000615006	0.000749625	0.0008726	0.000631313	0.000709723	0.000570776	0.000772798	0.000856164	0.000894454	0.000852515	0.000787402	0.000633312	0.00108578	0.000797448	0	0.000672948	0	0.000636132	0.000665336	0.000665336	0.000581058	0.000769231	0.000851064	0.000678426	0.000725689	0.000943396
K00076	hdhA	0	0	0	0	0	0	0	0	0	0	0	0	0	0	0	0	0	0	0	0	0	0	0	0	0	0	0	0	0	0	0	0	0	0	0	0	0	0	0	0	0	0	0	0	0	0	0	0
K00077	panE, apbA	0.00119403	0.000937207	0.000595238	0	0.000639795	0.00107066	0.000707214	0.000678887	0.000704722	0	0.00129534	0.000673854	0	0	0.000718907	0.000683995	0	0.00074129	0	0	0	0	0.000615006	0	0.0017452	0.000631313	0	0.000570776	0	0	0	0	0	0.00126662	0.00108578	0.000797448	0.000660066	0.00134589	0	0.000636132	0	0	0.000581058	0.000769231	0	0	0.00145138	0
K00087	ygeS, xdhA	0	0	0	0	0.000639795	0.00107066	0	0	0	0	0	0	0	0	0	0	0	0	0	0	0	0	0.000615006	0	0	0	0	0	0	0	0	0	0	0	0	0	0	0	0	0	0	0	0	0	0	0.000678426	0.000725689	0
K00088	IMPDH, guaB	0.000597015	0.000468604	0.000595238	0.000590667	0.000639795	0.00107066	0.000707214	0.000678887	0.000704722	0.00075643	0.000647668	0.000673854	0.000751315	0.000679348	0.000718907	0.000683995	0	0.00074129	0.000729927	0.000857633	0.000748503	0.000772798	0.000615006	0.000749625	0.0008726	0.000631313	0.000709723	0.000570776	0.000772798	0.000856164	0.000894454	0.000852515	0.000787402	0.000633312	0.00108578	0.000797448	0.000660066	0.000672948	0.000805802	0.000636132	0.000665336	0.000665336	0.000581058	0.000769231	0.000851064	0.000678426	0.000725689	0.000943396
K00090	ghrB	0	0	0	0	0	0	0	0	0	0	0	0	0	0	0	0	0	0	0	0	0	0	0	0	0	0	0	0	0	0	0	0	0	0	0	0	0	0	0	0	0	0	0	0	0	0	0	0
K00091	E1.1.1.219	0	0	0	0	0	0	0	0.000678887	0	0.00075643	0	0	0	0	0	0	0	0.00074129	0	0	0	0	0	0	0.0017452	0	0	0	0	0	0.000894454	0	0	0	0	0.000797448	0	0	0.000805802	0	0.000665336	0.000665336	0.000581058	0	0	0	0	0
K00097	pdxA	0.000597015	0.000468604	0	0.000590667	0	0.00107066	0.000707214	0.000678887	0.000704722	0.00075643	0.000647668	0.000673854	0	0	0.000718907	0.000683995	0.000707714	0	0	0.000857633	0	0.000772798	0.000615006	0	0.0008726	0	0	0.000570776	0	0	0	0.000852515	0.000787402	0.000633312	0	0	0	0	0	0.000636132	0	0	0	0.000769231	0.000851064	0.000678426	0	0.000943396
K00099	dxr	0.000597015	0.000468604	0.000595238	0.000590667	0.000639795	0.00107066	0.000707214	0.000678887	0.000704722	0.00075643	0.000647668	0.000673854	0.000751315	0.000679348	0.000718907	0.000683995	0.000707714	0.00074129	0.000729927	0.000857633	0.000748503	0.000772798	0.000615006	0.000749625	0.0008726	0.000631313	0.000709723	0.000570776	0.000772798	0.000856164	0.000894454	0.000852515	0.000787402	0.000633312	0.00108578	0.000797448	0.000660066	0.000672948	0.000805802	0.000636132	0.000665336	0.000665336	0.000581058	0.000769231	0.000851064	0.000678426	0.000725689	0.000943396
K00100	bdhAB	0	0	0	0	0	0	0	0	0	0	0	0	0	0	0	0	0	0	0	0	0	0	0	0	0	0	0	0	0	0	0	0	0	0	0	0	0	0	0	0	0	0	0	0	0	0	0	0
K00101	lldD	0	0	0	0	0	0	0	0	0	0	0.000647668	0	0	0	0	0	0.000707714	0	0	0	0	0	0	0.000749625	0	0	0	0	0	0	0	0	0	0.000633312	0	0	0	0	0	0	0	0	0	0	0	0.000678426	0	0
K00102	LDHD, dld	0.000597015	0.000937207	0.000595238	0.000590667	0.000639795	0	0.000707214	0.000678887	0	0.00075643	0	0	0	0	0	0	0	0	0	0	0	0	0.000615006	0.000749625	0	0.00126263	0.000709723	0.000570776	0	0.000856164	0	0	0	0.000633312	0	0	0.000660066	0.000672948	0.000805802	0.000636132	0	0	0.000581058	0	0	0	0	0
K00104	glcD	0.00119403	0.000468604	0.00119048	0.00118133	0.00127959	0.00107066	0.000707214	0.00135777	0.00140944	0	0.00129534	0.00134771	0.000751315	0.000679348	0.000718907	0.00136799	0.00141543	0.00074129	0.000729927	0.000857633	0.00149701	0.00231839	0.00123001	0.000749625	0.0008726	0.000631313	0.000709723	0.00114155	0.000772798	0	0.000894454	0.000852515	0.0015748	0.00126662	0	0	0.000660066	0.00134589	0.000805802	0.00127227	0.000665336	0.000665336	0.00116212	0.000769231	0.000851064	0.00135685	0.000725689	0.000943396
K00105	E1.1.3.21	0	0	0	0	0	0	0	0	0	0	0	0	0	0	0	0	0	0	0	0	0	0	0	0	0	0	0	0	0	0	0	0	0	0	0	0	0	0	0	0	0	0	0	0	0	0	0	0
K00111	glpA, glpD	0.000597015	0.000468604	0.000595238	0.000590667	0.000639795	0	0.000707214	0.000678887	0.000704722	0.00075643	0.000647668	0.000673854	0.000751315	0.000679348	0.000718907	0.000683995	0.000707714	0.00074129	0.000729927	0.000857633	0.000748503	0	0.000615006	0	0.0008726	0.000631313	0.000709723	0.000570776	0.000772798	0.000856164	0.000894454	0.000852515	0	0.000633312	0.00108578	0	0.000660066	0.000672948	0.000805802	0.000636132	0.000665336	0.000665336	0.000581058	0.000769231	0.000851064	0.00135685	0.000725689	0.000943396
K00112	glpB	0	0	0	0	0	0	0	0	0	0	0	0	0	0	0	0	0	0	0	0	0	0	0	0	0	0	0	0	0	0	0	0	0	0	0	0	0	0	0	0	0	0	0	0	0	0	0	0
K00113	glpC	0	0	0	0	0	0	0	0	0	0	0	0	0	0	0	0	0	0	0	0	0	0	0	0	0	0	0	0	0	0	0	0	0	0	0	0	0	0	0	0	0	0	0	0	0	0	0	0
K00114	exaA	0	0	0	0	0	0	0.000707214	0.000678887	0	0	0.000647668	0.000673854	0	0.000679348	0	0.000683995	0	0	0.000729927	0	0	0	0	0	0	0	0	0	0	0	0	0	0	0	0	0	0	0	0	0	0	0	0	0	0	0	0.000725689	0.000943396
K00117	gcd	0.000597015	0.00187441	0.00178571	0.00118133	0.00127959	0.00107066	0	0	0	0	0.000647668	0.000673854	0.000751315	0.000679348	0.00143781	0.00136799	0.000707714	0	0.000729927	0	0.00149701	0	0.000615006	0.000749625	0.0008726	0.00189394	0.000709723	0.000570776	0	0	0	0	0	0.000633312	0.00108578	0.00239234	0	0.00201884	0	0.000636132	0	0	0.000581058	0	0	0.000678426	0.00145138	0
K00118	gfo	0	0	0	0	0.000639795	0	0	0	0	0	0	0	0	0	0	0	0	0	0	0	0	0	0.000615006	0	0	0	0	0	0	0	0	0	0	0	0	0	0	0	0	0	0	0	0	0	0	0	0	0
K00121	frmA, ADH5, adhC	0	0	0	0	0	0	0	0	0	0	0	0	0	0	0	0	0	0	0	0	0	0	0	0	0	0	0	0	0	0	0	0	0	0	0	0	0	0	0	0	0	0	0	0	0	0	0	0
K00122	FDH	0	0	0	0	0	0	0	0	0	0	0	0	0	0	0	0	0	0	0	0	0	0	0	0	0	0	0	0	0	0	0	0	0	0	0	0	0	0	0	0	0	0	0	0	0	0	0	0
K00123	fdoG, fdhF, fdwA	0.000597015	0	0.000595238	0	0	0	0	0	0	0	0.00129534	0.00202156	0.00150263	0.000679348	0.00143781	0	0.00141543	0.00222387	0.00145985	0.00171527	0	0.00231839	0	0	0	0	0.000709723	0.000570776	0.000772798	0	0.000894454	0	0	0	0	0	0	0	0	0	0.00133067	0.00133067	0	0.000769231	0	0	0	0
K00124	fdoH, fdsB	0.000597015	0	0.000595238	0	0	0	0	0	0	0	0.000647668	0.000673854	0.000751315	0.000679348	0.000718907	0.000683995	0.000707714	0.00148258	0.000729927	0.000857633	0	0.000772798	0	0	0	0	0	0.000570776	0	0	0.000894454	0	0	0	0	0	0	0	0.000805802	0	0.000665336	0.000665336	0	0.000769231	0	0	0	0
K00126	fdsD	0.000597015	0	0.000595238	0	0	0	0	0	0	0	0	0	0	0	0	0	0	0	0	0	0	0	0	0	0	0	0	0.000570776	0	0	0.000894454	0	0	0	0	0	0	0	0	0	0	0	0	0	0	0	0	0
K00127	fdoI, fdsG	0.000597015	0	0.000595238	0	0	0	0	0	0	0	0	0	0	0	0	0	0	0	0	0	0	0	0	0	0	0	0	0	0	0	0.00178891	0	0	0	0	0	0	0	0	0	0	0	0	0	0	0	0	0
K00128	ALDH	0.00119403	0.000468604	0.000595238	0	0.000639795	0.00107066	0.000707214	0	0.000704722	0.00075643	0.000647668	0.00134771	0.00150263	0.0013587	0.00143781	0.00136799	0.00141543	0.00148258	0.00145985	0.00171527	0.00149701	0.0015456	0	0.000749625	0.0017452	0.00126263	0.000709723	0.000570776	0	0.000856164	0.000894454	0.000852515	0	0.000633312	0	0.000797448	0	0.000672948	0.000805802	0.000636132	0.00133067	0.00133067	0.000581058	0.00153846	0.000851064	0.000678426	0.000725689	0.000943396
K00130	betB, gbsA	0	0.000468604	0	0	0	0	0	0.000678887	0	0	0	0.000673854	0	0	0	0	0	0	0	0	0	0	0	0	0	0	0	0	0	0	0	0	0	0.000633312	0	0	0.000660066	0	0	0	0	0	0	0	0	0	0	0
K00132	E1.2.1.10	0	0	0	0.000590667	0	0	0	0	0	0	0	0	0	0	0	0	0	0	0	0	0	0	0	0	0.0008726	0	0	0	0	0	0	0	0	0	0	0	0	0	0	0	0	0	0	0	0	0	0.000725689	0.000943396
K00133	asd	0.000597015	0.000468604	0.000595238	0.000590667	0.000639795	0	0.000707214	0.000678887	0.000704722	0	0.000647668	0.000673854	0	0.000679348	0	0.000683995	0.000707714	0	0	0	0	0	0.000615006	0	0.0008726	0.000631313	0.000709723	0.000570776	0	0	0.000894454	0	0.000787402	0.000633312	0	0.000797448	0.000660066	0.000672948	0.000805802	0.000636132	0	0	0.000581058	0	0.000851064	0.000678426	0.000725689	0
K00134	GAPDH, gapA	0.000597015	0.000468604	0.000595238	0.000590667	0.000639795	0.00107066	0.000707214	0.000678887	0.000704722	0.00075643	0.00129534	0.00134771	0.000751315	0.000679348	0.000718907	0.000683995	0.000707714	0.00074129	0.000729927	0.000857633	0.000748503	0.000772798	0.000615006	0.000749625	0.0008726	0.000631313	0.000709723	0.000570776	0.000772798	0.000856164	0.000894454	0	0.000787402	0.000633312	0.00108578	0.000797448	0.000660066	0.000672948	0.000805802	0.000636132	0.000665336	0.000665336	0.00116212	0.000769231	0.000851064	0.000678426	0.00145138	0.000943396
K00135	gabD	0.000597015	0.000468604	0.000595238	0.000590667	0.000639795	0.00214133	0.000707214	0.000678887	0	0.00075643	0.000647668	0.000673854	0	0.000679348	0.00143781	0.000683995	0.000707714	0	0	0	0	0.000772798	0.000615006	0.000749625	0	0.00126263	0.00141945	0.00114155	0	0.000856164	0.000894454	0.000852515	0	0.00126662	0.00108578	0.000797448	0	0.000672948	0.000805802	0.00127227	0	0	0.000581058	0.000769231	0	0.000678426	0	0
K00138	aldB	0.000597015	0	0	0	0	0	0	0.000678887	0	0	0	0	0	0	0	0	0	0	0	0	0	0	0	0	0	0.000631313	0	0.000570776	0	0	0	0	0	0	0	0	0	0	0	0	0	0	0	0	0	0.000678426	0	0
K00140	mmsA, iolA, ALDH6A1	0.000597015	0.000468604	0	0.000590667	0.000639795	0.00107066	0.000707214	0.000678887	0.000704722	0	0.000647668	0	0.000751315	0	0.000718907	0	0.000707714	0	0.000729927	0	0.000748503	0	0	0.000749625	0.0008726	0	0.000709723	0	0	0	0	0	0.000787402	0.000633312	0.00108578	0.000797448	0.000660066	0.000672948	0	0.000636132	0.000665336	0.000665336	0.000581058	0.000769231	0.000851064	0.000678426	0.000725689	0
K00145	argC	0.000597015	0.000468604	0.000595238	0.000590667	0.000639795	0	0.000707214	0.000678887	0.000704722	0	0.000647668	0.000673854	0.000751315	0.000679348	0.000718907	0.000683995	0.000707714	0.00074129	0.000729927	0.000857633	0.000748503	0.000772798	0.000615006	0	0	0.000631313	0.000709723	0.000570776	0.000772798	0.000856164	0	0	0.000787402	0	0	0	0	0.000672948	0	0.000636132	0.000665336	0.000665336	0.000581058	0.000769231	0.000851064	0.000678426	0	0
K00146	feaB, tynC	0	0	0	0	0	0	0	0	0	0	0	0	0	0	0	0	0	0	0	0	0	0	0	0	0	0	0	0	0	0	0	0	0	0	0	0	0	0	0	0	0	0	0	0	0	0	0	0
K00147	proA	0.000597015	0	0	0	0	0.00107066	0	0	0	0	0	0	0	0	0	0	0	0	0	0	0	0	0	0	0	0.000631313	0	0	0	0	0	0	0	0	0	0	0	0	0	0	0	0	0	0	0	0	0	0
K00148	fdhA	0	0	0	0	0	0	0	0	0	0	0	0	0	0	0	0	0	0	0	0	0	0	0	0	0	0	0	0	0	0	0	0	0	0	0	0	0	0	0	0	0	0	0	0	0	0	0	0
K00150	gap2, gapB	0	0	0	0.000590667	0	0	0	0	0	0	0	0	0	0	0	0	0	0	0	0	0	0	0	0	0	0	0	0	0	0	0	0	0.000787402	0	0	0	0	0	0	0	0	0	0	0	0	0	0	0
K00151	hpaE, hpcC	0	0	0	0	0	0	0	0	0	0	0	0	0	0	0	0	0	0	0	0	0	0	0	0.000749625	0	0	0	0	0	0	0	0	0	0.000633312	0	0	0	0	0	0	0	0	0	0	0	0	0	0
K00153	E1.1.1.306	0	0	0	0	0	0	0	0	0	0	0	0	0	0	0	0	0	0	0	0	0	0	0	0	0	0	0	0	0	0	0	0	0	0	0	0	0	0	0	0	0	0	0	0	0	0	0	0
K00154	E1.2.1.68	0	0.000468604	0	0	0	0	0	0	0	0.00075643	0	0	0	0	0	0	0	0	0	0	0	0	0	0	0	0	0	0	0	0	0	0	0.000787402	0	0.00108578	0.000797448	0	0	0	0	0	0	0	0	0	0	0	0
K00156	poxB	0	0.000468604	0	0	0	0	0	0.000678887	0.000704722	0	0	0	0	0	0	0	0	0	0	0	0	0	0.000615006	0	0	0	0	0	0	0	0	0	0	0	0	0	0	0	0	0	0	0	0.000581058	0	0	0	0	0
K00161	PDHA, pdhA	0.000597015	0.000468604	0.000595238	0.00118133	0.000639795	0.00107066	0.000707214	0	0.000704722	0.00075643	0.000647668	0.000673854	0.000751315	0.000679348	0.000718907	0.000683995	0.000707714	0.00074129	0.000729927	0.000857633	0.000748503	0.000772798	0.000615006	0.000749625	0.0008726	0.000631313	0.000709723	0.000570776	0.000772798	0.000856164	0	0.000852515	0.000787402	0.000633312	0.00108578	0.000797448	0.000660066	0.000672948	0.000805802	0.000636132	0.000665336	0.000665336	0.000581058	0.000769231	0.000851064	0.000678426	0.000725689	0.000943396
K00162	PDHB, pdhB	0.000597015	0.000468604	0.000595238	0.00118133	0.000639795	0.00107066	0.000707214	0.000678887	0.000704722	0.00075643	0.000647668	0.000673854	0.000751315	0.000679348	0.000718907	0.000683995	0.000707714	0.00074129	0.000729927	0.000857633	0.000748503	0.000772798	0.000615006	0.000749625	0.0008726	0.000631313	0.000709723	0.000570776	0.000772798	0.000856164	0	0.000852515	0.000787402	0.000633312	0.00108578	0.000797448	0.000660066	0.000672948	0.000805802	0.000636132	0.000665336	0.000665336	0.000581058	0.000769231	0.000851064	0.000678426	0.000725689	0.000943396
K00163	aceE	0	0	0	0	0	0	0	0	0	0	0	0	0	0	0	0	0	0	0	0	0	0	0	0	0	0	0	0	0	0	0	0	0	0	0	0	0	0	0	0	0	0	0	0	0	0	0	0
K00164	OGDH, sucA	0.000597015	0.000468604	0.000595238	0.000590667	0.000639795	0.00107066	0.000707214	0.000678887	0.000704722	0	0	0	0	0	0	0.000683995	0	0	0	0	0	0.000772798	0.000615006	0	0	0.000631313	0.000709723	0.000570776	0	0	0	0.000852515	0.000787402	0.000633312	0	0	0	0.000672948	0.000805802	0.000636132	0.000665336	0.000665336	0.000581058	0	0.000851064	0.000678426	0	0
K00166	BCKDHA, bkdA1	0	0	0	0	0	0	0	0	0	0	0.000647668	0	0.000751315	0	0	0	0	0	0.000729927	0	0.000748503	0	0	0	0	0	0	0	0	0	0	0.000852515	0	0	0	0	0	0	0	0	0	0	0	0.000769231	0	0	0.000725689	0.000943396
K00167	BCKDHB, bkdA2	0	0	0	0	0	0	0	0	0	0	0	0	0	0	0	0	0	0	0	0	0	0	0	0	0	0	0	0	0	0	0	0	0	0	0	0	0	0	0	0	0	0	0	0	0	0	0	0
K00169	porA	0	0	0	0	0	0	0	0	0	0	0	0	0	0	0	0	0	0	0	0	0	0	0	0	0	0	0	0	0	0	0	0	0	0	0	0	0	0	0.000805802	0	0	0	0	0	0	0	0	0
K00170	porB	0	0	0	0	0	0	0	0	0	0	0	0	0	0	0	0	0	0	0	0	0	0	0	0	0	0	0	0	0	0	0	0	0	0	0	0	0	0	0	0	0	0	0	0	0	0	0	0
K00174	korA, oorA, oforA	0.000597015	0.000937207	0.000595238	0.000590667	0.000639795	0	0.00141443	0	0	0.00075643	0	0.000673854	0.000751315	0.000679348	0.000718907	0.000683995	0.000707714	0	0.000729927	0.000857633	0	0.000772798	0.000615006	0.000749625	0	0	0.000709723	0.000570776	0	0	0.000894454	0.00170503	0.0015748	0.000633312	0	0	0.000660066	0.000672948	0.0016116	0.000636132	0.000665336	0.000665336	0	0.000769231	0.000851064	0.00135685	0.00145138	0
K00175	korB, oorB, oforB	0.000597015	0.000937207	0.000595238	0.000590667	0.000639795	0	0.00141443	0	0	0.00075643	0	0.000673854	0.000751315	0.000679348	0.000718907	0.000683995	0.000707714	0	0.000729927	0.000857633	0.000748503	0.000772798	0.000615006	0.000749625	0	0	0.000709723	0.000570776	0	0	0.000894454	0.00170503	0.0015748	0.000633312	0	0	0.000660066	0.000672948	0.0016116	0.000636132	0.000665336	0.000665336	0	0.000769231	0.000851064	0.00135685	0.00145138	0.000943396
K00176	korD, oorD	0	0	0	0	0	0	0	0	0	0	0	0	0	0	0	0	0	0	0	0	0	0	0	0	0	0	0	0	0	0	0	0	0	0	0	0	0	0	0	0	0	0	0	0	0	0	0	0
K00177	korC, oorC	0	0	0	0	0	0	0	0	0	0	0	0	0	0	0	0	0	0	0	0	0	0	0	0	0	0	0	0	0	0	0	0	0	0	0	0	0	0	0	0	0	0	0	0	0	0	0	0
K00179	iorA	0	0	0	0	0	0	0	0	0	0	0	0	0	0	0	0	0	0	0	0	0	0	0	0	0	0	0	0	0	0	0	0	0	0	0	0	0	0	0	0	0	0	0	0	0	0	0.000725689	0
K00180	iorB	0	0	0	0	0	0	0	0	0	0	0	0	0	0	0	0	0	0	0	0	0	0	0	0	0	0	0	0	0	0	0	0	0	0	0	0	0	0	0	0	0	0	0	0	0	0	0.000725689	0
K00184	dmsB	0	0	0	0	0	0	0.000707214	0.000678887	0	0.00075643	0	0	0	0	0	0	0	0	0	0	0	0	0	0	0	0	0	0	0	0	0	0.000852515	0.000787402	0.000633312	0	0	0	0	0.000805802	0.000636132	0	0	0	0.000769231	0	0	0	0
K00186	vorA	0	0	0	0	0	0	0	0	0	0	0	0	0	0	0	0	0	0	0	0	0	0	0	0	0	0	0	0	0	0	0	0	0	0	0	0	0	0	0	0	0	0	0	0	0	0	0	0
K00187	vorB	0	0	0	0	0	0	0	0	0	0	0	0	0	0	0	0	0	0	0	0	0	0	0	0	0	0	0	0	0	0	0	0	0	0	0	0	0	0	0.000805802	0	0	0	0	0	0	0	0	0
K00188	vorD	0	0	0	0	0	0	0	0	0	0	0	0	0	0	0	0	0	0	0	0	0	0	0	0	0	0	0	0	0	0	0	0	0	0	0	0	0	0	0	0	0	0	0	0	0	0	0	0
K00189	vorG, porG	0	0	0	0	0	0	0	0	0	0	0	0	0	0	0	0	0	0	0	0	0	0	0	0	0	0	0	0	0	0	0	0	0	0	0	0	0	0	0.000805802	0	0	0	0	0	0	0	0	0
K00196	cooF	0	0	0	0	0	0	0	0	0	0	0	0	0	0	0	0	0	0	0	0	0	0	0	0	0	0	0	0	0	0	0	0	0	0	0	0	0	0	0	0	0	0	0	0	0	0	0	0
K00200	fwdA, fmdA	0	0	0	0	0	0	0	0.000678887	0	0	0.000647668	0.000673854	0	0.000679348	0	0.000683995	0.000707714	0.00074129	0	0	0	0	0	0	0	0	0	0	0	0	0	0	0	0	0	0	0	0	0	0	0	0	0	0	0	0	0	0
K00201	fwdB, fmdB	0	0	0	0	0	0	0	0.000678887	0	0	0.000647668	0.000673854	0	0.000679348	0	0.000683995	0.000707714	0.00074129	0	0	0	0	0	0	0	0	0	0	0	0	0	0	0	0	0	0	0	0	0	0	0	0	0	0	0	0	0	0
K00202	fwdC, fmdC	0	0	0	0	0	0	0	0.000678887	0	0	0.000647668	0.000673854	0	0.000679348	0	0.000683995	0.000707714	0.00074129	0	0	0	0	0	0	0	0	0	0	0	0	0	0	0	0	0	0	0	0	0	0	0	0	0	0	0	0	0	0
K00203	fwdD, fmdD	0	0	0	0	0	0	0	0	0	0	0	0	0	0	0	0.000683995	0	0	0	0	0	0	0	0	0	0	0	0	0	0	0	0	0	0	0	0	0	0	0	0	0	0	0	0	0	0	0	0
K00208	fabI	0.000597015	0.000468604	0.000595238	0.000590667	0.000639795	0.00107066	0.000707214	0.000678887	0.000704722	0.00075643	0.000647668	0.000673854	0	0.000679348	0	0.000683995	0.000707714	0.00074129	0	0.000857633	0	0.000772798	0.000615006	0.000749625	0	0	0.000709723	0.000570776	0.000772798	0.000856164	0.000894454	0.000852515	0.000787402	0	0	0.000797448	0.000660066	0.000672948	0	0.000636132	0.000665336	0.000665336	0.000581058	0	0.000851064	0.000678426	0	0
K00209	fabV, ter	0	0	0	0	0	0	0	0	0	0	0	0	0	0	0	0	0	0	0	0	0	0	0	0	0	0	0	0	0	0	0	0	0	0	0	0	0	0	0	0	0	0	0	0	0	0	0.000725689	0
K00215	dapB	0.000597015	0.000468604	0.000595238	0.000590667	0.000639795	0	0.000707214	0.000678887	0.000704722	0	0	0.000673854	0	0.000679348	0	0.000683995	0.000707714	0.00074129	0	0	0	0	0.000615006	0	0.0008726	0.000631313	0.000709723	0.000570776	0	0	0.000894454	0	0.000787402	0.000633312	0	0.000797448	0.00132013	0.000672948	0.000805802	0.00127227	0	0	0.000581058	0	0.000851064	0.000678426	0.000725689	0
K00216	entA	0.000597015	0	0	0	0	0	0	0	0	0	0	0	0	0	0	0	0	0	0	0	0	0	0	0	0	0	0	0	0	0	0	0	0	0	0	0	0	0	0	0	0	0	0	0	0	0	0	0
K00217	E1.3.1.32	0	0	0	0	0	0	0	0	0	0	0	0	0	0	0	0	0	0	0	0	0	0	0	0	0	0	0	0	0	0	0	0	0	0	0	0	0	0	0	0	0	0	0	0	0	0	0.000725689	0
K00218	por	0	0	0.000595238	0	0	0	0	0	0	0	0	0	0	0	0	0	0	0	0	0	0	0	0	0	0	0.000631313	0	0.000570776	0	0	0	0	0	0	0	0	0	0	0	0	0	0	0	0	0	0	0	0
K00220	tyrC	0	0	0	0	0	0	0	0	0	0	0	0.000673854	0	0	0.000718907	0	0.000707714	0.00074129	0.000729927	0	0.000748503	0.000772798	0	0	0	0	0	0	0	0	0	0	0	0	0	0	0	0	0	0	0	0	0	0	0	0	0	0
K00221	E4.99.1.2	0	0	0	0	0	0	0	0	0	0	0	0	0	0	0	0	0	0	0	0	0.000748503	0.000772798	0	0	0	0	0	0	0	0	0	0	0	0	0	0	0	0	0	0	0	0	0	0	0	0	0	0.00188679
K00226	pyrD	0	0	0	0	0	0	0	0	0.000704722	0	0	0	0	0	0	0	0	0	0	0	0	0	0	0	0	0	0	0	0	0	0	0	0	0	0	0	0	0	0	0	0	0	0	0	0	0	0	0
K00228	CPOX, hemF	0.000597015	0	0.000595238	0	0	0	0	0	0	0	0	0	0	0	0	0	0	0	0	0	0	0	0	0	0	0.000631313	0	0.000570776	0	0	0	0	0	0	0	0	0	0.000672948	0	0	0	0	0	0	0	0	0	0
K00230	hemG	0	0.000468604	0	0	0	0	0	0	0	0	0	0	0.000751315	0	0	0	0	0	0	0	0	0	0	0	0	0	0	0	0.000772798	0	0	0	0	0.000633312	0	0	0	0	0	0	0	0	0	0	0	0	0	0
K00231	PPOX, hemY	0	0.000468604	0.000595238	0.000590667	0	0.00107066	0	0	0	0.00151286	0	0	0	0.000679348	0	0	0	0	0	0	0	0	0	0	0	0.000631313	0	0.000570776	0	0.000856164	0.000894454	0	0.000787402	0	0.00108578	0.0015949	0	0.000672948	0	0	0.000665336	0.000665336	0.000581058	0.000769231	0	0	0.000725689	0
K00232	E1.3.3.6, ACOX1, ACOX3	0	0	0	0	0	0	0	0	0	0	0	0	0	0	0	0	0	0	0	0	0	0	0	0	0	0	0	0	0	0.000856164	0.000894454	0	0	0	0	0	0	0	0	0	0	0	0	0	0	0	0	0
K00239	sdhA, frdA	0.000597015	0.000937207	0.000595238	0.000590667	0.00127959	0.00107066	0.00141443	0.00135777	0.00140944	0.00151286	0.000647668	0.000673854	0.000751315	0.000679348	0.000718907	0.000683995	0.000707714	0.00074129	0.000729927	0.000857633	0.000748503	0.000772798	0.00123001	0.00149925	0.0008726	0.000631313	0.00141945	0.000570776	0.0015456	0.000856164	0.000894454	0.000852515	0.000787402	0.00126662	0.00108578	0.0015949	0.00132013	0.000672948	0.000805802	0.00127227	0.000665336	0.000665336	0.00116212	0.000769231	0.000851064	0.000678426	0.000725689	0.00188679
K00240	sdhB, frdB	0.000597015	0.000468604	0.000595238	0.000590667	0.00127959	0.00107066	0.00141443	0.00135777	0.00140944	0.00151286	0.000647668	0.000673854	0.000751315	0.000679348	0.000718907	0.000683995	0.000707714	0.00074129	0.000729927	0.000857633	0.000748503	0.000772798	0.00123001	0.00149925	0.0008726	0.000631313	0.00141945	0.000570776	0.0015456	0.000856164	0.000894454	0.000852515	0.000787402	0.00126662	0.00217155	0.0015949	0.00132013	0.000672948	0.000805802	0.00127227	0.00133067	0.00133067	0.00116212	0.000769231	0.000851064	0.000678426	0.000725689	0.00188679
K00241	sdhC, frdC	0.000597015	0.000468604	0.000595238	0.000590667	0.000639795	0	0.000707214	0.000678887	0.000704722	0.00075643	0.000647668	0	0	0	0	0.000683995	0.000707714	0.00074129	0	0	0	0	0.000615006	0.000749625	0	0.000631313	0.000709723	0.000570776	0.000772798	0.000856164	0.000894454	0.000852515	0	0.000633312	0.00108578	0.000797448	0.000660066	0.000672948	0.000805802	0.000636132	0.000665336	0.000665336	0.000581058	0	0.000851064	0.000678426	0.000725689	0.00188679
K00242	sdhD, frdD	0	0	0	0	0	0	0	0	0	0	0	0	0	0	0	0	0	0	0	0	0	0	0	0	0	0	0	0	0	0	0	0	0	0	0	0	0	0	0	0	0	0	0	0	0	0	0	0
K00244	frdA	0	0	0	0	0	0	0	0	0	0	0	0	0	0	0	0	0	0	0	0	0	0	0	0	0	0	0	0	0	0	0	0	0	0	0	0	0	0	0	0	0	0	0	0	0	0	0	0
K00245	frdB	0	0	0	0	0	0	0	0	0	0	0	0	0	0	0	0	0	0	0	0	0	0	0	0	0	0	0	0	0	0	0	0	0	0	0	0	0	0	0	0	0	0	0	0	0	0	0	0
K00246	frdC	0	0	0	0	0	0	0	0	0	0	0	0	0	0	0	0	0	0	0	0	0	0	0	0	0	0	0	0	0	0	0	0	0	0	0	0	0	0	0	0	0	0	0	0	0	0	0	0
K00247	frdD	0	0	0	0	0	0	0	0	0	0	0	0	0	0	0	0	0	0	0	0	0	0	0	0	0	0	0	0	0	0	0	0	0	0	0	0	0	0	0	0	0	0	0	0	0	0	0.000725689	0.000943396
K00248	ACADS, bcd	0.00179104	0.000937207	0.00178571	0	0.00127959	0.00107066	0.00141443	0.00135777	0.00140944	0.00151286	0.00129534	0.00134771	0.00150263	0.000679348	0.00143781	0.00136799	0.00141543	0	0.00145985	0.000857633	0.00224551	0.0015456	0.00123001	0.00149925	0.0017452	0.000631313	0.00141945	0.00171233	0.0015456	0.000856164	0.00178891	0.00170503	0.0015748	0.00126662	0.00217155	0.0015949	0.00132013	0.00201884	0.0016116	0.000636132	0.00133067	0.00133067	0.00116212	0.00153846	0.00255319	0.00203528	0.00217707	0.000943396
K00249	ACADM, acd	0.000597015	0.000937207	0.00119048	0.001772	0	0	0	0	0.000704722	0	0.000647668	0	0.000751315	0.000679348	0.00143781	0.00136799	0.00141543	0.00148258	0.00145985	0	0.000748503	0	0	0.00149925	0	0.00126263	0.00141945	0.00114155	0	0.000856164	0	0	0	0.00189994	0	0	0.0019802	0.000672948	0.000805802	0.000636132	0.000665336	0.000665336	0	0.000769231	0	0.00135685	0.000725689	0
K00252	GCDH, gcdH	0.000597015	0.000468604	0.00119048	0.000590667	0.000639795	0	0	0.000678887	0.000704722	0.00075643	0.000647668	0.000673854	0.000751315	0.000679348	0.000718907	0	0.000707714	0.00074129	0.000729927	0	0.000748503	0.000772798	0.000615006	0.000749625	0.0008726	0.000631313	0.000709723	0.00114155	0.000772798	0.00171233	0.000894454	0.000852515	0.000787402	0.000633312	0.00108578	0.000797448	0.000660066	0.000672948	0.000805802	0	0.000665336	0.000665336	0.000581058	0.000769231	0.000851064	0.000678426	0.000725689	0.000943396
K00254	DHODH, pyrD	0	0	0	0	0	0	0	0	0	0	0	0	0	0	0	0	0	0	0	0	0	0	0	0	0	0	0	0	0	0	0	0	0	0	0	0	0	0	0	0	0	0	0	0	0	0	0	0
K00259	ald	0.000597015	0.000468604	0.000595238	0.000590667	0.000639795	0	0.000707214	0.000678887	0.000704722	0.00075643	0.000647668	0.000673854	0.000751315	0.000679348	0.000718907	0.000683995	0.000707714	0.00074129	0.000729927	0.000857633	0.000748503	0.000772798	0.000615006	0.000749625	0.0008726	0.000631313	0.000709723	0.000570776	0.000772798	0.000856164	0.000894454	0.000852515	0.000787402	0.000633312	0.00108578	0.000797448	0.000660066	0.000672948	0.000805802	0	0.000665336	0.000665336	0.000581058	0.000769231	0.000851064	0.000678426	0.000725689	0.000943396
K00261	GLUD1_2, gdhA	0.000597015	0.000468604	0.00119048	0.00118133	0.000639795	0	0.000707214	0.000678887	0.000704722	0.00075643	0.00129534	0.00134771	0.000751315	0.0013587	0.00143781	0.00205198	0.00141543	0.00148258	0.00145985	0.00171527	0.00149701	0.0015456	0.000615006	0.000749625	0.0008726	0.00126263	0.000709723	0.000570776	0.000772798	0.00171233	0.00178891	0.000852515	0.000787402	0.000633312	0.00108578	0.000797448	0.000660066	0.000672948	0.000805802	0.000636132	0.000665336	0.000665336	0.000581058	0.00307692	0.000851064	0.000678426	0.00217707	0.00188679
K00262	E1.4.1.4, gdhA	0	0	0	0	0	0	0	0	0	0	0	0	0	0	0	0	0	0	0	0	0	0	0	0	0	0	0	0	0	0	0	0	0	0	0	0	0	0	0.000805802	0	0	0	0	0	0	0	0.000725689	0
K00263	E1.4.1.9	0.000597015	0.000468604	0.000595238	0.000590667	0.000639795	0.00107066	0.000707214	0.000678887	0.000704722	0.00075643	0.000647668	0	0.000751315	0.000679348	0.000718907	0.000683995	0	0.00074129	0.000729927	0.000857633	0.000748503	0.000772798	0	0.00149925	0	0.000631313	0.000709723	0.000570776	0.000772798	0.000856164	0.000894454	0.000852515	0.000787402	0.00126662	0	0.000797448	0.00132013	0.000672948	0.000805802	0.00127227	0.000665336	0.000665336	0.000581058	0.000769231	0.000851064	0.000678426	0.00145138	0.000943396
K00265	gltB	0	0.000468604	0	0	0.000639795	0	0.000707214	0	0	0	0	0	0	0	0	0	0	0	0	0	0	0	0.000615006	0	0	0	0	0	0	0	0	0	0	0	0	0	0	0	0	0.000636132	0	0	0	0	0	0	0	0
K00266	gltD	0	0.000468604	0	0	0.000639795	0	0.000707214	0	0	0	0	0	0	0	0.000718907	0	0	0	0	0	0	0	0.000615006	0	0	0	0	0	0	0	0	0	0	0	0	0	0	0	0	0.000636132	0	0	0	0	0	0	0	0
K00270	pdh	0	0	0	0	0	0	0	0	0	0	0	0	0	0	0	0	0	0	0	0	0	0	0	0	0	0	0	0	0	0	0	0	0	0	0	0	0	0	0	0.000636132	0	0	0	0	0	0	0	0
K00271	vdh	0	0	0	0	0	0	0	0	0	0	0	0	0	0	0	0	0	0	0	0	0	0	0	0	0	0	0	0	0	0	0	0	0	0	0	0	0	0	0	0	0	0	0.000581058	0	0	0	0	0
K00273	DAO, aao	0	0	0	0	0	0	0	0	0	0	0	0	0	0	0	0	0	0	0	0	0	0	0	0	0	0	0	0	0	0	0	0	0	0	0	0	0	0	0	0	0	0	0	0	0	0	0	0
K00274	MAO, aofH	0	0.000468604	0	0	0	0	0	0	0	0	0	0	0	0	0	0	0	0	0.000729927	0	0.000748503	0	0	0	0.0008726	0.000631313	0	0.000570776	0	0	0	0	0	0.000633312	0	0	0	0	0	0	0	0	0.000581058	0	0	0	0	0
K00275	pdxH, PNPO	0.000597015	0.000468604	0.000595238	0.000590667	0.000639795	0.00214133	0.000707214	0.000678887	0.000704722	0.00075643	0	0	0	0	0	0	0	0	0	0	0	0	0.000615006	0.000749625	0.0008726	0	0.000709723	0.000570776	0.000772798	0.000856164	0.000894454	0	0.000787402	0.000633312	0.00108578	0.000797448	0.000660066	0.000672948	0.000805802	0.000636132	0.000665336	0.000665336	0.000581058	0.000769231	0.000851064	0.000678426	0.000725689	0
K00276	AOC3, AOC2, tynA	0	0.000468604	0.000595238	0	0	0	0	0	0	0	0	0	0	0	0	0	0	0	0	0	0	0	0	0.000749625	0	0.000631313	0	0.000570776	0	0.000856164	0	0	0	0.000633312	0	0.000797448	0.000660066	0	0	0	0	0	0	0	0	0	0	0.000943396
K00278	nadB	0.000597015	0.000468604	0.000595238	0.000590667	0.000639795	0	0.000707214	0.000678887	0.000704722	0	0	0	0	0	0	0	0	0	0	0	0	0	0.000615006	0	0	0.000631313	0.000709723	0.000570776	0	0.000856164	0.000894454	0	0.000787402	0	0	0	0	0.000672948	0.000805802	0.000636132	0.000665336	0.000665336	0.000581058	0	0.000851064	0.000678426	0.000725689	0
K00279	CKX	0	0	0	0	0	0	0	0	0	0	0	0	0	0	0	0	0	0	0	0	0	0	0	0	0	0	0	0	0	0	0	0	0	0	0	0	0	0	0	0	0	0	0	0	0	0	0	0
K00281	GLDC, gcvP	0.000597015	0.000468604	0.000595238	0.000590667	0.000639795	0.00107066	0.000707214	0.000678887	0.000704722	0.00075643	0.000647668	0.000673854	0.000751315	0	0.000718907	0.000683995	0.000707714	0.00074129	0.000729927	0.000857633	0.000748503	0.000772798	0.000615006	0.000749625	0.0008726	0.000631313	0.000709723	0.000570776	0.000772798	0.000856164	0	0.000852515	0.000787402	0.000633312	0	0.000797448	0.000660066	0.000672948	0.000805802	0.000636132	0.000665336	0.000665336	0.000581058	0.000769231	0.000851064	0.000678426	0.000725689	0.000943396
K00282	gcvPA	0	0	0	0	0	0	0	0	0	0	0	0	0	0	0	0	0	0	0	0	0	0	0	0	0	0	0	0	0	0	0	0	0	0	0	0	0	0	0	0	0	0	0	0	0	0	0	0
K00283	gcvPB	0	0	0	0	0	0	0	0	0	0	0	0	0	0	0	0	0	0	0	0	0	0	0	0	0	0	0	0	0	0	0	0	0	0	0	0	0	0	0	0	0	0	0	0	0	0	0	0
K00284	GLU, gltS	0.000597015	0	0.000595238	0	0	0	0	0	0	0	0.000647668	0.000673854	0.000751315	0.000679348	0.000718907	0.000683995	0.000707714	0.00074129	0.000729927	0	0.000748503	0.000772798	0	0	0.0008726	0	0	0.000570776	0	0	0	0	0	0	0	0	0	0	0	0	0	0	0	0	0	0	0	0
K00285	dadA	0	0	0	0	0	0.00107066	0	0.000678887	0	0	0	0	0	0	0	0	0	0	0	0	0	0	0	0.000749625	0	0	0	0	0	0	0	0	0	0.000633312	0	0	0.000660066	0	0	0	0	0	0	0	0	0	0	0
K00286	proC	0.000597015	0	0	0	0	0	0	0	0.000704722	0	0	0.000673854	0	0.000679348	0	0.000683995	0.000707714	0.00074129	0	0	0	0	0	0	0	0.000631313	0	0	0	0	0	0	0	0	0	0	0	0	0	0	0	0	0	0	0	0	0	0
K00287	DHFR, folA	0	0	0	0	0	0	0	0	0	0	0	0	0	0	0	0	0	0	0	0	0	0	0	0.000749625	0.0008726	0	0	0	0.000772798	0	0	0.000852515	0	0.000633312	0	0	0.000660066	0	0	0	0	0	0	0.000769231	0	0	0.000725689	0.000943396
K00290	LYS1	0	0	0	0	0	0	0	0	0	0	0	0	0	0	0	0	0	0	0	0	0	0	0	0	0	0	0	0	0	0	0	0	0	0	0	0	0	0	0	0	0	0	0	0	0	0	0	0
K00294	E1.2.1.88	0.000597015	0.000468604	0.000595238	0.000590667	0.000639795	0.00107066	0.000707214	0.00135777	0.000704722	0.00075643	0.00129534	0.00134771	0.000751315	0.0013587	0.00143781	0.00136799	0.00141543	0.00148258	0.000729927	0.000857633	0.000748503	0.000772798	0.000615006	0.00149925	0.0008726	0.000631313	0.00141945	0.000570776	0.000772798	0	0.000894454	0.000852515	0	0.00126662	0	0.000797448	0.000660066	0.000672948	0.000805802	0.000636132	0.000665336	0.000665336	0.000581058	0.000769231	0.000851064	0.000678426	0.000725689	0.000943396
K00297	metF, MTHFR	0	0	0	0	0	0	0	0	0	0	0	0	0	0	0	0	0	0	0	0	0	0	0	0	0	0	0.000709723	0	0	0	0	0	0	0	0.00108578	0	0	0	0	0	0.000665336	0.000665336	0	0	0.000851064	0.000678426	0	0
K00299	ssuE, msuE	0	0	0	0	0	0	0	0	0	0	0.000647668	0.000673854	0	0.000679348	0.000718907	0.000683995	0.000707714	0	0.000729927	0.000857633	0.000748503	0	0	0	0	0	0	0	0	0	0	0	0	0	0	0	0	0	0	0	0	0	0	0	0	0	0	0
K00300	mtdA	0	0	0	0	0	0	0	0.000678887	0	0	0.000647668	0.000673854	0	0.000679348	0	0.000683995	0.000707714	0.00074129	0	0	0	0	0	0	0	0	0	0	0	0	0	0	0	0	0	0	0	0	0	0	0	0	0	0	0	0	0	0
K00301	E1.5.3.1	0.000597015	0.00140581	0.00119048	0.00118133	0.000639795	0.00107066	0.000707214	0.00203666	0	0	0.000647668	0.000673854	0.000751315	0.000679348	0.000718907	0.00136799	0.000707714	0.00074129	0.000729927	0	0.000748503	0	0	0	0.0017452	0.000631313	0.000709723	0.00114155	0.000772798	0	0	0	0	0	0	0	0	0.00134589	0	0.000636132	0.000665336	0.000665336	0	0.00153846	0.00170213	0	0.000725689	0
K00302	soxA	0	0	0	0	0	0	0	0.000678887	0	0	0	0	0	0	0	0	0	0	0	0	0	0	0	0.00149925	0	0	0	0	0	0	0	0	0	0.00126662	0	0	0.00132013	0	0	0	0	0	0	0	0	0	0	0
K00303	soxB	0	0	0	0	0	0	0	0.000678887	0	0	0	0	0	0	0	0	0	0	0	0	0	0	0	0.00149925	0	0	0	0	0	0	0	0	0	0.00126662	0	0	0.00132013	0	0	0	0	0	0	0	0	0	0	0
K00304	soxD	0	0	0	0	0	0	0	0	0	0	0	0	0	0	0	0	0	0	0	0	0	0	0	0.000749625	0	0	0	0	0	0	0	0	0	0.000633312	0	0	0.000660066	0	0	0	0	0	0	0	0	0	0	0
K00305	soxG	0	0	0	0	0	0	0	0	0	0	0	0	0	0	0	0	0	0	0	0	0	0	0	0.000749625	0	0	0	0	0	0	0	0	0	0.000633312	0	0	0.000660066	0	0	0	0	0	0	0	0	0	0	0
K00309	dmg	0	0	0	0	0	0	0	0	0	0	0	0	0	0	0	0	0	0	0	0	0	0	0	0	0	0	0	0	0	0	0	0	0	0	0	0	0	0	0	0	0	0	0	0	0	0	0	0
K00311	ETFDH	0	0	0	0	0	0.00107066	0	0	0	0.00075643	0.000647668	0.000673854	0.000751315	0.000679348	0.000718907	0.000683995	0.000707714	0	0.000729927	0.000857633	0.000748503	0.000772798	0	0.000749625	0.0008726	0	0	0	0.000772798	0.000856164	0.000894454	0.000852515	0.000787402	0.000633312	0.00108578	0.000797448	0	0	0	0	0	0	0	0.000769231	0	0	0.000725689	0.000943396
K00313	fixC	0	0	0	0	0	0	0	0	0	0	0	0	0	0	0	0	0	0	0	0	0	0	0	0	0	0	0	0	0	0	0	0	0	0	0	0	0	0	0	0	0	0	0	0	0	0	0	0
K00315	DMGDH	0	0	0	0	0	0	0	0	0	0	0	0	0	0	0	0	0	0	0	0	0	0	0	0	0	0	0	0	0	0	0	0	0	0	0	0	0	0	0	0	0	0	0	0	0	0	0	0
K00316	spdH	0	0.000937207	0	0	0	0.00107066	0.000707214	0.00339443	0	0	0	0	0.000751315	0	0	0.000683995	0	0	0.000729927	0	0	0	0	0.000749625	0	0	0.000709723	0	0	0	0	0	0	0.00189994	0	0	0.00132013	0	0	0	0	0	0	0	0	0.000678426	0	0
K00317	dmd-tmd	0	0	0	0	0	0	0	0	0	0	0	0	0	0	0	0	0	0	0	0	0	0	0	0	0	0	0.000709723	0	0	0	0	0	0	0	0	0	0	0	0	0	0	0	0	0	0	0	0	0
K00318	PRODH, fadM, putB	0.000597015	0.000468604	0.000595238	0.00118133	0.000639795	0.00107066	0.00141443	0.000678887	0.000704722	0.00075643	0.00129534	0.00134771	0.00150263	0.0013587	0.00143781	0.00136799	0.00141543	0.00148258	0.00145985	0.000857633	0.00149701	0.000772798	0.000615006	0.000749625	0.0008726	0.000631313	0.000709723	0.000570776	0.0015456	0.000856164	0.000894454	0.000852515	0.0015748	0.000633312	0.00108578	0.000797448	0.000660066	0.000672948	0.0016116	0.000636132	0.00133067	0.00133067	0.000581058	0.000769231	0.00170213	0.00135685	0.00145138	0.000943396
K00320	mer	0	0	0	0	0	0	0	0	0	0	0	0	0	0	0	0	0	0	0	0	0	0	0	0	0	0	0	0	0	0	0	0	0	0	0	0	0	0	0	0	0	0	0	0	0	0	0	0
K00322	sthA, udhA	0	0.000468604	0	0	0.000639795	0	0	0.000678887	0	0	0	0	0	0	0	0	0	0	0	0	0	0	0.000615006	0	0	0	0.000709723	0	0.000772798	0	0	0	0	0.000633312	0	0	0.000660066	0	0.000805802	0.00127227	0	0	0.000581058	0	0	0	0	0.000943396
K00324	pntA	0	0.000937207	0.00119048	0.001772	0.00127959	0.00107066	0.00141443	0.00135777	0	0.00151286	0.00129534	0.00134771	0.000751315	0.0013587	0.00143781	0.00136799	0.00141543	0.00148258	0.00145985	0.00171527	0.00149701	0	0.00123001	0.00149925	0.0017452	0.00126263	0.00141945	0.00114155	0.0015456	0.00171233	0.00178891	0.00170503	0.0015748	0.00126662	0.00217155	0.0015949	0.00132013	0	0.0016116	0.00127227	0.00199601	0.00199601	0.00116212	0.00153846	0.00170213	0.00135685	0.00145138	0.00188679
K00325	pntB	0	0.000468604	0.000595238	0.00118133	0.000639795	0.00107066	0.000707214	0.000678887	0	0.00075643	0.000647668	0.000673854	0.000751315	0.000679348	0.000718907	0.000683995	0.000707714	0.00074129	0.000729927	0.000857633	0.000748503	0	0.000615006	0.000749625	0.0008726	0.000631313	0.000709723	0.000570776	0.000772798	0.000856164	0.000894454	0.000852515	0.000787402	0.000633312	0	0.000797448	0.000660066	0	0.000805802	0.000636132	0.00133067	0.00133067	0.000581058	0.000769231	0.000851064	0.000678426	0.000725689	0.000943396
K00330	nuoA	0.00119403	0.000468604	0.00119048	0.000590667	0.000639795	0.00107066	0.000707214	0.000678887	0.000704722	0.00075643	0.000647668	0.000673854	0.000751315	0.000679348	0.000718907	0.000683995	0.000707714	0.00074129	0.000729927	0.000857633	0.000748503	0.000772798	0.000615006	0.000749625	0.0008726	0.000631313	0.000709723	0.00114155	0.000772798	0.000856164	0.000894454	0.000852515	0.000787402	0.000633312	0.00108578	0.000797448	0.000660066	0.00134589	0.000805802	0.000636132	0.000665336	0.000665336	0.000581058	0.000769231	0.000851064	0.000678426	0.000725689	0.000943396
K00331	nuoB	0.00119403	0.000468604	0.00119048	0.000590667	0.000639795	0.00107066	0.000707214	0.000678887	0.000704722	0.00075643	0.000647668	0.000673854	0.000751315	0.000679348	0.000718907	0.000683995	0.000707714	0.00074129	0.000729927	0.000857633	0.000748503	0.000772798	0.000615006	0.000749625	0.0008726	0.000631313	0.000709723	0.00114155	0.000772798	0.000856164	0.000894454	0.000852515	0.000787402	0.000633312	0.00108578	0.000797448	0.000660066	0.00134589	0.000805802	0.000636132	0.000665336	0.000665336	0.000581058	0.000769231	0.000851064	0.000678426	0.000725689	0.000943396
K00332	nuoC	0.00119403	0.000468604	0.00119048	0.000590667	0.000639795	0	0.000707214	0.000678887	0.000704722	0.00075643	0.000647668	0.000673854	0.000751315	0.000679348	0.000718907	0.000683995	0.000707714	0.00074129	0.000729927	0.000857633	0.000748503	0.000772798	0.000615006	0.000749625	0.0008726	0.000631313	0.000709723	0.00114155	0.000772798	0.000856164	0.000894454	0.000852515	0.000787402	0.000633312	0.00108578	0.000797448	0.000660066	0.00134589	0.000805802	0.000636132	0.000665336	0.000665336	0.000581058	0	0.000851064	0.000678426	0.000725689	0.000943396
K00333	nuoD	0.00119403	0.000468604	0.00119048	0.000590667	0.000639795	0	0.000707214	0.000678887	0.000704722	0.00075643	0.000647668	0.000673854	0.000751315	0.000679348	0.000718907	0.000683995	0.000707714	0.00074129	0.000729927	0.000857633	0.000748503	0.000772798	0.000615006	0.000749625	0.0008726	0.000631313	0.000709723	0.00114155	0.000772798	0.000856164	0.000894454	0.000852515	0.000787402	0.000633312	0.00108578	0.000797448	0.000660066	0.00134589	0.000805802	0.000636132	0.000665336	0.000665336	0.000581058	0	0.000851064	0.000678426	0.000725689	0.000943396
K00334	nuoE	0.00119403	0.000468604	0.00119048	0.000590667	0.000639795	0.00107066	0.000707214	0.000678887	0.000704722	0.00075643	0.000647668	0.000673854	0.000751315	0.000679348	0.000718907	0.000683995	0.000707714	0.00074129	0.000729927	0.000857633	0.000748503	0.000772798	0.000615006	0.000749625	0.0008726	0.00126263	0.000709723	0.00114155	0.000772798	0.000856164	0.000894454	0.000852515	0.000787402	0.000633312	0.00108578	0.000797448	0.000660066	0.00134589	0.000805802	0.000636132	0.000665336	0.000665336	0.000581058	0.000769231	0.000851064	0.000678426	0.000725689	0.000943396
K00335	nuoF	0.00119403	0.000468604	0.00119048	0.000590667	0.000639795	0.00107066	0.000707214	0.00135777	0.000704722	0.00075643	0.000647668	0.000673854	0.000751315	0.000679348	0.000718907	0.000683995	0.000707714	0.00074129	0.000729927	0.000857633	0.000748503	0.000772798	0.000615006	0.00149925	0.0008726	0.000631313	0.000709723	0.00114155	0.000772798	0.000856164	0.000894454	0.000852515	0.000787402	0.00126662	0.00108578	0.000797448	0.00132013	0.00134589	0.000805802	0.00127227	0.000665336	0.000665336	0.00116212	0.000769231	0.000851064	0.00135685	0.00145138	0.000943396
K00336	nuoG	0.00119403	0.000468604	0.00119048	0.000590667	0.000639795	0.00107066	0.000707214	0.000678887	0.000704722	0	0.000647668	0.000673854	0.000751315	0.000679348	0.000718907	0.000683995	0.000707714	0.00074129	0.000729927	0.000857633	0.000748503	0.000772798	0.000615006	0.000749625	0.0008726	0.000631313	0.000709723	0.00114155	0	0.000856164	0.000894454	0.000852515	0.000787402	0.000633312	0.00108578	0.000797448	0.000660066	0.00134589	0.000805802	0.000636132	0.000665336	0.000665336	0.000581058	0.000769231	0.000851064	0.000678426	0.000725689	0.000943396
K00337	nuoH	0.00119403	0.000468604	0.00119048	0.000590667	0.000639795	0.00107066	0.000707214	0.000678887	0.000704722	0.00075643	0.000647668	0.000673854	0.000751315	0.000679348	0.000718907	0.000683995	0.000707714	0.00074129	0.000729927	0.000857633	0.000748503	0.000772798	0.000615006	0.000749625	0.0008726	0.000631313	0.000709723	0.00114155	0.000772798	0.000856164	0.000894454	0.000852515	0	0.000633312	0.00108578	0.000797448	0.000660066	0.00134589	0.000805802	0.000636132	0.000665336	0.000665336	0.000581058	0.000769231	0.000851064	0.000678426	0.000725689	0.000943396
K00338	nuoI	0.00119403	0.000468604	0.00119048	0.000590667	0.000639795	0.00107066	0.000707214	0.000678887	0.000704722	0.00075643	0.000647668	0.000673854	0.000751315	0.000679348	0.000718907	0.000683995	0.000707714	0.00074129	0.000729927	0.000857633	0.000748503	0.000772798	0.000615006	0.000749625	0.0008726	0.000631313	0.000709723	0.00114155	0.000772798	0.000856164	0.000894454	0.000852515	0.000787402	0.000633312	0.00108578	0.000797448	0.000660066	0.00134589	0.000805802	0.000636132	0.000665336	0.000665336	0.000581058	0.000769231	0.000851064	0.000678426	0.000725689	0.000943396
K00339	nuoJ	0.00119403	0.000468604	0.00119048	0.000590667	0.000639795	0.00107066	0.000707214	0.000678887	0.000704722	0.00075643	0.000647668	0.000673854	0.000751315	0.000679348	0.000718907	0.000683995	0.000707714	0.00074129	0.000729927	0.000857633	0.000748503	0.000772798	0.000615006	0.000749625	0.0008726	0.000631313	0.000709723	0.00114155	0.000772798	0.000856164	0.000894454	0.000852515	0.000787402	0.000633312	0.00108578	0.000797448	0.000660066	0.00134589	0.000805802	0.000636132	0.000665336	0.000665336	0.000581058	0.000769231	0.000851064	0.000678426	0.000725689	0.000943396
K00340	nuoK	0.00119403	0.000468604	0.00119048	0.000590667	0.000639795	0.00107066	0.000707214	0.000678887	0.000704722	0.00075643	0.000647668	0.000673854	0.000751315	0.000679348	0.000718907	0.000683995	0.000707714	0.00074129	0.000729927	0.000857633	0	0.000772798	0.000615006	0.000749625	0.0008726	0.000631313	0.000709723	0.00114155	0.000772798	0.000856164	0.000894454	0.000852515	0.000787402	0.000633312	0.00108578	0.000797448	0.000660066	0.00134589	0.000805802	0.000636132	0.000665336	0.000665336	0.000581058	0.000769231	0.000851064	0.000678426	0.000725689	0.000943396
K00341	nuoL	0.00119403	0.000468604	0.00119048	0.000590667	0.000639795	0	0.000707214	0.000678887	0.000704722	0.00075643	0.000647668	0.000673854	0.000751315	0.000679348	0.000718907	0.000683995	0.000707714	0.00074129	0.000729927	0.000857633	0.000748503	0.000772798	0.000615006	0.000749625	0.0008726	0.000631313	0.000709723	0.00114155	0.000772798	0.000856164	0.000894454	0.000852515	0	0.000633312	0.00108578	0.000797448	0.000660066	0.00134589	0.000805802	0.000636132	0.000665336	0.000665336	0.000581058	0.000769231	0.000851064	0.000678426	0.000725689	0.000943396
K00342	nuoM	0.00119403	0.000468604	0.00119048	0.000590667	0.000639795	0	0.000707214	0.000678887	0.000704722	0.00075643	0.000647668	0.000673854	0.000751315	0.000679348	0.000718907	0	0.000707714	0.00074129	0.000729927	0.000857633	0.000748503	0.000772798	0.000615006	0.000749625	0.0008726	0.000631313	0.000709723	0.00114155	0.000772798	0.000856164	0.000894454	0.000852515	0.000787402	0.000633312	0	0.000797448	0.000660066	0.00134589	0.000805802	0.000636132	0.000665336	0.000665336	0.000581058	0.000769231	0.000851064	0.000678426	0.000725689	0.000943396
K00343	nuoN	0.00119403	0.000468604	0.00119048	0.000590667	0.000639795	0	0.000707214	0.000678887	0.000704722	0.00075643	0.000647668	0.000673854	0.000751315	0.000679348	0.000718907	0.000683995	0.000707714	0.00074129	0.000729927	0.000857633	0	0.000772798	0.000615006	0.000749625	0.0008726	0.000631313	0.000709723	0.00114155	0.000772798	0.000856164	0.000894454	0	0.000787402	0.000633312	0.00108578	0.000797448	0.000660066	0.00134589	0.000805802	0.000636132	0.000665336	0.000665336	0.000581058	0.000769231	0.000851064	0.000678426	0.000725689	0.000943396
K00344	qor, CRYZ	0	0.000937207	0	0	0	0.00107066	0	0.000678887	0.000704722	0	0.00129534	0.00134771	0.000751315	0.0013587	0.000718907	0.00136799	0.00141543	0.00148258	0.000729927	0.000857633	0.000748503	0.0015456	0.00123001	0.00224888	0.0008726	0.000631313	0	0.000570776	0	0	0	0	0	0.00189994	0	0	0.00132013	0.000672948	0	0.00127227	0.000665336	0.000665336	0.00116212	0.000769231	0	0.000678426	0	0
K00346	nqrA	0	0	0	0	0	0	0	0	0	0	0	0	0	0	0	0	0	0	0	0	0	0	0	0	0	0.000631313	0	0	0	0	0	0	0	0	0	0	0	0	0	0	0	0	0	0	0	0	0	0
K00347	nqrB	0	0	0	0	0	0	0	0	0	0	0	0	0	0	0	0	0	0	0	0	0	0	0	0	0	0.000631313	0	0	0	0	0	0	0	0	0	0	0	0	0	0	0	0	0	0	0	0	0	0
K00348	nqrC	0	0	0	0	0	0	0	0	0	0	0	0	0	0	0	0	0	0	0	0	0	0	0	0	0	0.000631313	0	0	0	0	0	0	0	0	0	0	0	0	0	0	0	0	0	0	0	0	0	0
K00349	nqrD	0	0	0	0	0	0	0	0	0	0	0	0	0	0	0	0	0	0	0	0	0	0	0	0	0	0.000631313	0	0	0	0	0	0	0	0	0	0	0	0	0	0	0	0	0	0	0	0	0	0
K00350	nqrE	0	0	0	0	0	0	0	0	0	0	0	0	0	0	0	0	0	0	0	0	0	0	0	0	0	0.000631313	0	0	0	0	0	0	0	0	0	0	0	0	0	0	0	0	0	0	0	0	0	0
K00351	nqrF	0	0	0	0	0	0	0	0	0	0	0	0	0	0	0	0	0	0	0	0	0	0	0	0	0	0.000631313	0	0	0	0	0	0	0	0	0	0	0	0	0	0	0	0	0	0	0	0	0	0
K00359	qorA	0	0	0	0	0	0	0	0	0	0	0	0	0	0	0	0	0	0	0	0	0	0	0	0	0	0	0	0	0	0	0	0	0	0	0	0	0	0	0	0	0	0	0	0	0	0	0	0
K00365	uaZ	0	0	0	0	0.000639795	0	0	0	0	0	0	0	0	0	0	0	0	0	0	0	0	0	0	0	0	0	0	0	0	0	0	0	0	0	0	0	0	0	0	0	0.000665336	0.000665336	0	0	0	0	0	0
K00366	nirA	0	0	0	0	0	0	0	0	0	0	0	0	0	0	0	0	0	0	0	0	0	0	0	0	0.0008726	0	0	0	0	0	0	0	0	0	0	0	0	0	0	0	0	0	0	0	0	0	0	0
K00367	narB	0	0	0	0	0	0	0	0	0	0	0	0	0	0	0	0	0	0	0	0	0	0	0	0	0	0	0	0	0	0	0	0	0	0	0	0	0	0	0	0	0	0	0	0	0	0	0	0
K00368	nirK	0.000597015	0.000468604	0	0	0	0	0	0.000678887	0.000704722	0.00075643	0	0.000673854	0.000751315	0	0	0	0	0	0	0.000857633	0	0	0.000615006	0	0	0	0.000709723	0	0.000772798	0.000856164	0	0.000852515	0.000787402	0	0.00108578	0.000797448	0	0.000672948	0	0.000636132	0.00133067	0.00133067	0.00116212	0	0	0	0.000725689	0
K00370	narG, narZ, nxrA	0	0	0	0	0	0	0	0	0	0	0	0	0	0	0	0	0	0	0	0	0	0	0	0	0	0	0	0	0	0	0	0	0	0	0	0	0	0	0	0	0	0	0	0.000769231	0	0	0	0
K00371	narH, narY, nxrB	0	0	0	0	0	0	0	0	0	0	0	0	0	0	0	0	0	0	0	0	0	0	0	0	0	0	0	0	0	0	0	0	0	0	0	0	0	0	0	0	0	0	0	0.000769231	0	0	0	0
K00372	nasC, nasA	0	0	0	0	0	0	0	0	0	0	0	0	0	0	0	0	0	0	0	0	0	0	0	0	0	0	0	0	0	0	0	0	0	0	0	0	0	0	0	0	0	0	0	0	0	0	0	0
K00373	narJ, narW	0	0	0	0	0	0	0	0	0	0	0	0	0	0	0	0	0	0	0	0	0	0	0	0	0	0	0	0	0	0	0	0	0	0	0	0	0	0	0	0	0	0	0	0.000769231	0	0	0	0
K00374	narI, narV	0	0	0	0	0	0	0	0	0	0	0	0	0	0	0	0	0	0	0	0	0	0	0	0	0	0	0	0	0	0	0	0	0	0	0	0	0	0	0	0	0	0	0	0.000769231	0	0	0	0
K00375	K00375	0	0	0	0.000590667	0.000639795	0	0	0.00135777	0	0	0	0	0	0	0	0	0	0	0	0	0	0	0	0	0	0	0	0	0.000772798	0	0	0	0	0	0	0	0	0	0	0	0.000665336	0.000665336	0.000581058	0	0	0	0	0
K00376	nosZ	0.000597015	0.000468604	0	0.000590667	0	0	0	0	0.000704722	0.00075643	0	0	0	0	0	0	0	0	0	0	0	0	0	0	0	0	0.000709723	0	0.000772798	0	0.000894454	0.000852515	0.000787402	0.000633312	0	0.000797448	0	0	0.000805802	0.000636132	0.000665336	0.000665336	0.000581058	0.000769231	0	0.000678426	0	0
K00378	hox	0	0	0	0	0	0	0	0	0	0	0	0	0	0	0	0	0	0	0	0	0	0	0	0	0	0	0	0	0	0	0	0	0	0	0	0	0	0	0	0	0	0	0	0	0	0	0	0
K00380	cysJ	0	0	0	0	0	0	0	0	0	0	0	0	0	0	0	0	0	0	0	0	0	0	0	0	0	0	0	0	0	0	0	0	0	0	0	0	0	0	0	0	0	0	0	0	0	0	0	0
K00381	cysI	0	0	0	0	0	0	0	0	0	0	0	0	0	0	0	0	0	0	0	0	0	0	0	0	0	0	0	0	0	0	0	0	0	0	0	0	0	0	0	0	0	0	0	0	0	0	0	0
K00382	DLD, lpd, pdhD	0.00119403	0.000937207	0.00119048	0.00118133	0.00127959	0.00107066	0.00141443	0.00135777	0.00140944	0.00075643	0.000647668	0.000673854	0.000751315	0.000679348	0.000718907	0.000683995	0.000707714	0.00074129	0.000729927	0.000857633	0.000748503	0.000772798	0.00123001	0.000749625	0.0008726	0.00126263	0.00141945	0.00114155	0.000772798	0.000856164	0.000894454	0.000852515	0.0015748	0.000633312	0.00108578	0.000797448	0.000660066	0.00134589	0.000805802	0.000636132	0.00133067	0.00133067	0.00174317	0.000769231	0.00170213	0.00135685	0.000725689	0.000943396
K00383	GSR, gor	0	0	0	0	0.000639795	0	0	0	0.000704722	0	0	0	0	0	0	0	0	0	0	0	0	0	0	0	0	0	0	0	0	0.000856164	0	0	0	0	0	0	0	0	0	0	0.000665336	0.000665336	0	0	0	0	0	0
K00384	trxB, TRR	0.00119403	0.00140581	0.000595238	0.00118133	0.00191939	0.00214133	0.00212164	0.00203666	0.00140944	0.00151286	0.00194301	0.00202156	0.000751315	0.0013587	0.00143781	0.00136799	0.00141543	0.00148258	0.00145985	0.00171527	0.00149701	0.00231839	0.00184502	0.000749625	0.0008726	0.00126263	0.00141945	0.00171233	0.0015456	0.00171233	0.00178891	0.000852515	0.000787402	0.000633312	0.00108578	0.000797448	0.000660066	0.00134589	0.000805802	0.0019084	0.00133067	0.00133067	0.00116212	0.000769231	0.00170213	0.00135685	0.000725689	0.000943396
K00387	SUOX	0	0	0	0	0	0	0	0	0	0	0	0	0	0	0	0	0	0	0	0	0	0	0	0	0	0	0	0	0	0	0	0	0	0	0	0	0	0	0	0	0	0	0	0	0	0	0	0
K00389	yidH	0	0	0	0	0	0	0	0	0	0	0	0	0	0	0	0	0	0	0	0	0	0	0	0	0	0	0	0	0	0	0	0	0	0	0	0	0	0	0	0	0	0	0	0	0	0	0	0
K00390	cysH	0	0.000468604	0	0	0.000639795	0	0	0	0	0	0	0	0	0.000679348	0	0	0.000707714	0	0	0	0	0	0.000615006	0	0	0	0	0	0	0	0	0	0	0	0	0	0	0	0	0	0	0	0	0	0	0	0	0
K00392	sir	0	0.000468604	0	0	0.000639795	0	0	0.000678887	0	0	0	0.000673854	0	0.000679348	0	0.000683995	0.000707714	0	0	0	0	0	0.000615006	0	0	0	0	0	0	0	0	0	0	0	0	0	0	0	0	0	0	0	0.000581058	0	0	0	0	0
K00394	aprA	0	0	0	0	0	0	0	0	0	0	0	0	0	0	0	0	0	0	0	0	0	0	0	0	0	0	0	0	0	0	0	0	0	0	0	0	0	0	0	0	0	0	0	0	0	0	0	0
K00395	aprB	0	0	0	0	0	0	0	0	0	0	0	0	0	0	0	0	0	0	0	0	0	0	0	0	0	0	0	0	0	0	0	0	0	0	0	0	0	0	0	0	0	0	0	0	0	0	0	0
K00404	ccoN	0	0	0	0.000590667	0	0	0	0	0	0	0	0	0	0	0	0	0	0.00074129	0	0	0	0	0	0	0	0	0	0.000570776	0	0	0	0	0	0	0	0	0	0	0	0	0	0	0	0	0	0	0	0
K00405	ccoO	0	0	0	0.000590667	0	0	0	0	0	0	0	0	0	0	0	0	0	0	0	0	0	0	0	0	0	0	0	0.000570776	0	0	0	0	0	0	0	0	0	0	0	0	0	0	0	0	0	0	0	0
K00406	ccoP	0.000597015	0	0.000595238	0.000590667	0	0	0	0	0	0	0	0.000673854	0	0	0	0	0	0	0	0	0	0	0	0	0	0.000631313	0.000709723	0.000570776	0	0	0.000894454	0.000852515	0	0.000633312	0.00108578	0	0.000660066	0	0	0	0	0	0	0	0	0.000678426	0	0
K00407	ccoQ	0	0	0	0.000590667	0	0	0	0	0	0	0	0	0	0	0	0	0	0	0	0	0	0	0	0	0	0	0	0	0	0	0.000894454	0.000852515	0	0	0.00108578	0	0.000660066	0	0	0	0	0	0	0	0	0.000678426	0	0
K00411	UQCRFS1, RIP1, petA	0	0	0	0	0	0	0	0	0	0	0	0	0	0	0	0	0	0	0	0	0	0	0	0	0	0	0	0	0	0	0	0	0	0	0	0	0	0	0.000805802	0	0	0	0	0	0	0	0	0
K00412	CYTB, petB	0	0	0	0	0	0	0.000707214	0.000678887	0.000704722	0.00075643	0	0	0	0	0	0	0	0	0	0	0	0	0	0	0	0.000631313	0	0	0	0	0	0	0	0	0.00108578	0.000797448	0	0.000672948	0	0	0	0	0	0	0	0.000678426	0	0
K00425	cydA	0	0.000468604	0.000595238	0	0.000639795	0	0	0.000678887	0.000704722	0.00075643	0.000647668	0.000673854	0.000751315	0.000679348	0	0	0.000707714	0.00074129	0	0	0	0	0	0	0	0.000631313	0	0.000570776	0	0	0	0	0	0	0	0	0	0	0	0.000636132	0	0	0.000581058	0	0	0	0	0
K00426	cydB	0	0.000468604	0.000595238	0	0.000639795	0	0	0.000678887	0.000704722	0.00075643	0.000647668	0.000673854	0.000751315	0.000679348	0	0.000683995	0	0.00074129	0	0	0	0	0	0	0	0.000631313	0	0.000570776	0	0	0	0	0	0	0	0	0	0	0	0.000636132	0	0	0.000581058	0	0	0	0	0
K00428	E1.11.1.5	0.00179104	0.00140581	0.000595238	0.00118133	0.000639795	0	0	0.000678887	0.000704722	0.00075643	0	0	0	0.000679348	0	0.000683995	0	0	0	0	0	0	0	0	0.0008726	0.000631313	0.00141945	0.00171233	0	0	0.00178891	0	0	0	0	0	0.00132013	0	0.000805802	0	0	0	0	0	0	0.000678426	0	0
K00432	gpx, btuE, bsaA	0.000597015	0.000468604	0.000595238	0	0	0	0	0	0	0	0	0	0	0	0	0	0	0	0	0	0	0	0	0.000749625	0	0.000631313	0.000709723	0.000570776	0	0	0.000894454	0.000852515	0	0.000633312	0	0	0	0	0	0	0	0	0	0	0	0	0	0
K00433	cpo	0.000597015	0.000468604	0	0	0	0	0.000707214	0.000678887	0	0	0	0	0	0	0	0	0	0.00074129	0.000729927	0	0	0	0	0	0	0	0	0.00114155	0	0	0	0	0	0	0	0	0	0.000672948	0	0	0	0	0	0	0	0	0	0
K00435	hemQ	0	0.000468604	0	0	0.000639795	0	0.000707214	0.000678887	0.000704722	0	0	0	0	0	0	0	0	0	0	0	0	0	0.000615006	0	0	0	0	0	0	0	0	0	0	0	0	0	0	0	0	0	0.000665336	0.000665336	0.000581058	0	0	0	0	0.000943396
K00436	hoxH	0	0	0	0	0	0	0	0	0	0	0	0	0	0	0	0	0	0	0	0	0	0	0	0	0	0	0	0	0	0	0	0	0	0	0	0	0	0	0	0	0	0	0	0	0	0	0	0
K00441	frhB	0	0	0	0	0	0	0	0	0	0	0	0	0	0	0	0	0	0	0	0	0	0	0	0	0	0	0	0	0	0	0	0	0	0	0	0	0	0	0	0	0	0	0	0	0	0	0	0
K00442	frhD	0	0	0	0	0	0	0	0	0	0	0	0	0	0	0	0	0	0	0	0	0	0	0	0	0	0	0	0	0	0	0	0	0	0	0	0	0	0	0	0	0	0	0	0	0	0	0	0
K00446	dmpB, xylE	0	0	0	0	0	0	0	0	0	0	0	0	0	0	0	0	0	0	0	0	0	0	0	0.000749625	0	0	0	0	0	0	0	0	0	0.000633312	0	0	0	0	0	0	0	0	0	0	0	0	0	0.000943396
K00448	pcaG	0	0	0	0	0	0	0	0	0	0	0	0	0	0	0	0	0	0	0	0	0	0	0	0	0	0	0	0	0	0	0	0	0	0	0	0	0.000660066	0	0	0	0	0	0	0	0	0	0	0
K00449	pcaH	0	0	0	0	0	0	0	0	0	0	0	0	0	0	0	0.000683995	0	0	0	0	0	0	0	0	0	0	0	0	0	0	0	0	0	0	0	0	0.000660066	0	0	0	0	0	0	0	0	0	0	0
K00450	E1.13.11.4	0	0	0	0	0	0	0	0	0	0	0	0.000673854	0	0	0	0	0	0	0	0	0	0	0	0	0	0	0	0	0	0	0	0	0	0	0	0	0	0	0	0	0	0	0	0	0	0	0	0
K00451	HGD, hmgA	0.000597015	0.000468604	0.000595238	0.000590667	0.000639795	0	0.000707214	0.000678887	0.000704722	0.00075643	0	0	0	0	0	0	0	0	0	0	0	0	0	0.000749625	0	0.000631313	0.000709723	0.000570776	0.000772798	0.000856164	0.000894454	0	0.000787402	0.000633312	0.00108578	0.000797448	0.000660066	0	0	0.000636132	0	0	0.000581058	0	0.000851064	0.000678426	0	0
K00452	HAAO	0	0	0	0	0	0	0	0	0	0	0	0	0	0	0	0	0	0	0	0	0	0	0	0.000749625	0	0	0	0	0.000772798	0	0	0	0	0.000633312	0	0	0.000660066	0	0	0	0	0	0	0	0	0	0	0
K00453	TDO2, kynA	0	0.000468604	0	0.000590667	0.000639795	0.00107066	0.000707214	0.000678887	0	0	0.000647668	0	0.000751315	0.000679348	0.000718907	0.000683995	0	0.00074129	0.000729927	0	0	0.000772798	0.000615006	0.000749625	0	0.000631313	0.000709723	0.000570776	0.000772798	0	0	0.000852515	0	0.000633312	0	0	0.000660066	0.000672948	0	0.000636132	0.00133067	0.00133067	0.000581058	0.000769231	0	0.000678426	0.000725689	0.000943396
K00457	HPD, hppD	0.000597015	0.000468604	0.000595238	0.000590667	0.000639795	0	0.000707214	0.000678887	0.000704722	0.00075643	0	0	0	0	0	0	0	0	0	0	0	0	0.000615006	0.000749625	0	0.000631313	0.000709723	0.000570776	0.000772798	0.000856164	0.000894454	0	0.000787402	0.000633312	0.00108578	0.000797448	0.000660066	0	0	0.000636132	0	0	0.000581058	0	0.000851064	0.000678426	0	0
K00459	ncd2, npd	0.00119403	0.000468604	0.000595238	0.000590667	0	0.00107066	0	0	0	0	0.000647668	0	0.000751315	0.000679348	0.000718907	0.000683995	0	0	0	0	0.000748503	0	0.000615006	0.00149925	0	0.000631313	0.000709723	0	0.000772798	0.000856164	0.000894454	0.000852515	0	0.00189994	0	0.000797448	0.000660066	0	0.000805802	0	0.000665336	0.000665336	0.000581058	0	0.000851064	0.000678426	0.000725689	0.000943396
K00466	iaaM	0	0	0	0	0	0	0	0	0	0	0	0	0	0	0	0	0	0	0	0	0	0	0	0	0	0	0	0	0	0	0	0	0	0	0	0	0	0.000672948	0	0	0	0	0	0	0	0	0	0
K00467	E1.13.12.4	0	0.000468604	0	0	0	0	0	0.000678887	0	0	0	0	0	0	0	0	0	0.00074129	0	0	0	0	0	0	0	0	0	0.000570776	0	0	0	0	0	0	0	0	0	0.000672948	0	0.000636132	0	0	0	0	0	0	0	0
K00469	MIOX	0	0.000468604	0	0	0	0	0	0	0	0	0	0	0	0.000679348	0	0.000683995	0.000707714	0	0	0	0	0	0	0	0	0	0	0	0	0	0	0	0	0	0	0	0	0	0	0	0	0	0	0	0	0	0	0
K00471	BBOX1	0	0	0	0	0	0	0	0	0	0	0	0	0	0	0	0	0	0	0	0	0	0	0	0	0	0	0	0	0	0	0	0	0	0	0	0	0	0	0	0	0	0	0	0	0	0	0	0
K00477	PHYH	0	0	0	0	0	0	0	0	0	0	0	0	0	0	0	0	0	0	0	0	0	0	0	0	0	0	0	0	0	0	0	0	0	0	0	0	0	0	0	0	0	0	0	0	0	0	0	0
K00479	gbcA, bmoA	0	0	0	0	0	0	0	0	0	0	0	0	0	0	0	0	0	0	0	0	0	0	0	0	0	0	0	0	0	0	0	0	0	0	0	0	0	0	0	0	0	0	0	0	0	0	0	0
K00481	pobA	0	0	0	0	0	0	0	0	0	0	0	0	0	0	0	0	0	0	0	0	0	0	0	0	0	0	0	0	0	0	0	0	0	0	0	0	0.000660066	0	0	0	0	0	0	0	0	0	0	0
K00483	hpaB	0	0	0	0	0	0	0	0	0	0	0	0	0	0	0	0	0	0	0	0	0	0	0	0.000749625	0	0	0	0	0	0	0	0	0	0.000633312	0	0	0	0	0	0	0	0	0	0	0	0	0	0
K00484	hpaC	0	0	0	0	0	0	0	0	0	0	0	0	0	0	0	0	0	0	0	0	0	0	0	0	0	0	0	0	0	0	0	0	0	0	0	0	0	0	0	0	0	0	0	0	0	0	0	0
K00486	KMO	0	0	0	0	0	0	0	0	0	0	0	0	0	0	0	0	0	0	0	0	0	0	0	0.000749625	0	0	0	0	0.000772798	0	0	0	0	0.000633312	0	0	0.000660066	0	0	0	0	0	0	0	0	0	0	0.000943396
K00491	nos	0	0	0	0	0	0.00107066	0	0	0	0	0	0	0	0	0	0	0	0	0	0	0	0	0	0	0	0	0	0	0	0	0	0	0	0	0	0	0	0	0	0	0	0	0	0	0	0	0	0
K00496	alkB1_2, alkM	0	0	0	0	0	0.00107066	0	0	0	0	0	0	0	0	0	0	0	0	0	0	0	0	0	0	0	0	0	0	0	0	0	0	0	0	0	0	0	0	0	0	0	0	0	0	0	0	0	0
K00499	CMO	0	0.000468604	0.000595238	0	0.000639795	0	0.000707214	0	0	0.00075643	0	0	0	0	0	0	0	0	0	0	0	0	0.000615006	0.000749625	0	0	0	0	0	0.000856164	0	0	0.000787402	0	0	0.000797448	0	0	0	0	0	0	0.000581058	0	0	0	0	0
K00500	phhA, PAH	0	0	0.000595238	0	0	0.00107066	0.000707214	0.000678887	0.000704722	0.00075643	0	0	0	0	0	0	0	0	0	0	0	0	0	0	0	0.000631313	0.000709723	0.000570776	0.000772798	0.000856164	0.000894454	0	0.000787402	0.000633312	0	0.000797448	0.000660066	0	0	0	0	0	0	0	0	0	0.000725689	0
K00505	TYR	0	0	0	0	0	0	0	0	0	0	0	0	0	0	0	0	0	0	0	0	0	0	0	0	0	0	0	0	0	0	0	0	0	0	0	0	0	0	0	0	0	0	0	0	0	0	0	0.000943396
K00507	SCD, desC	0.000597015	0.000468604	0.000595238	0	0.000639795	0.00107066	0.000707214	0.000678887	0.000704722	0	0	0	0	0	0	0	0	0	0	0	0	0	0.000615006	0.000749625	0	0.000631313	0.000709723	0	0	0	0.000894454	0	0.0015748	0	0.00108578	0.000797448	0	0.000672948	0	0.000636132	0.000665336	0.000665336	0.000581058	0	0	0.000678426	0.00145138	0
K00508	E1.14.19.3	0	0	0	0	0	0	0	0.000678887	0	0.00075643	0	0	0	0	0	0	0	0	0	0.000857633	0	0	0	0.000749625	0	0	0	0	0.000772798	0	0	0.000852515	0	0.000633312	0.00108578	0.000797448	0.000660066	0	0	0	0	0	0	0	0	0	0	0
K00518	sodN	0	0	0	0	0	0	0	0	0	0	0	0	0	0	0	0	0	0	0	0	0	0	0	0	0	0	0	0	0	0	0	0	0	0	0	0	0	0	0	0	0	0	0	0	0	0	0	0
K00520	merA	0	0	0	0.000590667	0	0	0	0	0	0	0	0	0	0	0	0	0	0	0	0	0.000748503	0	0	0	0	0	0	0	0	0	0	0	0	0	0	0	0	0	0	0	0	0	0	0	0	0	0	0
K00525	E1.17.4.1A, nrdA, nrdE	0.00119403	0.000468604	0.000595238	0.000590667	0.000639795	0.00107066	0.000707214	0.000678887	0.00140944	0.00075643	0.000647668	0.000673854	0.000751315	0.000679348	0.000718907	0.000683995	0	0.00074129	0.000729927	0.000857633	0.000748503	0.000772798	0.000615006	0.000749625	0.0008726	0	0.000709723	0.000570776	0.000772798	0.000856164	0.000894454	0	0.000787402	0.000633312	0.00108578	0.000797448	0.000660066	0.000672948	0	0.000636132	0.000665336	0.000665336	0.000581058	0.000769231	0.000851064	0.000678426	0.000725689	0.000943396
K00526	E1.17.4.1B, nrdB, nrdF	0.000597015	0	0	0	0	0	0	0	0	0	0	0	0	0	0	0.000683995	0	0	0	0.000857633	0	0.000772798	0	0	0	0	0	0.000570776	0	0	0	0	0	0.000633312	0	0	0	0.000672948	0	0	0	0	0	0	0	0.000678426	0	0
K00527	rtpR	0	0	0	0	0	0	0	0	0	0	0	0	0	0	0	0	0	0	0	0	0	0	0	0	0	0.000631313	0	0.000570776	0	0	0	0	0	0	0	0	0	0	0	0	0	0	0	0	0	0	0	0
K00528	fpr	0	0	0	0	0	0	0	0	0	0.00075643	0	0	0	0	0	0.000683995	0	0	0	0	0	0	0	0.000749625	0	0	0	0	0	0.000856164	0.000894454	0.000852515	0	0.000633312	0.00108578	0.000797448	0	0	0	0	0	0	0	0.000769231	0	0	0.000725689	0.000943396
K00529	hcaD	0	0	0	0.000590667	0	0	0	0	0.000704722	0.00075643	0.00194301	0.000673854	0.000751315	0.000679348	0.000718907	0.000683995	0.000707714	0.00074129	0.000729927	0.000857633	0	0.000772798	0	0	0	0	0	0	0	0	0	0	0	0	0	0.000797448	0	0	0	0	0	0	0.000581058	0.000769231	0	0	0	0
K00537	arsC	0	0	0.000595238	0	0	0.00107066	0	0	0	0	0	0	0	0	0	0	0	0	0	0	0	0	0	0	0	0	0	0	0	0	0	0	0	0	0	0	0	0	0	0	0	0	0	0	0	0	0	0.000943396
K00540	fqr	0	0	0	0	0	0	0	0	0	0	0	0	0	0	0	0	0	0	0	0	0	0	0	0	0	0	0	0	0	0	0	0.000852515	0	0	0	0	0	0	0	0	0	0	0	0	0	0	0	0
K00547	mmuM, BHMT2	0	0	0.000595238	0	0	0.00107066	0	0	0	0	0	0	0	0	0	0	0	0	0	0	0	0	0	0.000749625	0	0	0.000709723	0	0	0	0	0	0	0.000633312	0	0	0.000660066	0	0	0	0	0	0	0	0	0	0.000725689	0.000943396
K00548	metH, MTR	0.000597015	0.000937207	0.000595238	0.000590667	0.000639795	0.00107066	0	0.00135777	0.000704722	0.00075643	0	0	0.000751315	0	0	0	0	0	0	0	0	0.000772798	0.000615006	0.000749625	0.0008726	0	0.000709723	0.000570776	0.000772798	0.000856164	0.000894454	0.000852515	0.000787402	0.000633312	0.00108578	0.000797448	0.000660066	0	0.000805802	0.000636132	0	0	0.00116212	0.000769231	0.00170213	0.000678426	0.000725689	0.000943396
K00549	metE	0	0	0	0	0	0	0	0	0	0	0.000647668	0.00134771	0	0.0013587	0.000718907	0.00136799	0.000707714	0.00074129	0.000729927	0.000857633	0.000748503	0	0	0.000749625	0	0	0	0	0	0.000856164	0	0	0	0.000633312	0	0	0.000660066	0	0	0	0	0	0	0	0	0	0	0
K00554	trmD	0.000597015	0.000468604	0.000595238	0.000590667	0.000639795	0.00107066	0.000707214	0.000678887	0.000704722	0.00075643	0.000647668	0.000673854	0.000751315	0.000679348	0.000718907	0.000683995	0.000707714	0.00074129	0.000729927	0.000857633	0.000748503	0.000772798	0.000615006	0.000749625	0.0008726	0.000631313	0.000709723	0.000570776	0.000772798	0	0.000894454	0.000852515	0.000787402	0.000633312	0.00108578	0.000797448	0.000660066	0.000672948	0.000805802	0.000636132	0.000665336	0.000665336	0.000581058	0.000769231	0.000851064	0.000678426	0.000725689	0.000943396
K00556	trmH	0	0	0	0	0	0.00107066	0	0	0	0	0	0	0	0	0	0	0	0	0	0	0	0	0	0	0	0	0	0	0	0	0	0	0	0	0	0	0	0	0	0	0	0	0	0	0	0	0	0
K00557	trmA	0	0	0	0	0	0	0	0	0	0	0	0	0	0	0	0	0	0	0	0	0	0	0	0	0	0	0	0	0	0	0	0	0	0	0	0	0	0	0	0	0	0	0	0	0	0	0	0
K00558	DNMT1, dcm	0.00119403	0	0.00119048	0.000590667	0	0	0	0	0.00140944	0.00151286	0.000647668	0	0	0	0	0	0	0	0	0	0	0	0	0	0	0	0.000709723	0	0.0015456	0	0	0	0.00236221	0	0	0	0	0.000672948	0	0	0	0	0.000581058	0	0	0.000678426	0	0
K00560	thyA, TYMS	0	0	0	0	0	0	0	0	0	0	0	0	0	0	0	0	0	0	0	0	0	0	0	0.000749625	0.0008726	0	0	0	0.000772798	0	0	0.000852515	0	0.000633312	0	0	0.000660066	0	0	0	0	0	0	0.000769231	0	0	0.000725689	0.000943396
K00561	ermC, ermA	0	0	0	0	0	0	0	0	0	0	0	0	0	0	0	0	0	0	0	0	0	0	0	0	0	0	0	0	0	0	0	0	0	0	0	0	0	0	0	0	0	0	0	0	0	0	0	0
K00563	rlmA1	0	0	0	0	0	0	0	0	0	0	0	0	0	0	0	0	0	0	0	0	0	0	0	0	0	0	0	0	0	0	0	0	0	0	0	0	0	0	0	0	0	0	0	0	0	0	0	0
K00564	rsmC	0	0	0.000595238	0	0	0	0	0	0	0	0	0	0	0	0	0	0	0	0	0	0	0	0	0	0	0.000631313	0	0.000570776	0	0	0	0	0	0	0	0	0	0	0	0.000636132	0	0	0	0	0	0	0	0
K00566	mnmA, trmU	0.000597015	0.000468604	0.000595238	0.000590667	0.000639795	0.00107066	0.000707214	0.000678887	0.000704722	0.00075643	0.000647668	0.000673854	0.000751315	0	0.000718907	0.000683995	0.000707714	0.00074129	0.000729927	0.000857633	0.000748503	0.000772798	0.000615006	0.000749625	0.0008726	0	0.000709723	0.000570776	0.000772798	0.000856164	0.000894454	0.000852515	0.000787402	0.000633312	0.00108578	0.000797448	0.000660066	0.000672948	0.000805802	0.000636132	0.000665336	0.000665336	0.000581058	0.000769231	0.000851064	0.000678426	0.000725689	0.000943396
K00567	ogt, MGMT	0	0.000468604	0	0.000590667	0.000639795	0.00107066	0	0.000678887	0.000704722	0	0.000647668	0	0.000751315	0.000679348	0.000718907	0.000683995	0.000707714	0.00074129	0.000729927	0	0.000748503	0.000772798	0.000615006	0	0	0	0	0	0	0	0	0.000852515	0	0.000633312	0	0	0.000660066	0	0	0.000636132	0.000665336	0.000665336	0	0	0	0	0.000725689	0.000943396
K00568	ubiG	0	0	0	0	0	0	0	0	0	0	0.000647668	0.000673854	0	0.000679348	0	0.000683995	0.000707714	0.00074129	0	0.000857633	0	0.000772798	0	0	0	0	0	0	0	0	0	0	0	0	0	0	0	0	0	0.000636132	0	0	0	0	0	0	0	0
K00570	pmtA	0	0	0	0	0	0	0	0	0	0	0	0	0	0	0	0	0	0	0	0	0	0	0	0	0	0	0	0	0	0	0	0	0	0	0	0	0	0	0	0	0	0	0	0	0	0	0	0
K00571	E2.1.1.72	0	0	0	0	0	0	0	0	0	0.00075643	0	0	0	0	0	0	0	0	0	0	0	0	0	0	0	0	0	0	0	0	0	0	0.00236221	0	0.00108578	0	0	0	0	0	0	0	0	0	0	0	0	0
K00573	E2.1.1.77, pcm	0.000597015	0.000468604	0.000595238	0.000590667	0.000639795	0.00107066	0.000707214	0.000678887	0	0.00075643	0.00129534	0.00134771	0.00150263	0.000679348	0.00143781	0.00136799	0.000707714	0.00148258	0.00145985	0.00171527	0.00149701	0.000772798	0.000615006	0.000749625	0.0008726	0.000631313	0.000709723	0.000570776	0.000772798	0.000856164	0.000894454	0.000852515	0.000787402	0.000633312	0.00108578	0.000797448	0.000660066	0.000672948	0.000805802	0.000636132	0.000665336	0.000665336	0.000581058	0.00153846	0.000851064	0.000678426	0	0
K00574	cfa	0	0	0	0.000590667	0.00127959	0.00214133	0.000707214	0	0.000704722	0.00075643	0	0	0	0	0	0	0	0	0	0	0	0	0.000615006	0.00149925	0	0	0.00141945	0	0	0	0	0	0.000787402	0.00126662	0.00108578	0.000797448	0	0	0	0.000636132	0	0	0.000581058	0	0	0.00135685	0	0
K00575	cheR	0.00119403	0.00187441	0.00119048	0	0.00127959	0	0.00141443	0.000678887	0.000704722	0	0.000647668	0.000673854	0.000751315	0.000679348	0.000718907	0.000683995	0.000707714	0.00074129	0.000729927	0.000857633	0.000748503	0.000772798	0.00123001	0	0	0.00126263	0.00141945	0.00171233	0.000772798	0	0	0.000852515	0.000787402	0.000633312	0	0	0.000660066	0.000672948	0.00241741	0.00254453	0.00133067	0.00133067	0.00116212	0	0	0.00135685	0.000725689	0
K00577	mtrA	0	0	0	0	0	0	0	0	0	0	0	0	0	0	0	0	0	0	0	0	0	0	0	0	0	0	0	0	0	0	0	0	0	0	0	0	0	0	0	0	0	0	0	0	0	0	0	0
K00587	ICMT, STE14	0	0	0	0	0	0	0	0	0	0	0	0	0	0	0	0	0	0	0	0	0	0	0	0	0	0	0	0	0	0	0	0	0	0	0	0	0	0	0	0	0	0	0	0	0	0	0	0
K00588	E2.1.1.104	0	0	0	0	0	0	0	0	0	0	0	0	0	0	0	0	0	0	0	0	0	0	0	0	0	0	0	0	0	0	0	0	0	0	0	0	0	0	0	0	0	0	0	0	0	0	0	0
K00590	E2.1.1.113	0	0	0	0	0	0	0	0	0	0.00075643	0.000647668	0	0	0	0	0	0	0	0	0	0	0	0	0	0	0	0	0	0	0	0	0	0	0	0	0	0	0	0	0	0	0	0	0	0	0	0	0
K00596	E4.1.1.64	0	0	0	0	0	0	0	0	0	0	0	0	0	0	0	0	0	0	0	0	0	0	0	0	0	0	0	0	0	0	0	0	0	0.000633312	0	0	0.000660066	0	0	0	0	0	0	0	0	0	0	0
K00598	tam	0	0	0	0	0	0	0	0	0	0	0	0	0	0	0	0	0	0	0	0	0	0	0.000615006	0	0	0	0	0	0	0	0	0	0	0	0	0	0	0	0	0	0	0	0	0	0	0	0	0
K00600	glyA, SHMT	0.000597015	0.000468604	0.000595238	0.000590667	0.000639795	0.00107066	0.000707214	0.000678887	0.00140944	0.00075643	0.000647668	0.000673854	0	0.000679348	0	0.000683995	0.000707714	0.00074129	0.000729927	0.000857633	0.000748503	0.000772798	0.000615006	0.000749625	0.0008726	0.000631313	0.000709723	0.000570776	0.000772798	0.000856164	0.000894454	0.000852515	0.000787402	0.000633312	0.00108578	0.000797448	0.000660066	0.000672948	0.000805802	0.000636132	0.000665336	0.000665336	0.000581058	0.000769231	0.000851064	0.000678426	0.000725689	0.00188679
K00602	purH	0.000597015	0.000468604	0.000595238	0.000590667	0.000639795	0.00107066	0.000707214	0.000678887	0.000704722	0.00075643	0.000647668	0.000673854	0.000751315	0.000679348	0.000718907	0.000683995	0.000707714	0.00074129	0.000729927	0.000857633	0.000748503	0	0.000615006	0.000749625	0.0008726	0	0.000709723	0.000570776	0.000772798	0.000856164	0.000894454	0.000852515	0.000787402	0.000633312	0.00108578	0.000797448	0.000660066	0.000672948	0.000805802	0.000636132	0.000665336	0.000665336	0.000581058	0.000769231	0.000851064	0.000678426	0.00145138	0.000943396
K00603	fctD	0.000597015	0.000468604	0.000595238	0.000590667	0.000639795	0.00107066	0.000707214	0.000678887	0	0.00075643	0.000647668	0.000673854	0.000751315	0.000679348	0.000718907	0.000683995	0.000707714	0.00074129	0.000729927	0.000857633	0.000748503	0.000772798	0.000615006	0.000749625	0.0008726	0.000631313	0.000709723	0.000570776	0.000772798	0.000856164	0.000894454	0.00170503	0.000787402	0	0.00108578	0.000797448	0.000660066	0.000672948	0.000805802	0.00127227	0.000665336	0.000665336	0.000581058	0.000769231	0.000851064	0.000678426	0.000725689	0.000943396
K00604	MTFMT, fmt	0.000597015	0.000468604	0.000595238	0.000590667	0.000639795	0.00107066	0.000707214	0.000678887	0.000704722	0.00075643	0.00129534	0.000673854	0.000751315	0.00203804	0.000718907	0.000683995	0.00141543	0.00148258	0.000729927	0.000857633	0.000748503	0.000772798	0.000615006	0.000749625	0.0008726	0.000631313	0.000709723	0.000570776	0.000772798	0.000856164	0.000894454	0.000852515	0.000787402	0.000633312	0.00108578	0.000797448	0.000660066	0.000672948	0.000805802	0.000636132	0.000665336	0.000665336	0.00116212	0.000769231	0.000851064	0.000678426	0.000725689	0.000943396
K00605	gcvT, AMT	0.000597015	0.000468604	0.000595238	0.000590667	0.00127959	0.00214133	0.000707214	0.000678887	0.000704722	0.00151286	0.00129534	0.000673854	0.00150263	0.000679348	0.00143781	0.000683995	0.000707714	0.00074129	0.00145985	0	0.00149701	0.0015456	0.000615006	0.00149925	0.0008726	0.000631313	0.000709723	0.000570776	0.0015456	0.00171233	0.00178891	0.000852515	0.000787402	0.00126662	0.00325733	0.0015949	0.00132013	0.000672948	0.000805802	0.000636132	0.00133067	0.00133067	0.000581058	0.000769231	0.000851064	0.000678426	0.000725689	0.000943396
K00606	panB	0	0.000468604	0	0.000590667	0.000639795	0	0.000707214	0.00203666	0.00140944	0.00075643	0.000647668	0.000673854	0.00150263	0	0.00143781	0.000683995	0.000707714	0.00074129	0.00145985	0.000857633	0.00149701	0.0015456	0.000615006	0.000749625	0.0008726	0.000631313	0	0	0	0.000856164	0.000894454	0.000852515	0.000787402	0.000633312	0.00217155	0.000797448	0.000660066	0	0	0.000636132	0.000665336	0.000665336	0	0.000769231	0	0	0.000725689	0
K00609	pyrB, PYR2	0.000597015	0.000468604	0.000595238	0.000590667	0.000639795	0	0.000707214	0.000678887	0.000704722	0.00075643	0.000647668	0.000673854	0.000751315	0.000679348	0.000718907	0.000683995	0.000707714	0.00074129	0.000729927	0.000857633	0.000748503	0.000772798	0	0.000749625	0.0008726	0.000631313	0.000709723	0.000570776	0.000772798	0.000856164	0.000894454	0	0.000787402	0.000633312	0.00108578	0.000797448	0.000660066	0.000672948	0.000805802	0.000636132	0.000665336	0.000665336	0.000581058	0.000769231	0.000851064	0.000678426	0.000725689	0.000943396
K00611	OTC, argF, argI	0.000597015	0.000468604	0.000595238	0.000590667	0.000639795	0.00107066	0.000707214	0.000678887	0.000704722	0.00075643	0.000647668	0.000673854	0.000751315	0.000679348	0.000718907	0.000683995	0.000707714	0.00074129	0.000729927	0	0.000748503	0.000772798	0.000615006	0	0.0008726	0.000631313	0.000709723	0.000570776	0.000772798	0.000856164	0.000894454	0.000852515	0.000787402	0	0.00108578	0.000797448	0.000660066	0.000672948	0.000805802	0.000636132	0	0	0.000581058	0.000769231	0.000851064	0.000678426	0.000725689	0.000943396
K00612	nodU	0	0.000468604	0.000595238	0.00118133	0.000639795	0	0.000707214	0.000678887	0	0	0	0.000673854	0	0.000679348	0	0.000683995	0.00141543	0	0.000729927	0	0	0	0	0	0.0008726	0	0.000709723	0	0	0	0	0	0.000787402	0	0	0	0.000660066	0	0	0.000636132	0.000665336	0.000665336	0.000581058	0	0	0	0	0
K00615	E2.2.1.1, tktA, tktB	0.000597015	0.000468604	0.000595238	0.000590667	0.000639795	0.00107066	0.000707214	0.000678887	0.00140944	0.00302572	0.00194301	0.000673854	0.000751315	0.000679348	0.000718907	0.00136799	0.000707714	0.00074129	0.000729927	0.000857633	0.000748503	0.000772798	0.000615006	0.000749625	0	0.000631313	0.00141945	0.000570776	0.00231839	0.00256849	0.000894454	0.000852515	0.00236221	0.000633312	0.00108578	0.0015949	0.000660066	0.000672948	0	0.000636132	0.00133067	0.00133067	0.00174317	0.000769231	0.000851064	0.000678426	0.000725689	0
K00616	TALDO1, talB, talA	0.000597015	0.00140581	0.000595238	0.000590667	0.00127959	0.00107066	0.00141443	0.00203666	0.00140944	0.00075643	0.00194301	0.000673854	0.000751315	0.000679348	0.000718907	0.000683995	0.000707714	0.00074129	0.000729927	0.000857633	0.000748503	0.000772798	0.00123001	0.000749625	0.0008726	0.00126263	0.00212917	0.000570776	0.000772798	0.00171233	0.000894454	0.000852515	0.0015748	0.000633312	0	0.000797448	0.000660066	0.00134589	0.0016116	0.00127227	0.00133067	0.00133067	0.000581058	0.000769231	0.000851064	0.00135685	0.000725689	0.00188679
K00619	argA	0.000597015	0.000937207	0.00119048	0.00118133	0.00127959	0	0.000707214	0.000678887	0.000704722	0	0.00129534	0.000673854	0.000751315	0.000679348	0.000718907	0.00136799	0	0.00148258	0.000729927	0.000857633	0.00149701	0.0015456	0.000615006	0	0	0.00189394	0.00141945	0	0.000772798	0	0	0	0.000787402	0	0	0	0	0.000672948	0	0.00127227	0.00133067	0.00133067	0.00116212	0.000769231	0.00255319	0.00135685	0	0
K00620	argJ	0.000597015	0.000468604	0.000595238	0.000590667	0.000639795	0	0	0	0	0	0.000647668	0.000673854	0.000751315	0.000679348	0.000718907	0.000683995	0.000707714	0.00074129	0.000729927	0.000857633	0.000748503	0.000772798	0.000615006	0	0	0.000631313	0.000709723	0.000570776	0	0	0	0	0	0	0	0	0	0.000672948	0.000805802	0.000636132	0.000665336	0.000665336	0.000581058	0.000769231	0.000851064	0.000678426	0.000725689	0
K00625	pta	0.000597015	0.000468604	0.000595238	0.000590667	0.000639795	0	0.000707214	0.000678887	0.000704722	0	0.000647668	0.000673854	0	0.000679348	0.000718907	0.000683995	0.000707714	0.00074129	0.000729927	0.000857633	0.000748503	0.000772798	0.000615006	0.000749625	0.0017452	0.000631313	0	0.000570776	0	0	0	0.000852515	0.000787402	0	0	0	0.000660066	0.000672948	0.000805802	0.000636132	0.000665336	0.000665336	0.000581058	0.000769231	0.000851064	0.000678426	0.000725689	0.000943396
K00626	ACAT, atoB	0.00119403	0.000468604	0.000595238	0.000590667	0.000639795	0.00107066	0.000707214	0.000678887	0.000704722	0.00075643	0.000647668	0.000673854	0.000751315	0.000679348	0.000718907	0.000683995	0.000707714	0.00074129	0.000729927	0.000857633	0	0.000772798	0.000615006	0.00149925	0.0008726	0.000631313	0.000709723	0.000570776	0.0015456	0.000856164	0.000894454	0.000852515	0.000787402	0.000633312	0.00108578	0.000797448	0.0019802	0.000672948	0.000805802	0.000636132	0.000665336	0.000665336	0.000581058	0.000769231	0.000851064	0.000678426	0.000725689	0.000943396
K00627	DLAT, aceF, pdhC	0.000597015	0.000468604	0.000595238	0.000590667	0.000639795	0.00107066	0.000707214	0.000678887	0.000704722	0.00075643	0.000647668	0.000673854	0.000751315	0.000679348	0.000718907	0.000683995	0.000707714	0.00074129	0.000729927	0.000857633	0.000748503	0.000772798	0.000615006	0.000749625	0.0008726	0.000631313	0.000709723	0.000570776	0.000772798	0.000856164	0	0	0.000787402	0.000633312	0.00108578	0.000797448	0.000660066	0.000672948	0.000805802	0.000636132	0.000665336	0.000665336	0.000581058	0.000769231	0.000851064	0.000678426	0.000725689	0.000943396
K00632	fadA, fadI	0.00119403	0.000937207	0.00119048	0.00118133	0.00127959	0	0.000707214	0.000678887	0.000704722	0.00226929	0.000647668	0.000673854	0.000751315	0.000679348	0.000718907	0.000683995	0.000707714	0.00074129	0.000729927	0.000857633	0.000748503	0.000772798	0.00123001	0.000749625	0.0008726	0.00126263	0.00141945	0.00114155	0.000772798	0	0.000894454	0.000852515	0.0015748	0.000633312	0.00108578	0.000797448	0	0.00134589	0.0016116	0.00127227	0.000665336	0.000665336	0.00116212	0.000769231	0.000851064	0.00203528	0.000725689	0.000943396
K00633	lacA	0	0.000468604	0	0.000590667	0.000639795	0.00107066	0.000707214	0.000678887	0.000704722	0.00075643	0	0	0	0	0	0	0	0	0	0	0	0	0.000615006	0	0	0	0.000709723	0	0.000772798	0.000856164	0.000894454	0.000852515	0	0	0	0.000797448	0.000660066	0	0	0.000636132	0.000665336	0.000665336	0.000581058	0	0	0.000678426	0.000725689	0.000943396
K00634	ptb	0	0	0	0	0	0	0	0	0	0	0	0	0	0	0	0	0	0	0	0	0	0	0	0	0	0	0	0	0	0	0	0	0	0	0	0	0	0	0	0	0	0	0	0	0	0	0	0
K00635	tgs, wax-dgat	0	0.000468604	0	0	0	0	0	0	0	0	0	0	0	0	0	0	0	0	0	0	0	0	0	0	0	0	0	0	0	0	0	0	0	0	0	0	0	0	0	0	0	0	0	0	0	0	0	0
K00638	catB	0	0	0	0	0	0	0	0	0	0	0	0	0	0	0	0	0	0	0	0	0	0	0	0	0	0	0	0	0	0	0	0	0	0	0	0	0	0	0	0	0	0	0	0	0	0	0	0
K00639	kbl, GCAT	0.00119403	0.000468604	0.00119048	0.000590667	0.00127959	0.00107066	0.00141443	0.000678887	0.000704722	0.00075643	0.000647668	0.000673854	0.000751315	0.0013587	0.000718907	0.000683995	0.000707714	0.00074129	0.000729927	0.000857633	0.000748503	0.000772798	0.000615006	0.000749625	0.0008726	0.000631313	0.000709723	0.00114155	0.000772798	0.000856164	0.000894454	0.000852515	0.000787402	0.000633312	0	0.000797448	0.000660066	0.00134589	0.000805802	0.000636132	0.00133067	0.00133067	0.000581058	0.000769231	0.000851064	0.000678426	0.00145138	0.000943396
K00640	cysE	0.000597015	0	0.000595238	0.000590667	0	0	0	0	0	0	0	0	0	0	0	0	0	0	0	0	0	0	0	0	0	0.000631313	0	0.000570776	0	0.000856164	0.000894454	0	0	0	0	0	0	0.000672948	0.000805802	0	0.000665336	0.000665336	0	0	0	0	0	0
K00641	metX	0.000597015	0.00140581	0.000595238	0.000590667	0.00127959	0	0.00141443	0.00135777	0	0	0.000647668	0	0.000751315	0.000679348	0	0.000683995	0.000707714	0	0	0	0	0.000772798	0	0	0	0.000631313	0.000709723	0.00114155	0	0	0.000894454	0	0.0015748	0.00126662	0	0	0.00132013	0.000672948	0.0016116	0.0019084	0	0	0.00174317	0	0.000851064	0.000678426	0	0
K00643	E2.3.1.37, ALAS	0	0	0	0	0	0	0	0	0	0	0	0	0	0	0	0	0	0	0	0	0	0	0	0	0	0	0	0	0	0	0	0	0	0	0	0	0	0	0	0	0	0	0	0	0	0	0	0
K00645	fabD, MCAT, MCT1	0.000597015	0.000468604	0.000595238	0.000590667	0.000639795	0.00107066	0.000707214	0.000678887	0.000704722	0.00075643	0.000647668	0.000673854	0.000751315	0.000679348	0.000718907	0.000683995	0.000707714	0.00074129	0.000729927	0.00171527	0.000748503	0.000772798	0.000615006	0.000749625	0.0008726	0.000631313	0.000709723	0.000570776	0.000772798	0.000856164	0	0.000852515	0.000787402	0.000633312	0	0.000797448	0.000660066	0.000672948	0.000805802	0.000636132	0.000665336	0.000665336	0.000581058	0.000769231	0.000851064	0.000678426	0.000725689	0
K00647	fabB	0	0.000468604	0	0	0	0	0	0	0.000704722	0	0	0	0	0	0	0	0	0	0	0	0	0	0	0	0	0	0	0	0	0	0	0	0	0	0	0	0	0	0	0	0	0	0	0	0	0	0	0
K00648	fabH	0.00119403	0.000937207	0.00178571	0.001772	0.00127959	0.00107066	0.000707214	0.00135777	0.00140944	0.00075643	0.00194301	0.00134771	0.00150263	0.0013587	0.00143781	0.00136799	0.00141543	0.00148258	0.00145985	0.00171527	0.00299401	0.00231839	0.00123001	0.00149925	0.0008726	0.00189394	0.00141945	0.00171233	0.0015456	0.00171233	0.000894454	0.00255755	0.000787402	0.00126662	0	0.0015949	0.00132013	0.00201884	0.0016116	0.00127227	0.000665336	0.000665336	0.000581058	0.000769231	0.00170213	0.00135685	0.00145138	0.000943396
K00651	metA	0	0	0	0	0	0	0	0	0	0	0	0	0	0	0	0	0	0	0	0	0	0	0	0	0	0	0	0	0	0	0	0	0	0	0	0	0	0	0	0	0	0	0	0	0	0	0	0
K00652	bioF	0	0.00140581	0	0	0	0.00107066	0	0.00135777	0	0.00075643	0.000647668	0.000673854	0.000751315	0.000679348	0.000718907	0.000683995	0.000707714	0.00074129	0.000729927	0.000857633	0.000748503	0.000772798	0	0.000749625	0.0008726	0	0	0	0.000772798	0	0.000894454	0.000852515	0	0.000633312	0.00108578	0.000797448	0	0	0	0	0	0	0.00174317	0.000769231	0	0	0.000725689	0.000943396
K00655	plsC	0.00179104	0.000937207	0.00178571	0.00118133	0.00127959	0.00214133	0.000707214	0.000678887	0.00211416	0.00075643	0.000647668	0.000673854	0.000751315	0.0013587	0.000718907	0.000683995	0.000707714	0.00148258	0.00145985	0.000857633	0.000748503	0.000772798	0.000615006	0.000749625	0.0008726	0.00126263	0.000709723	0.00171233	0.000772798	0.000856164	0.000894454	0.00170503	0.000787402	0.00126662	0.00108578	0.000797448	0.000660066	0.00134589	0.000805802	0.000636132	0.000665336	0.000665336	0.000581058	0.000769231	0.00255319	0.000678426	0.00145138	0.00188679
K00656	E2.3.1.54, pflD	0	0	0	0	0	0	0	0	0	0	0	0	0	0	0	0	0	0	0	0	0	0	0	0	0	0	0	0	0	0	0	0	0	0	0	0	0	0	0	0	0	0	0	0	0	0	0	0
K00658	DLST, sucB	0.00119403	0.000937207	0.00119048	0.00118133	0.00127959	0.00107066	0.00141443	0.00135777	0.00140944	0.00075643	0.000647668	0.000673854	0	0.000679348	0	0	0.000707714	0.00074129	0	0	0	0.000772798	0.00123001	0.000749625	0.0008726	0.00126263	0.00141945	0.00114155	0.000772798	0.000856164	0.000894454	0	0.0015748	0.00126662	0.00108578	0.000797448	0.000660066	0.00134589	0.000805802	0.00127227	0.00133067	0.00133067	0.00116212	0.000769231	0.000851064	0.00135685	0	0
K00661	maa	0	0.000468604	0.00119048	0.000590667	0	0	0	0	0	0	0	0	0	0	0	0	0	0	0	0	0	0	0	0	0	0	0	0.000570776	0	0	0	0	0	0	0	0	0	0	0	0	0.000665336	0.000665336	0	0	0	0	0	0
K00662	aacC	0	0.000468604	0	0	0	0	0	0	0	0	0.000647668	0	0	0	0	0.000683995	0	0.00074129	0	0	0	0	0.000615006	0	0	0	0	0	0	0	0	0	0	0	0	0	0	0	0	0	0	0	0	0	0	0	0	0
K00663	aacA	0	0	0	0	0	0	0	0	0	0	0	0	0	0	0	0	0	0	0	0	0	0	0	0	0	0	0	0	0	0	0	0	0	0	0	0	0	0	0	0	0	0	0	0	0	0	0	0
K00666	K00666	0.000597015	0.000468604	0.000595238	0.00118133	0	0	0	0	0	0	0	0.000673854	0	0	0	0	0	0	0	0	0	0	0	0.000749625	0	0.00126263	0	0.000570776	0	0	0	0	0	0.000633312	0	0	0.00132013	0	0	0	0	0	0	0	0	0	0.00145138	0
K00672	ftr	0	0	0	0	0	0	0	0.000678887	0	0	0.000647668	0.000673854	0	0.000679348	0	0.000683995	0.000707714	0.00074129	0	0	0	0	0	0	0	0	0	0	0	0	0	0	0	0	0	0	0	0	0	0	0	0	0	0	0	0	0	0
K00674	dapD	0.000597015	0.000468604	0.000595238	0.000590667	0.000639795	0	0.000707214	0.000678887	0.000704722	0	0	0.000673854	0	0.000679348	0	0.000683995	0.000707714	0.00074129	0	0	0	0	0.000615006	0	0.0008726	0.000631313	0.000709723	0.000570776	0	0	0.000894454	0	0.000787402	0	0	0.000797448	0.000660066	0.000672948	0.000805802	0.000636132	0	0	0.000581058	0	0.000851064	0.000678426	0.000725689	0
K00675	nhoA	0	0.000468604	0	0	0	0	0	0	0	0	0	0	0	0	0	0	0	0	0	0	0	0	0	0	0	0	0	0.000570776	0	0	0	0	0	0.000633312	0	0	0.000660066	0.000672948	0	0	0	0	0	0	0	0	0	0
K00677	lpxA	0.000597015	0.000468604	0.000595238	0.000590667	0.000639795	0.00107066	0.000707214	0.000678887	0.000704722	0.00075643	0.000647668	0.000673854	0.000751315	0.000679348	0.000718907	0.000683995	0.000707714	0.00074129	0.000729927	0.000857633	0.000748503	0.000772798	0.000615006	0.000749625	0.0008726	0.000631313	0.000709723	0.000570776	0.000772798	0.000856164	0.000894454	0.000852515	0.000787402	0.000633312	0	0.000797448	0.000660066	0.000672948	0.000805802	0.000636132	0.000665336	0.000665336	0.000581058	0.000769231	0.000851064	0.000678426	0.000725689	0.000943396
K00681	ggt	0.00238806	0.00234302	0.00357143	0.00295334	0.00127959	0.00535332	0.000707214	0.00203666	0.00211416	0.00075643	0.00129534	0.00134771	0.000751315	0.0013587	0.00143781	0.00136799	0.00141543	0.00074129	0.000729927	0.000857633	0.00149701	0.0015456	0.000615006	0.00374813	0.0008726	0.00315657	0.00354862	0.00285388	0.0015456	0.000856164	0.000894454	0.000852515	0.00236221	0.00379987	0.00108578	0.000797448	0.0019802	0.00336474	0.00241741	0.00318066	0.00133067	0.00133067	0.00174317	0.00307692	0.000851064	0.0027137	0.00435414	0.00188679
K00688	PYG, glgP	0.000597015	0.000468604	0.000595238	0.00118133	0.000639795	0	0.000707214	0.000678887	0	0.00075643	0.00129534	0.000673854	0.000751315	0.000679348	0.00143781	0.000683995	0.000707714	0	0.000729927	0	0.00149701	0.000772798	0.000615006	0	0	0.000631313	0	0.000570776	0.000772798	0	0	0	0	0.000633312	0.00108578	0.000797448	0.000660066	0.000672948	0.000805802	0.000636132	0.000665336	0.000665336	0.000581058	0.000769231	0	0	0	0
K00694	bcsA	0	0	0	0	0.000639795	0	0	0	0	0	0	0	0	0	0	0	0	0	0	0	0	0	0	0	0	0	0	0	0	0	0	0	0	0	0	0	0	0	0	0	0	0	0	0	0	0	0	0
K00695	SUS	0	0	0	0	0	0	0	0	0	0	0	0	0	0	0	0	0	0	0	0	0	0	0	0	0	0	0	0	0	0	0	0	0	0	0	0	0	0	0	0	0	0	0	0	0	0	0	0
K00696	E2.4.1.14	0	0	0	0	0	0	0	0	0	0	0	0	0	0	0	0	0	0	0	0	0	0	0	0	0	0	0	0	0	0	0	0	0	0	0	0	0	0	0	0	0	0	0	0	0	0	0	0
K00697	otsA	0	0.000937207	0	0.000590667	0	0	0	0.000678887	0.000704722	0	0.000647668	0	0.000751315	0	0.000718907	0.000683995	0.000707714	0	0	0	0.000748503	0	0.000615006	0	0	0	0	0	0	0	0	0	0.000787402	0	0	0	0	0	0	0	0.000665336	0.000665336	0.000581058	0.000769231	0	0	0	0
K00700	GBE1, glgB	0.000597015	0.000468604	0.000595238	0	0	0	0	0	0	0	0	0	0	0	0	0	0	0	0	0	0	0	0.000615006	0	0	0.000631313	0	0.000570776	0.000772798	0	0	0	0	0	0.00108578	0.000797448	0	0.00134589	0.000805802	0.000636132	0.000665336	0.000665336	0.000581058	0.000769231	0	0	0	0
K00702	E2.4.1.20	0	0	0	0	0	0	0	0	0	0	0	0	0	0	0	0	0	0	0	0	0	0	0	0	0	0	0	0	0	0	0	0	0	0	0	0	0	0	0	0	0	0	0	0	0	0	0	0
K00703	glgA	0.00119403	0	0.00119048	0.001772	0.000639795	0	0.000707214	0	0	0.00075643	0.000647668	0.000673854	0.000751315	0.000679348	0.000718907	0.000683995	0.000707714	0	0.000729927	0	0.00149701	0.000772798	0.000615006	0	0	0.000631313	0	0.00114155	0.000772798	0.000856164	0	0	0	0.000633312	0	0.000797448	0.000660066	0.000672948	0.000805802	0.00127227	0	0	0	0	0	0	0	0
K00705	malQ	0.000597015	0.000468604	0.000595238	0.000590667	0.000639795	0	0	0	0	0.00075643	0.000647668	0	0	0	0	0	0	0	0	0	0	0	0.000615006	0.000749625	0	0	0	0.000570776	0	0.000856164	0	0	0	0.000633312	0	0.000797448	0	0.000672948	0	0.000636132	0.000665336	0.000665336	0.000581058	0.000769231	0	0	0	0
K00720	UGCG	0	0	0	0	0	0	0	0	0	0	0	0	0	0	0	0	0	0	0.000729927	0	0	0	0	0	0	0	0	0	0	0	0	0	0	0	0	0	0	0	0	0	0	0	0	0	0	0	0	0
K00721	DPM1	0.00119403	0.000468604	0.00119048	0.00118133	0.000639795	0.00107066	0.000707214	0.000678887	0.000704722	0.00075643	0.00129534	0.000673854	0.000751315	0.000679348	0.000718907	0.000683995	0.000707714	0.00074129	0.000729927	0.000857633	0.000748503	0.000772798	0.000615006	0.000749625	0.0008726	0.00126263	0.000709723	0.00114155	0.000772798	0.000856164	0.000894454	0.000852515	0.0015748	0.000633312	0.00108578	0.0015949	0.000660066	0.00134589	0.000805802	0	0.00133067	0.00133067	0.00116212	0.000769231	0.00255319	0.00135685	0.00145138	0.00283019
K00728	POMT, pmt	0	0	0	0	0	0	0	0	0	0	0	0	0	0	0	0	0	0	0	0	0	0	0	0	0	0	0	0	0	0	0	0	0	0	0	0	0	0	0	0	0	0	0.00116212	0	0	0.00135685	0	0
K00748	lpxB	0.000597015	0.000468604	0.000595238	0.000590667	0.000639795	0.00107066	0.000707214	0.000678887	0.000704722	0.00075643	0.000647668	0.000673854	0.000751315	0.000679348	0.000718907	0.000683995	0.000707714	0.00074129	0.000729927	0.000857633	0.000748503	0.000772798	0.000615006	0.000749625	0.0008726	0.000631313	0.000709723	0.000570776	0	0.000856164	0.000894454	0.000852515	0.000787402	0.000633312	0	0.000797448	0.000660066	0.000672948	0.000805802	0.000636132	0.000665336	0.000665336	0.000581058	0.000769231	0.000851064	0.000678426	0.000725689	0.000943396
K00752	hasA	0	0	0	0	0	0	0	0	0	0	0	0	0	0	0	0	0	0	0	0	0	0	0	0	0	0	0	0	0	0	0	0	0	0	0	0	0	0	0	0	0	0	0	0	0	0	0	0
K00754	bshA	0.000597015	0.000468604	0.000595238	0.000590667	0.000639795	0.00107066	0.000707214	0.000678887	0.000704722	0.00075643	0.000647668	0.000673854	0.000751315	0.0013587	0.000718907	0.00136799	0.000707714	0.00074129	0.00218978	0.000857633	0.00149701	0.0015456	0.00123001	0.000749625	0.0008726	0.00126263	0.000709723	0.000570776	0.000772798	0.00171233	0.000894454	0.000852515	0.000787402	0.00126662	0.00108578	0.000797448	0.000660066	0.000672948	0.000805802	0.00127227	0.000665336	0.000665336	0.000581058	0.000769231	0.000851064	0.000678426	0.000725689	0.000943396
K00756	pdp	0.000597015	0.000468604	0.000595238	0.000590667	0.000639795	0	0.000707214	0.000678887	0.000704722	0.00075643	0.000647668	0.000673854	0.000751315	0.000679348	0.000718907	0.000683995	0	0.00074129	0.000729927	0.000857633	0.00149701	0.000772798	0.000615006	0.000749625	0.0008726	0.000631313	0.000709723	0.000570776	0.000772798	0.000856164	0.000894454	0.000852515	0.000787402	0.000633312	0.00108578	0.000797448	0.000660066	0.000672948	0.000805802	0.000636132	0.000665336	0.000665336	0.000581058	0.000769231	0.000851064	0.000678426	0.000725689	0.000943396
K00757	udp, UPP	0	0	0	0	0	0	0	0	0	0	0	0	0	0	0	0	0	0	0	0	0	0	0	0	0	0	0	0	0	0	0	0	0	0	0	0	0	0	0	0	0	0	0	0	0	0	0	0
K00758	deoA, TYMP	0	0	0	0	0	0	0	0	0	0	0	0	0	0	0	0	0.000707714	0	0	0	0	0	0	0	0	0	0	0	0.000772798	0	0	0	0	0	0	0	0	0	0	0	0	0	0	0	0	0	0	0
K00759	APRT, apt	0.000597015	0.000468604	0.000595238	0.000590667	0.000639795	0	0	0.000678887	0	0	0.00129534	0.000673854	0.000751315	0.000679348	0.000718907	0.000683995	0.000707714	0.00074129	0.000729927	0.000857633	0.000748503	0.000772798	0.000615006	0.000749625	0.0008726	0.000631313	0.000709723	0.000570776	0.000772798	0	0	0	0	0.000633312	0	0	0.000660066	0.000672948	0.000805802	0.000636132	0.000665336	0.000665336	0.000581058	0	0.000851064	0.000678426	0.00145138	0.000943396
K00760	hprT, hpt, HPRT1	0.000597015	0.000468604	0.000595238	0.000590667	0.000639795	0.00107066	0.000707214	0.000678887	0.000704722	0.00075643	0.000647668	0.000673854	0.000751315	0.000679348	0.00143781	0.000683995	0.000707714	0.00074129	0.000729927	0.000857633	0.000748503	0.000772798	0.000615006	0.000749625	0.0017452	0.000631313	0.000709723	0.000570776	0.000772798	0.000856164	0.000894454	0.000852515	0.000787402	0.000633312	0.00108578	0.000797448	0	0.000672948	0.000805802	0.000636132	0.000665336	0.000665336	0.000581058	0.000769231	0.000851064	0.000678426	0.000725689	0.000943396
K00761	upp, UPRT	0.000597015	0.000468604	0.000595238	0.000590667	0.000639795	0	0.000707214	0	0.000704722	0.00075643	0.000647668	0.000673854	0.000751315	0.000679348	0.000718907	0.000683995	0.000707714	0.00074129	0.000729927	0.000857633	0.000748503	0.000772798	0.000615006	0.000749625	0.0008726	0.000631313	0.000709723	0.000570776	0.000772798	0.000856164	0.000894454	0.00170503	0.000787402	0.000633312	0.00108578	0.000797448	0.000660066	0.000672948	0	0	0.000665336	0.000665336	0.000581058	0.000769231	0.000851064	0.000678426	0	0.000943396
K00762	pyrE	0.000597015	0.000937207	0.000595238	0.000590667	0.000639795	0.00107066	0.000707214	0.000678887	0.000704722	0.00075643	0.00129534	0.000673854	0.000751315	0.000679348	0.00143781	0.000683995	0.000707714	0.00074129	0.000729927	0.000857633	0.000748503	0.0015456	0.000615006	0.000749625	0.0008726	0.000631313	0.000709723	0.000570776	0.000772798	0	0.000894454	0.000852515	0.0015748	0.000633312	0.00108578	0.000797448	0.000660066	0.000672948	0	0	0.000665336	0.000665336	0.000581058	0.000769231	0.000851064	0.000678426	0.000725689	0.000943396
K00763	pncB, NAPRT1	0	0.000468604	0	0.000590667	0.000639795	0	0	0.000678887	0.000704722	0.00075643	0.000647668	0.000673854	0.000751315	0.000679348	0.000718907	0.000683995	0.000707714	0.00074129	0.000729927	0.000857633	0.000748503	0.000772798	0	0	0.0008726	0	0	0	0.000772798	0.000856164	0.000894454	0.000852515	0	0	0.00108578	0.000797448	0.000660066	0	0	0.000636132	0.000665336	0.000665336	0.000581058	0.000769231	0	0	0	0.000943396
K00764	purF, PPAT	0.000597015	0.000468604	0.000595238	0.000590667	0.000639795	0.00107066	0.000707214	0	0.00140944	0.00075643	0.00129534	0.000673854	0.000751315	0.000679348	0.000718907	0.000683995	0.000707714	0.00074129	0.000729927	0.000857633	0.000748503	0.000772798	0.000615006	0.000749625	0.0008726	0.000631313	0.000709723	0.000570776	0.000772798	0.000856164	0.000894454	0.000852515	0.000787402	0.000633312	0.00108578	0.000797448	0.000660066	0.000672948	0.000805802	0.000636132	0.000665336	0.000665336	0.000581058	0.000769231	0.000851064	0.000678426	0.000725689	0.000943396
K00765	hisG	0.000597015	0.000468604	0.000595238	0.000590667	0.000639795	0	0.000707214	0.000678887	0.000704722	0	0	0.000673854	0.000751315	0.000679348	0.000718907	0.000683995	0	0.00074129	0.000729927	0	0.000748503	0	0.000615006	0	0.0008726	0.000631313	0.000709723	0.000570776	0	0.000856164	0.000894454	0	0.000787402	0.000633312	0.00108578	0.000797448	0	0.000672948	0	0	0.000665336	0.000665336	0.000581058	0.000769231	0.000851064	0.000678426	0	0
K00766	trpD	0.000597015	0.000468604	0.000595238	0.000590667	0.000639795	0.00107066	0.000707214	0.000678887	0.000704722	0.00075643	0.000647668	0.000673854	0.000751315	0.000679348	0.000718907	0.000683995	0.000707714	0.00074129	0.000729927	0.000857633	0.000748503	0.000772798	0.000615006	0.000749625	0.0008726	0.000631313	0.000709723	0.000570776	0	0.000856164	0.000894454	0.000852515	0.000787402	0.000633312	0.00108578	0.000797448	0.000660066	0.000672948	0.000805802	0.000636132	0.000665336	0.000665336	0.000581058	0.000769231	0.000851064	0.000678426	0.000725689	0
K00767	nadC, QPRT	0.000597015	0.000468604	0.000595238	0.000590667	0.000639795	0	0.000707214	0.000678887	0.000704722	0	0.000647668	0.000673854	0	0.000679348	0.000718907	0.000683995	0.000707714	0	0.000729927	0.000857633	0.000748503	0.000772798	0.000615006	0.000749625	0	0.000631313	0.000709723	0.000570776	0.000772798	0	0	0	0.000787402	0.000633312	0	0	0.000660066	0.000672948	0.000805802	0.000636132	0.000665336	0.000665336	0.000581058	0.000769231	0.000851064	0.000678426	0.000725689	0.000943396
K00768	E2.4.2.21, cobU, cobT	0.000597015	0	0	0	0	0	0	0	0	0	0	0	0	0	0	0	0	0	0	0	0	0	0	0	0	0	0	0	0	0	0	0	0	0	0	0	0	0	0	0	0	0	0	0	0	0	0	0
K00772	mtaP, MTAP	0	0	0	0	0	0	0	0	0	0	0	0	0	0	0	0	0	0	0	0	0	0	0	0.000749625	0	0	0	0	0.000772798	0	0	0	0	0.000633312	0	0	0.000660066	0	0	0	0	0	0	0	0	0	0.000725689	0
K00773	tgt	0.00119403	0.000468604	0.00119048	0.000590667	0.000639795	0.00107066	0.000707214	0.000678887	0.00140944	0.00075643	0.000647668	0.000673854	0.000751315	0.000679348	0.000718907	0.000683995	0.000707714	0.00074129	0.000729927	0.000857633	0.000748503	0.000772798	0.000615006	0.000749625	0.0008726	0.00126263	0.00141945	0.00114155	0.000772798	0.000856164	0	0.000852515	0.000787402	0.000633312	0.00108578	0.000797448	0.000660066	0	0.000805802	0.000636132	0.000665336	0.000665336	0.000581058	0.000769231	0.00170213	0.00135685	0.000725689	0.000943396
K00782	lldG	0	0.000468604	0	0.000590667	0.000639795	0.00107066	0	0	0	0	0	0.000673854	0	0.000679348	0	0	0	0	0	0	0	0	0	0	0	0	0	0	0	0	0.000894454	0	0	0	0	0	0.000660066	0	0.000805802	0	0	0	0	0	0	0	0	0
K00783	rlmH	0.000597015	0.000468604	0.000595238	0.000590667	0.000639795	0.00107066	0.000707214	0.000678887	0.000704722	0.00075643	0.000647668	0.000673854	0.000751315	0.000679348	0.000718907	0.000683995	0.000707714	0.00074129	0.000729927	0.000857633	0.000748503	0.000772798	0.000615006	0.000749625	0.0008726	0.000631313	0.000709723	0.000570776	0.000772798	0.000856164	0.000894454	0.000852515	0.000787402	0.000633312	0.00108578	0.000797448	0.000660066	0.000672948	0.000805802	0.000636132	0.000665336	0.000665336	0	0.000769231	0.000851064	0.000678426	0.000725689	0
K00784	rnz	0.000597015	0.000468604	0.000595238	0.000590667	0.000639795	0.00107066	0.000707214	0.000678887	0.000704722	0.00075643	0.000647668	0	0.000751315	0	0.000718907	0	0	0	0.000729927	0	0.000748503	0.000772798	0.000615006	0.000749625	0.0008726	0.000631313	0.000709723	0.000570776	0.000772798	0.000856164	0.000894454	0.000852515	0.000787402	0.000633312	0.00108578	0.000797448	0	0.000672948	0.000805802	0.000636132	0.000665336	0.000665336	0.000581058	0.000769231	0.000851064	0.000678426	0.000725689	0.000943396
K00788	thiE	0	0	0	0	0.00127959	0.00214133	0.000707214	0.000678887	0	0.00151286	0.00129534	0.00134771	0.00150263	0.0013587	0.00143781	0.00136799	0.00141543	0.00148258	0.00145985	0.00171527	0.00149701	0.0015456	0.000615006	0.000749625	0.0017452	0.000631313	0	0	0	0.00171233	0.00178891	0.000852515	0.000787402	0	0.00108578	0.0015949	0.000660066	0	0	0.000636132	0	0	0.000581058	0.00153846	0	0	0.00145138	0.00188679
K00789	metK, MAT	0.000597015	0.000937207	0.000595238	0.000590667	0.000639795	0	0.000707214	0.000678887	0.000704722	0.00075643	0.000647668	0.000673854	0.000751315	0.000679348	0.000718907	0.000683995	0.000707714	0.00074129	0.000729927	0.000857633	0.000748503	0.000772798	0.00123001	0.000749625	0.0008726	0.000631313	0.000709723	0.000570776	0.000772798	0.000856164	0.000894454	0.000852515	0.000787402	0.000633312	0.00108578	0.000797448	0.000660066	0.000672948	0.000805802	0.000636132	0.00133067	0.00133067	0.00116212	0.000769231	0.00170213	0.000678426	0.000725689	0.000943396
K00790	murA	0.000597015	0.000468604	0.000595238	0.000590667	0.000639795	0.00107066	0.000707214	0.000678887	0.000704722	0.00075643	0.000647668	0.000673854	0.000751315	0.000679348	0.000718907	0.000683995	0.000707714	0.00074129	0.000729927	0.000857633	0.000748503	0.000772798	0.000615006	0.000749625	0.0008726	0.000631313	0.000709723	0.000570776	0.000772798	0.000856164	0.000894454	0.000852515	0.000787402	0.000633312	0	0.000797448	0.000660066	0.000672948	0.000805802	0.000636132	0	0	0.000581058	0.000769231	0.000851064	0.000678426	0.000725689	0.000943396
K00791	miaA, TRIT1	0.000597015	0.000468604	0.000595238	0	0.000639795	0	0.000707214	0.000678887	0.000704722	0.00075643	0.000647668	0.000673854	0.000751315	0.000679348	0.000718907	0.000683995	0.000707714	0.00074129	0.000729927	0.000857633	0.000748503	0.000772798	0.000615006	0.000749625	0.0008726	0.000631313	0.000709723	0.000570776	0.000772798	0.000856164	0.000894454	0.000852515	0.000787402	0.000633312	0.00108578	0.000797448	0.000660066	0.000672948	0.000805802	0.000636132	0.000665336	0.000665336	0.000581058	0.000769231	0.000851064	0.000678426	0.000725689	0.000943396
K00793	ribE, RIB5	0.000597015	0.000468604	0.000595238	0.000590667	0.000639795	0.00107066	0.000707214	0.000678887	0.000704722	0.00075643	0.000647668	0.000673854	0.000751315	0.000679348	0.000718907	0.00136799	0.000707714	0.00074129	0.000729927	0.000857633	0.000748503	0.000772798	0.000615006	0.000749625	0.0008726	0.000631313	0.000709723	0.000570776	0	0.000856164	0.000894454	0	0.000787402	0.000633312	0.00108578	0.000797448	0.000660066	0.000672948	0.000805802	0.000636132	0.000665336	0.000665336	0.000581058	0.000769231	0.000851064	0.000678426	0.000725689	0.000943396
K00794	ribH, RIB4	0.000597015	0.000468604	0.000595238	0.000590667	0.000639795	0.00107066	0.000707214	0.000678887	0.000704722	0.00075643	0.000647668	0.000673854	0.000751315	0.000679348	0.000718907	0.000683995	0.000707714	0.00074129	0.000729927	0.000857633	0.000748503	0.000772798	0.000615006	0.000749625	0.0008726	0.000631313	0.000709723	0.000570776	0	0.000856164	0.000894454	0.000852515	0.000787402	0.000633312	0.00108578	0.000797448	0.000660066	0.000672948	0.000805802	0.000636132	0.000665336	0.000665336	0.000581058	0.000769231	0	0.000678426	0.000725689	0.000943396
K00795	ispA	0	0	0	0.000590667	0.000639795	0.00107066	0	0.000678887	0	0.00075643	0.000647668	0	0	0	0.000718907	0.000683995	0	0	0	0.000857633	0	0.000772798	0	0.000749625	0	0	0	0	0.000772798	0.000856164	0.000894454	0	0.000787402	0	0.00108578	0.000797448	0.000660066	0	0	0	0	0	0	0	0.000851064	0.000678426	0	0
K00796	folP	0	0.000468604	0	0	0.000639795	0	0.000707214	0.000678887	0.000704722	0.00075643	0.00129534	0.000673854	0.000751315	0.000679348	0.000718907	0.000683995	0.000707714	0.00074129	0.000729927	0	0.000748503	0.000772798	0.000615006	0	0.0008726	0	0	0	0.000772798	0.000856164	0	0.000852515	0.000787402	0	0	0.000797448	0.000660066	0	0	0.000636132	0.000665336	0.000665336	0.000581058	0.000769231	0	0	0.000725689	0.000943396
K00797	speE, SRM, SPE3	0.000597015	0.000937207	0.000595238	0	0	0	0	0	0	0.00075643	0.000647668	0.000673854	0	0.0013587	0.000718907	0.000683995	0.000707714	0.00074129	0.000729927	0	0.00149701	0.000772798	0.000615006	0	0	0.000631313	0	0.000570776	0.000772798	0	0.000894454	0	0	0	0	0.000797448	0	0.000672948	0	0.000636132	0	0	0.00116212	0	0.000851064	0.00135685	0	0
K00798	MMAB, pduO	0.000597015	0.000468604	0.000595238	0.000590667	0.000639795	0.00107066	0.000707214	0.000678887	0.00140944	0.00075643	0.000647668	0.000673854	0.000751315	0.000679348	0.000718907	0.000683995	0.000707714	0.00074129	0.000729927	0.000857633	0.000748503	0.000772798	0.000615006	0.000749625	0.0008726	0.000631313	0.000709723	0.000570776	0.000772798	0.000856164	0.000894454	0.000852515	0.000787402	0.000633312	0.00108578	0.000797448	0.000660066	0.000672948	0.000805802	0.000636132	0.000665336	0.000665336	0.000581058	0.000769231	0.000851064	0.000678426	0.000725689	0.000943396
K00799	GST, gst	0	0	0	0	0	0	0	0	0	0	0	0	0	0	0	0	0	0.00074129	0	0	0	0	0	0	0	0	0	0	0	0	0	0	0	0	0	0	0	0	0	0	0	0	0	0	0	0	0	0
K00800	aroA	0.000597015	0.000468604	0.000595238	0.000590667	0.000639795	0.00107066	0.000707214	0.000678887	0.000704722	0.00075643	0.000647668	0.000673854	0.000751315	0.000679348	0.00143781	0.000683995	0.000707714	0.00074129	0.000729927	0.000857633	0.000748503	0.000772798	0.000615006	0.000749625	0.0008726	0.000631313	0.000709723	0.000570776	0	0.000856164	0.000894454	0.000852515	0.0015748	0.000633312	0	0.000797448	0.000660066	0.000672948	0.000805802	0.000636132	0.000665336	0.000665336	0.000581058	0.000769231	0.000851064	0.000678426	0.000725689	0.000943396
K00801	FDFT1	0.000597015	0.000468604	0.000595238	0	0.000639795	0	0	0	0	0	0	0	0	0	0	0	0	0	0	0	0	0	0.000615006	0	0.0008726	0.000631313	0.000709723	0.000570776	0	0.000856164	0	0	0	0	0.00108578	0	0.000660066	0.000672948	0	0.000636132	0	0	0.000581058	0	0.000851064	0.000678426	0.000725689	0.000943396
K00803	AGPS, agpS	0	0	0	0	0	0	0	0	0	0	0	0	0	0	0	0	0	0	0	0	0	0	0	0	0	0	0.000709723	0	0	0	0	0	0	0	0	0	0	0	0	0.000636132	0	0	0	0	0	0.000678426	0	0
K00806	uppS	0.00119403	0.000937207	0.00119048	0.000590667	0.000639795	0.00107066	0.000707214	0.00135777	0.000704722	0.00075643	0.00129534	0.00134771	0.00150263	0.0013587	0.00143781	0.00136799	0.00141543	0.00148258	0.00145985	0.00171527	0.00149701	0.0015456	0.000615006	0.00149925	0.0008726	0.00126263	0.00141945	0.00114155	0.0015456	0.000856164	0.000894454	0.000852515	0.000787402	0.00126662	0.00108578	0.000797448	0.00132013	0.000672948	0.000805802	0.000636132	0.00133067	0.00133067	0.000581058	0.000769231	0.000851064	0.000678426	0.00145138	0.00188679
K00808	hss	0	0	0	0	0	0	0	0	0	0	0	0	0	0	0	0	0	0	0	0	0	0	0	0	0	0	0	0	0	0	0	0	0	0	0	0	0	0	0	0	0	0	0	0	0.000851064	0.000678426	0	0
K00809	DHPS, dys	0.000597015	0.000468604	0.000595238	0	0.000639795	0.00107066	0.000707214	0.000678887	0.000704722	0.00075643	0.000647668	0.000673854	0.000751315	0.000679348	0.000718907	0.000683995	0.000707714	0.00074129	0.000729927	0.000857633	0.000748503	0.000772798	0.000615006	0.000749625	0.0008726	0.000631313	0.000709723	0.000570776	0.000772798	0.000856164	0	0.000852515	0.000787402	0.000633312	0	0.000797448	0.000660066	0	0.000805802	0.000636132	0.000665336	0.000665336	0.000581058	0.000769231	0.000851064	0.000678426	0.000725689	0.000943396
K00812	aspB	0.00119403	0.000468604	0.000595238	0.00118133	0.00127959	0.00321199	0	0.00135777	0	0.00075643	0.000647668	0.000673854	0.000751315	0.000679348	0.000718907	0.000683995	0.000707714	0.00074129	0.000729927	0.000857633	0.000748503	0.000772798	0	0.00149925	0.0017452	0.000631313	0.000709723	0.000570776	0.00231839	0.000856164	0.000894454	0.000852515	0	0.00126662	0.00108578	0.000797448	0.00132013	0.000672948	0.0016116	0.000636132	0.000665336	0.000665336	0.00116212	0.00153846	0.00170213	0.000678426	0.00145138	0.000943396
K00817	hisC	0.000597015	0	0.00178571	0.00118133	0.000639795	0.00107066	0.000707214	0.000678887	0.00140944	0	0	0.000673854	0	0.000679348	0.000718907	0.000683995	0	0.00074129	0.000729927	0	0.000748503	0	0.00123001	0	0	0.00126263	0.00141945	0.00171233	0.000772798	0	0.000894454	0	0.000787402	0.00126662	0.00108578	0.000797448	0	0.00134589	0.000805802	0.000636132	0	0	0.000581058	0.000769231	0.000851064	0.00135685	0.00145138	0
K00819	rocD, OAT	0.000597015	0	0.000595238	0	0	0	0	0	0.000704722	0	0	0	0	0	0	0	0	0	0	0	0	0	0	0	0	0.000631313	0	0.000570776	0	0	0	0	0.000787402	0	0	0.000797448	0	0.000672948	0	0	0	0	0	0	0	0	0.000725689	0
K00820	glmS, GFPT	0.000597015	0.000468604	0.000595238	0.000590667	0.000639795	0.00107066	0.000707214	0.000678887	0.000704722	0.00075643	0.00129534	0.00134771	0.00150263	0.00203804	0.000718907	0.00136799	0.00283086	0.00222387	0.000729927	0.000857633	0.00149701	0.00309119	0.000615006	0.000749625	0.0008726	0.000631313	0.000709723	0.000570776	0.000772798	0.000856164	0.000894454	0.000852515	0.000787402	0.000633312	0.00108578	0.000797448	0.000660066	0.000672948	0.000805802	0.000636132	0.000665336	0.000665336	0.000581058	0.000769231	0.000851064	0.000678426	0.000725689	0.000943396
K00821	argD	0.000597015	0.000468604	0.000595238	0.000590667	0.000639795	0	0.000707214	0.000678887	0.000704722	0.00075643	0.000647668	0.000673854	0.000751315	0.000679348	0.000718907	0.000683995	0.000707714	0.00074129	0.000729927	0.000857633	0.000748503	0.000772798	0	0.000749625	0.0008726	0.000631313	0.000709723	0.000570776	0	0.000856164	0.000894454	0.000852515	0.000787402	0.000633312	0.00108578	0.000797448	0.000660066	0.000672948	0	0.000636132	0.000665336	0.000665336	0.000581058	0.000769231	0.000851064	0.000678426	0	0
K00822	E2.6.1.18	0.000597015	0.000468604	0	0.000590667	0	0	0	0.000678887	0	0	0	0	0	0	0	0	0	0	0	0	0	0	0	0	0	0.000631313	0.000709723	0	0	0	0	0	0	0	0	0	0	0	0	0	0	0	0.000581058	0	0.000851064	0.000678426	0	0
K00823	puuE	0	0	0	0.000590667	0	0.00107066	0	0.00135777	0	0.00075643	0.00129534	0.00134771	0.00225394	0.0013587	0.00215672	0.00136799	0.00141543	0.00148258	0.00218978	0	0.00224551	0.000772798	0	0.000749625	0.0008726	0	0.00141945	0	0.000772798	0	0	0	0.000787402	0.00126662	0	0	0.00132013	0	0.000805802	0	0	0	0.000581058	0.000769231	0	0	0.000725689	0
K00824	dat	0.000597015	0	0.000595238	0.000590667	0	0	0.000707214	0.000678887	0	0	0	0	0	0	0	0	0	0.00074129	0	0.000857633	0	0	0	0	0.0008726	0.000631313	0.000709723	0.000570776	0	0	0	0	0	0	0	0	0	0.000672948	0.000805802	0	0	0	0.000581058	0.000769231	0.000851064	0.000678426	0.000725689	0.000943396
K00826	E2.6.1.42, ilvE	0.000597015	0.000937207	0.000595238	0.000590667	0.00127959	0.00107066	0.000707214	0.00135777	0.00140944	0.00075643	0.000647668	0.000673854	0.000751315	0.000679348	0.000718907	0.000683995	0.000707714	0.00074129	0.000729927	0.000857633	0.000748503	0.000772798	0.000615006	0.00149925	0.0008726	0.000631313	0.000709723	0.000570776	0.000772798	0.000856164	0	0.000852515	0.0015748	0.00189994	0	0.000797448	0.00132013	0.000672948	0.000805802	0.000636132	0.000665336	0.000665336	0.000581058	0.000769231	0.00170213	0.00135685	0.000725689	0.000943396
K00830	AGXT	0.000597015	0	0.000595238	0	0	0.00107066	0	0.000678887	0	0	0.000647668	0.000673854	0	0.000679348	0	0.000683995	0.000707714	0.00148258	0	0.000857633	0	0.000772798	0	0	0	0.000631313	0.000709723	0.000570776	0	0	0	0	0	0	0	0	0	0.000672948	0	0.000636132	0	0	0	0.000769231	0	0	0.00145138	0
K00831	serC, PSAT1	0	0	0	0.000590667	0	0	0	0	0	0	0	0	0	0	0	0	0	0	0	0	0	0	0	0.000749625	0	0	0	0	0.000772798	0	0.000894454	0	0	0.000633312	0	0	0.000660066	0	0	0.000636132	0	0	0	0	0	0.000678426	0	0
K00832	tyrB	0.000597015	0	0.000595238	0	0	0	0	0	0	0	0	0	0	0	0	0	0	0	0	0	0	0	0	0	0	0.000631313	0	0.000570776	0	0	0	0	0	0	0	0	0	0.000672948	0	0	0	0	0	0	0	0	0	0
K00833	bioA	0.000597015	0.000468604	0.000595238	0	0	0	0	0.000678887	0	0	0	0	0	0	0	0	0	0	0	0	0	0	0	0	0	0	0	0.000570776	0	0	0.000894454	0	0	0	0	0	0	0.000672948	0	0	0	0	0.000581058	0	0	0	0	0
K00836	ectB, dat	0	0	0	0	0	0	0	0	0	0	0	0	0	0	0	0	0	0	0	0	0	0	0	0	0	0	0	0	0	0	0	0	0	0	0	0	0	0	0	0	0	0	0	0	0	0	0	0
K00841	patA	0	0	0	0	0	0.00107066	0	0	0	0	0	0	0	0	0	0	0	0	0	0	0	0	0	0	0	0	0	0.000570776	0	0	0	0	0	0	0	0	0	0	0	0	0	0	0	0	0	0	0	0
K00845	glk	0	0	0	0	0	0	0	0	0	0	0.000647668	0	0	0	0	0.000683995	0	0	0	0	0	0	0	0	0	0	0	0	0	0	0	0	0	0	0	0	0.000660066	0	0	0	0	0	0	0	0	0	0	0
K00847	E2.7.1.4, scrK	0.000597015	0.000937207	0.000595238	0.000590667	0	0	0.000707214	0	0	0	0	0.000673854	0.000751315	0.000679348	0.000718907	0.000683995	0.000707714	0	0	0	0	0	0.00184502	0	0	0	0	0.000570776	0	0	0	0	0	0	0	0	0.000660066	0	0	0	0	0	0	0	0	0	0	0
K00848	rhaB	0	0.000468604	0	0	0	0	0	0	0	0	0	0	0	0.000679348	0	0	0	0	0	0	0	0	0.000615006	0	0	0	0	0	0	0	0	0	0	0	0	0	0	0	0	0	0	0	0	0	0	0	0	0
K00849	galK	0.000597015	0.000468604	0.000595238	0.00118133	0.000639795	0.00107066	0	0	0.000704722	0.00075643	0.000647668	0.000673854	0.000751315	0.000679348	0.00143781	0.00136799	0.00212314	0.00074129	0.00145985	0.000857633	0.00149701	0.0015456	0.00123001	0.000749625	0	0.00126263	0.000709723	0.000570776	0.000772798	0.000856164	0.000894454	0.000852515	0	0.000633312	0.00108578	0.000797448	0.000660066	0.000672948	0.0016116	0.00127227	0	0	0.000581058	0	0.000851064	0.000678426	0.000725689	0
K00850	pfkA, PFK	0	0	0	0	0	0	0	0	0	0	0.000647668	0	0	0	0	0	0.000707714	0	0	0	0	0	0	0	0	0	0	0	0	0	0	0	0	0	0	0	0	0	0	0	0	0	0	0	0	0	0	0
K00851	idnK, gntK	0	0.000468604	0	0	0	0	0.000707214	0	0	0	0	0	0.000751315	0	0.000718907	0.000683995	0	0	0.000729927	0	0.000748503	0	0	0	0	0	0	0	0	0	0	0.000852515	0	0	0	0	0	0	0	0	0.000665336	0.000665336	0.000581058	0	0	0	0	0
K00852	rbsK, RBKS	0	0	0	0	0	0	0	0	0	0	0	0	0	0	0	0	0	0	0	0	0	0	0	0	0	0	0	0	0	0	0	0	0	0	0	0	0	0	0.000805802	0	0	0	0	0	0	0	0	0
K00853	araB	0	0.000468604	0	0	0	0	0	0	0.000704722	0.00075643	0	0	0	0	0	0	0	0	0	0	0	0	0	0	0	0	0	0	0	0	0	0	0	0.000633312	0.00108578	0.000797448	0.000660066	0	0	0	0	0	0.000581058	0	0	0	0	0
K00854	xylB, XYLB	0	0.000468604	0	0	0.000639795	0	0	0	0	0	0	0.000673854	0.000751315	0	0.000718907	0.000683995	0.000707714	0	0.000729927	0	0	0	0.000615006	0	0	0	0	0	0	0	0	0	0	0.000633312	0	0	0	0	0	0	0	0	0.000581058	0	0	0	0	0
K00855	PRK, prkB	0	0	0	0	0	0	0	0.000678887	0	0	0	0	0	0	0	0	0	0	0	0	0	0	0	0	0.0008726	0	0	0	0	0	0	0	0	0	0	0	0	0	0	0	0	0	0	0	0	0	0	0
K00856	ADK, adoK	0	0	0	0	0	0	0	0	0	0	0.000647668	0	0	0	0	0.000683995	0	0	0	0	0	0	0	0	0	0	0	0	0	0	0	0	0	0	0	0	0	0	0	0	0	0	0	0	0	0	0	0
K00857	tdk, TK	0.000597015	0.000468604	0.000595238	0.000590667	0.000639795	0	0.000707214	0	0	0.00075643	0.000647668	0.000673854	0.000751315	0.000679348	0.000718907	0.000683995	0.000707714	0.00074129	0.000729927	0.000857633	0.000748503	0.000772798	0.000615006	0.000749625	0.0008726	0.000631313	0.000709723	0.000570776	0.000772798	0.000856164	0	0.000852515	0	0.000633312	0.00108578	0.000797448	0.000660066	0.000672948	0.000805802	0.000636132	0.000665336	0.000665336	0.000581058	0.000769231	0.000851064	0.000678426	0	0.000943396
K00858	ppnK, NADK	0.000597015	0.000468604	0.000595238	0.000590667	0.000639795	0.00107066	0.000707214	0.000678887	0.000704722	0.00075643	0.000647668	0.000673854	0	0.000679348	0.000718907	0.000683995	0.000707714	0.00074129	0.000729927	0.000857633	0.000748503	0.000772798	0.000615006	0.000749625	0.0008726	0.000631313	0.000709723	0.000570776	0.000772798	0.000856164	0.000894454	0.000852515	0.000787402	0.000633312	0	0.000797448	0.000660066	0.000672948	0.000805802	0.000636132	0.000665336	0.000665336	0.000581058	0.000769231	0.000851064	0.000678426	0.000725689	0.000943396
K00859	coaE	0.000597015	0.000468604	0.000595238	0.000590667	0.000639795	0	0.000707214	0.000678887	0.000704722	0.00075643	0.000647668	0.000673854	0.000751315	0.000679348	0.000718907	0.000683995	0.000707714	0.00074129	0.000729927	0.000857633	0.000748503	0.000772798	0.000615006	0.000749625	0.0008726	0.000631313	0.000709723	0.000570776	0.000772798	0.000856164	0	0.000852515	0.000787402	0.000633312	0.00108578	0.000797448	0.000660066	0.000672948	0.000805802	0.000636132	0.000665336	0.000665336	0.000581058	0.000769231	0.000851064	0.000678426	0	0.000943396
K00860	cysC	0	0.000468604	0	0.000590667	0	0	0	0	0	0	0	0	0	0.000679348	0	0	0.000707714	0	0	0	0	0	0.000615006	0	0	0	0	0	0	0	0	0	0	0.000633312	0	0	0.000660066	0	0	0	0	0	0	0	0	0	0.000725689	0
K00864	glpK, GK	0.000597015	0.000468604	0.000595238	0.000590667	0	0.00107066	0.000707214	0.000678887	0	0.00075643	0.000647668	0.000673854	0.000751315	0.000679348	0.000718907	0.000683995	0.000707714	0.00074129	0.000729927	0.000857633	0.000748503	0.000772798	0.000615006	0.000749625	0.0008726	0.000631313	0.000709723	0.000570776	0.000772798	0.000856164	0	0.000852515	0	0	0.00108578	0.000797448	0	0.000672948	0.000805802	0.000636132	0.000665336	0.000665336	0.000581058	0	0.000851064	0.000678426	0.000725689	0.000943396
K00865	glxK, garK	0	0	0	0	0	0	0	0	0	0	0.000647668	0.000673854	0.000751315	0.000679348	0.000718907	0.000683995	0.000707714	0.00074129	0.000729927	0.000857633	0.000748503	0.000772798	0	0	0.0008726	0	0	0	0	0	0	0	0	0	0	0	0	0	0	0	0	0	0	0.000769231	0	0	0.000725689	0.000943396
K00867	coaA	0.000597015	0.000468604	0	0	0	0	0	0	0	0	0	0	0	0	0	0	0	0	0	0	0	0	0	0.000749625	0	0	0	0	0.000772798	0	0	0	0	0	0	0	0.000660066	0	0	0	0	0	0	0	0	0	0	0
K00869	MVK, mvaK1	0	0	0	0	0	0	0	0	0	0	0	0	0	0	0	0	0	0	0	0	0	0	0	0	0	0	0	0	0	0	0	0	0	0	0	0	0	0	0	0	0	0	0	0	0	0	0	0
K00872	thrB	0	0.000468604	0	0.000590667	0.000639795	0.00107066	0.000707214	0.000678887	0.000704722	0.00075643	0.000647668	0.000673854	0.000751315	0.000679348	0.000718907	0.000683995	0.000707714	0.00074129	0.000729927	0	0.000748503	0.000772798	0.00123001	0.000749625	0.0008726	0.000631313	0	0	0.000772798	0.000856164	0.000894454	0	0	0.000633312	0.00108578	0.000797448	0.000660066	0.000672948	0	0.000636132	0	0	0.000581058	0.000769231	0.000851064	0.000678426	0.000725689	0
K00873	PK, pyk	0.000597015	0.000468604	0.000595238	0.000590667	0.000639795	0.00107066	0.000707214	0.00135777	0.000704722	0.00075643	0.000647668	0.00134771	0.000751315	0.000679348	0.000718907	0.000683995	0.000707714	0.00074129	0.000729927	0.000857633	0.000748503	0.000772798	0.000615006	0.000749625	0.0008726	0.000631313	0.000709723	0.000570776	0.000772798	0.000856164	0.000894454	0	0.000787402	0.000633312	0	0.000797448	0.000660066	0.000672948	0.000805802	0.000636132	0.000665336	0.000665336	0.000581058	0.000769231	0.000851064	0.000678426	0.000725689	0.000943396
K00874	kdgK	0	0.000468604	0	0	0.000639795	0	0.000707214	0.000678887	0	0	0	0.000673854	0.000751315	0.000679348	0.00143781	0.000683995	0.000707714	0	0.000729927	0.000857633	0	0.000772798	0.000615006	0	0	0	0	0	0	0	0	0	0	0	0.00108578	0	0	0	0.000805802	0.000636132	0	0	0.000581058	0	0	0	0	0
K00876	udk, UCK	0.000597015	0.000937207	0.00119048	0.000590667	0.000639795	0.00107066	0.000707214	0	0	0	0	0	0	0	0	0	0	0	0	0	0	0	0.000615006	0	0	0.000631313	0.000709723	0.000570776	0	0.000856164	0.000894454	0.000852515	0	0	0.00108578	0.000797448	0	0.000672948	0.000805802	0.00127227	0	0	0.000581058	0	0.000851064	0.000678426	0.000725689	0.000943396
K00878	thiM	0.000597015	0	0	0	0.000639795	0	0	0	0	0	0	0	0	0	0	0	0	0	0	0	0	0	0	0	0	0.000631313	0	0	0	0	0	0	0	0	0	0	0	0	0	0	0	0	0	0	0	0	0	0
K00882	fruK	0	0	0	0	0	0	0	0	0	0	0	0	0	0	0	0	0	0	0	0	0	0	0	0	0	0	0	0	0	0	0	0	0	0	0	0	0	0	0	0	0	0	0	0	0	0	0	0
K00883	dgoK	0	0.000468604	0	0	0	0	0	0.000678887	0	0	0	0	0	0	0	0	0	0	0	0	0	0	0.000615006	0	0.0008726	0	0	0	0	0	0	0	0	0.000633312	0	0	0	0	0	0	0	0	0	0	0	0	0	0
K00886	ppgK	0	0.000468604	0	0.000590667	0.000639795	0	0	0	0.000704722	0.00075643	0	0	0	0	0	0	0	0	0	0	0	0	0.00123001	0	0	0	0	0	0	0	0.000894454	0	0	0.000633312	0	0.000797448	0	0.000672948	0	0.000636132	0	0	0.000581058	0	0	0	0	0
K00887	dgkA	0	0	0	0	0	0	0	0	0	0	0	0	0	0	0	0	0	0	0	0	0	0	0	0	0	0	0	0	0	0	0	0	0	0	0	0	0	0	0	0	0	0	0	0	0	0	0	0
K00891	aroK, aroL	0.000597015	0.000468604	0.000595238	0	0.000639795	0.00107066	0.000707214	0.000678887	0.00140944	0.00075643	0.000647668	0.000673854	0.000751315	0.000679348	0.000718907	0.000683995	0.000707714	0.00074129	0.000729927	0.000857633	0.000748503	0.000772798	0.000615006	0.000749625	0.0008726	0	0.000709723	0.00114155	0.000772798	0.000856164	0	0.000852515	0.000787402	0.000633312	0.00108578	0.000797448	0.000660066	0.000672948	0.000805802	0.000636132	0.000665336	0.000665336	0.000581058	0.000769231	0	0.000678426	0.00145138	0.000943396
K00895	pfp, PFP	0	0	0	0	0	0	0	0	0	0.00075643	0	0	0	0	0	0	0	0	0	0	0	0	0	0	0	0	0	0	0	0	0	0	0	0	0.00108578	0.000797448	0	0	0	0	0	0	0	0	0	0	0	0
K00897	aphA	0	0	0	0	0	0	0	0	0	0	0	0	0	0	0	0	0	0	0	0	0	0	0	0	0	0	0	0	0	0	0	0	0	0	0	0	0	0	0	0	0	0	0	0	0	0	0	0
K00899	mtnK	0	0.000468604	0	0	0	0	0	0	0	0	0	0	0	0	0	0	0	0	0	0	0	0	0	0	0	0	0	0	0	0	0	0	0	0	0	0	0	0	0	0	0	0	0	0	0	0	0	0
K00901	dgkA, DGK	0	0	0	0	0	0	0	0	0	0	0	0	0	0	0	0	0	0	0	0	0	0	0	0	0.0008726	0.000631313	0	0	0	0	0	0	0	0	0	0	0	0	0	0	0	0	0	0	0	0	0	0
K00903	epsB, capB	0	0	0	0	0	0	0	0	0	0	0	0	0	0	0	0	0	0	0	0	0	0	0	0	0	0	0	0	0	0	0	0	0	0	0.00108578	0	0	0	0	0	0	0	0	0	0	0	0	0
K00906	aceK	0	0	0	0	0	0	0	0.000678887	0	0	0	0	0	0	0	0	0	0	0	0	0	0	0	0	0	0	0	0	0	0	0	0	0	0	0	0	0.000660066	0	0	0	0	0	0	0	0	0	0	0
K00912	lpxK	0.000597015	0.000468604	0.000595238	0.000590667	0.000639795	0.00107066	0.000707214	0.000678887	0.000704722	0.00075643	0.000647668	0.000673854	0.000751315	0.000679348	0.000718907	0.000683995	0.000707714	0.00074129	0.000729927	0.000857633	0.000748503	0.000772798	0.000615006	0.000749625	0.0008726	0.000631313	0.000709723	0.000570776	0.000772798	0.000856164	0.000894454	0.000852515	0.000787402	0.000633312	0.00108578	0.000797448	0.000660066	0.000672948	0.000805802	0.000636132	0.000665336	0.000665336	0.000581058	0.000769231	0.000851064	0.000678426	0.000725689	0.000943396
K00919	ispE	0.000597015	0.000468604	0.000595238	0.000590667	0.000639795	0.00107066	0.000707214	0.000678887	0.000704722	0.00075643	0.00129534	0.000673854	0.000751315	0.000679348	0.000718907	0.000683995	0.000707714	0.00074129	0.000729927	0.000857633	0.000748503	0.000772798	0.000615006	0.000749625	0.0008726	0.000631313	0.000709723	0.000570776	0	0.000856164	0	0.000852515	0.000787402	0.000633312	0.00108578	0.000797448	0.000660066	0.000672948	0.000805802	0.000636132	0.000665336	0.000665336	0.000581058	0.000769231	0.000851064	0.000678426	0.000725689	0.000943396
K00925	ackA	0.000597015	0.000468604	0.000595238	0	0	0	0.000707214	0.000678887	0.000704722	0.00075643	0	0	0	0	0	0	0	0	0	0	0	0	0	0	0	0.000631313	0	0.000570776	0	0	0	0	0.000787402	0	0	0.000797448	0	0.000672948	0	0	0.000665336	0.000665336	0	0	0	0	0.000725689	0
K00926	arcC	0	0	0	0	0.000639795	0	0.000707214	0.000678887	0.000704722	0	0.000647668	0.000673854	0.000751315	0.000679348	0.000718907	0.000683995	0.000707714	0.00074129	0.000729927	0.000857633	0.000748503	0.000772798	0.000615006	0	0	0	0	0	0	0	0	0	0.000787402	0	0	0	0	0	0	0.000636132	0.000665336	0.000665336	0.000581058	0.000769231	0	0	0.000725689	0.000943396
K00927	PGK, pgk	0.000597015	0.000468604	0.000595238	0.000590667	0.000639795	0.00107066	0.000707214	0.000678887	0.000704722	0.00075643	0.000647668	0.000673854	0.000751315	0.000679348	0.000718907	0.000683995	0.000707714	0.00074129	0.000729927	0.000857633	0.000748503	0	0.000615006	0.000749625	0.0008726	0.000631313	0.000709723	0.000570776	0.000772798	0.000856164	0.000894454	0	0.000787402	0.000633312	0.00108578	0.000797448	0.000660066	0.000672948	0.000805802	0.000636132	0.000665336	0.000665336	0.000581058	0.000769231	0.000851064	0.000678426	0.00145138	0.000943396
K00928	lysC	0.000597015	0.000468604	0.000595238	0.000590667	0.000639795	0	0.000707214	0.000678887	0.000704722	0	0	0.000673854	0	0.000679348	0	0.00136799	0.000707714	0.00074129	0	0	0	0	0.000615006	0	0.0008726	0.000631313	0.000709723	0.000570776	0	0	0.000894454	0	0.0015748	0.000633312	0	0.000797448	0.000660066	0.000672948	0.000805802	0.000636132	0	0	0.000581058	0	0.000851064	0.000678426	0.000725689	0
K00929	buk	0	0	0	0	0	0	0	0	0	0	0	0	0	0	0	0	0	0	0	0	0	0	0	0	0	0	0	0	0	0	0	0	0	0	0	0	0	0	0	0	0	0	0	0	0	0	0	0
K00930	argB	0.000597015	0.000468604	0.000595238	0.000590667	0.000639795	0	0.000707214	0.000678887	0.000704722	0.00075643	0.000647668	0.000673854	0.000751315	0.000679348	0.000718907	0.000683995	0.000707714	0.00074129	0.000729927	0.000857633	0.000748503	0.000772798	0.000615006	0.000749625	0.0008726	0.000631313	0.000709723	0.000570776	0.000772798	0.000856164	0.000894454	0.000852515	0.000787402	0.000633312	0.00108578	0.000797448	0.000660066	0.000672948	0	0.000636132	0.000665336	0.000665336	0.000581058	0.000769231	0.000851064	0.000678426	0	0
K00931	proB	0.000597015	0	0	0	0	0.00107066	0	0	0	0	0	0	0	0	0	0	0	0	0	0	0	0	0	0	0	0.000631313	0	0	0	0	0	0	0	0	0	0	0	0	0	0	0	0	0	0	0	0	0	0
K00937	ppk1	0.000597015	0.000468604	0.00119048	0.000590667	0.000639795	0	0.000707214	0.000678887	0.000704722	0.00075643	0.00194301	0.00134771	0.00150263	0.000679348	0.00143781	0.00136799	0.00141543	0.00148258	0.000729927	0.00171527	0.000748503	0.000772798	0.00123001	0.000749625	0.0008726	0.000631313	0.000709723	0.00114155	0.000772798	0.000856164	0.000894454	0.000852515	0.000787402	0.00126662	0	0.000797448	0.000660066	0.00134589	0.000805802	0.000636132	0.000665336	0.000665336	0.000581058	0.000769231	0.000851064	0.000678426	0.00145138	0.000943396
K00939	adk, AK	0.000597015	0.000468604	0.000595238	0.000590667	0.000639795	0.00107066	0.000707214	0.000678887	0.000704722	0.00075643	0.000647668	0.000673854	0.000751315	0.000679348	0.000718907	0.000683995	0.000707714	0.00074129	0.000729927	0.000857633	0.000748503	0.000772798	0.000615006	0.000749625	0.0008726	0.000631313	0.000709723	0.000570776	0.000772798	0.000856164	0.000894454	0.000852515	0.000787402	0.000633312	0.00108578	0.000797448	0.000660066	0.000672948	0.000805802	0.00127227	0.000665336	0.000665336	0.000581058	0.000769231	0.000851064	0.000678426	0.000725689	0.000943396
K00940	ndk, NME	0.000597015	0.000468604	0.000595238	0.000590667	0.000639795	0.00107066	0.000707214	0.000678887	0.000704722	0.00075643	0.000647668	0.000673854	0.000751315	0.000679348	0.000718907	0.000683995	0.000707714	0.00074129	0.000729927	0.000857633	0.000748503	0.000772798	0.000615006	0.000749625	0.0008726	0.000631313	0.000709723	0.000570776	0	0.000856164	0.000894454	0.000852515	0.000787402	0.000633312	0.00108578	0.000797448	0.000660066	0.000672948	0.000805802	0.000636132	0.000665336	0.000665336	0.000581058	0.000769231	0.000851064	0.000678426	0.000725689	0.000943396
K00941	thiD	0.000597015	0	0	0	0.000639795	0.00107066	0.000707214	0.000678887	0	0.00075643	0.000647668	0.000673854	0.000751315	0.000679348	0.000718907	0.000683995	0.000707714	0.00074129	0.000729927	0.000857633	0.000748503	0.000772798	0.000615006	0	0.0008726	0.000631313	0	0	0.000772798	0.000856164	0.000894454	0.000852515	0.000787402	0	0	0.000797448	0.000660066	0	0	0.000636132	0	0	0.000581058	0.000769231	0	0	0.000725689	0.000943396
K00942	gmk, GUK1	0.000597015	0.000468604	0.000595238	0.000590667	0.000639795	0.00107066	0.000707214	0.000678887	0.000704722	0.00075643	0.000647668	0.000673854	0.000751315	0.000679348	0.000718907	0.000683995	0.000707714	0.00074129	0.000729927	0.000857633	0.000748503	0.000772798	0.000615006	0.000749625	0.0008726	0.000631313	0.000709723	0.000570776	0.000772798	0.000856164	0.000894454	0.000852515	0.000787402	0	0.00108578	0.000797448	0.000660066	0.000672948	0.000805802	0.000636132	0.000665336	0.000665336	0.000581058	0.000769231	0.000851064	0.000678426	0.000725689	0.000943396
K00943	tmk, DTYMK	0.000597015	0.000468604	0.000595238	0.000590667	0.000639795	0.00107066	0.000707214	0.000678887	0.000704722	0.00075643	0.000647668	0.000673854	0.000751315	0.000679348	0.000718907	0.000683995	0.00141543	0.00074129	0.000729927	0.000857633	0.000748503	0.000772798	0.000615006	0.000749625	0.0008726	0.000631313	0.000709723	0.000570776	0.000772798	0.000856164	0.000894454	0.000852515	0.000787402	0.000633312	0.00108578	0.000797448	0.000660066	0.000672948	0.000805802	0.000636132	0.000665336	0.000665336	0.000581058	0.000769231	0.000851064	0.000678426	0.000725689	0.000943396
K00945	cmk	0	0.000468604	0	0.000590667	0.00127959	0.00107066	0.000707214	0.000678887	0.000704722	0.00075643	0.000647668	0.000673854	0.000751315	0.000679348	0.000718907	0.000683995	0.000707714	0.00074129	0.00145985	0.000857633	0.000748503	0.000772798	0.000615006	0.000749625	0.0008726	0	0.000709723	0	0	0.000856164	0.000894454	0.000852515	0.000787402	0.000633312	0.00108578	0.000797448	0.000660066	0	0.000805802	0.000636132	0.000665336	0.000665336	0.000581058	0.000769231	0.000851064	0.000678426	0.000725689	0.000943396
K00946	thiL	0.000597015	0.000468604	0.000595238	0.000590667	0.000639795	0.00107066	0.000707214	0.000678887	0.000704722	0.00075643	0.000647668	0.000673854	0.000751315	0.000679348	0.000718907	0.000683995	0.000707714	0.00074129	0.000729927	0.000857633	0.000748503	0.000772798	0.000615006	0.000749625	0.0008726	0.000631313	0.000709723	0.000570776	0	0.000856164	0.000894454	0.000852515	0.000787402	0.000633312	0.00108578	0.000797448	0	0.000672948	0.000805802	0.000636132	0.000665336	0.000665336	0.000581058	0.000769231	0.000851064	0.000678426	0.000725689	0.000943396
K00947	mosAB	0	0	0	0	0	0	0	0	0	0	0	0	0	0	0	0	0	0	0	0	0	0	0	0	0	0	0	0	0	0	0	0	0	0	0	0	0	0	0	0	0	0	0	0	0	0	0	0
K00948	PRPS, prsA	0.000597015	0.000468604	0.000595238	0.00118133	0.000639795	0.00107066	0.000707214	0.000678887	0.000704722	0.00075643	0.000647668	0.000673854	0.000751315	0.000679348	0.000718907	0.000683995	0.000707714	0.00074129	0.000729927	0.000857633	0.000748503	0.000772798	0.000615006	0.000749625	0.0008726	0.000631313	0.000709723	0.000570776	0.0015456	0.000856164	0.000894454	0.000852515	0.000787402	0.000633312	0.00108578	0.000797448	0.000660066	0.000672948	0.000805802	0.000636132	0.000665336	0.000665336	0.000581058	0.000769231	0.000851064	0.000678426	0.000725689	0.000943396
K00950	folK	0	0	0	0	0.000639795	0	0.000707214	0.000678887	0.000704722	0.00075643	0.000647668	0.000673854	0.000751315	0.000679348	0.000718907	0.000683995	0.000707714	0.00074129	0.000729927	0.000857633	0	0.000772798	0.000615006	0	0.0008726	0	0	0	0.000772798	0.000856164	0.000894454	0.000852515	0.000787402	0	0	0.000797448	0.000660066	0	0	0.000636132	0.000665336	0.000665336	0.000581058	0.000769231	0	0	0	0.000943396
K00954	E2.7.7.3A, coaD, kdtB	0.000597015	0.000468604	0.000595238	0.000590667	0.000639795	0.00107066	0.000707214	0.000678887	0.000704722	0.00075643	0.000647668	0.000673854	0.000751315	0.000679348	0.000718907	0.000683995	0.000707714	0.00074129	0.000729927	0.000857633	0.000748503	0	0.000615006	0.000749625	0.0008726	0.000631313	0.000709723	0.000570776	0.000772798	0.000856164	0.000894454	0.000852515	0	0.000633312	0	0.000797448	0.000660066	0.000672948	0.000805802	0.000636132	0.000665336	0.000665336	0.000581058	0.000769231	0.000851064	0.000678426	0.000725689	0.000943396
K00955	cysNC	0	0	0.000595238	0	0	0	0	0	0	0	0	0	0	0	0	0	0	0	0	0	0	0	0	0.000749625	0	0	0	0	0.000772798	0	0	0	0	0.000633312	0	0	0	0	0	0	0	0	0.000581058	0	0	0	0	0
K00956	cysN	0	0.000468604	0	0	0.000639795	0	0	0	0	0	0	0	0	0	0	0	0	0	0	0	0	0	0.000615006	0	0	0	0	0	0	0	0	0	0	0	0	0	0.000660066	0	0	0	0	0	0	0	0	0	0	0
K00957	cysD	0	0.000468604	0.000595238	0	0.000639795	0	0	0	0	0	0	0	0	0	0	0	0	0	0	0	0	0	0.000615006	0.000749625	0	0	0	0	0.000772798	0	0	0	0	0.000633312	0	0	0.000660066	0	0	0	0	0	0.000581058	0	0	0	0	0
K00958	sat, met3	0	0	0	0.000590667	0	0	0	0	0	0	0	0	0	0.000679348	0	0	0.000707714	0	0	0	0	0	0	0	0.0008726	0	0	0	0	0	0	0	0	0	0	0	0	0	0	0	0	0	0	0.000769231	0	0	0	0
K00962	pnp, PNPT1	0.000597015	0.000468604	0.000595238	0.000590667	0.000639795	0	0.000707214	0.000678887	0.000704722	0.00075643	0.000647668	0.000673854	0.000751315	0.000679348	0.000718907	0	0	0.00074129	0.000729927	0.000857633	0.000748503	0.000772798	0.000615006	0.000749625	0.0008726	0.000631313	0.000709723	0.000570776	0.000772798	0.000856164	0.000894454	0.000852515	0.000787402	0	0.00108578	0.000797448	0.000660066	0.000672948	0.000805802	0	0.000665336	0.000665336	0.000581058	0.000769231	0.000851064	0.000678426	0.000725689	0.000943396
K00963	UGP2, galU, galF	0	0	0	0	0	0	0	0	0	0	0	0.000673854	0	0	0	0	0	0	0	0.000857633	0	0	0	0	0	0	0	0	0	0	0	0	0	0	0	0	0	0	0	0	0	0	0	0	0	0	0	0
K00965	galT, GALT	0	0.000468604	0	0	0	0	0	0	0	0	0	0.000673854	0.000751315	0.000679348	0.000718907	0.000683995	0.000707714	0	0.000729927	0	0.000748503	0	0.000615006	0	0	0	0	0	0	0	0	0	0	0	0	0	0	0	0	0.000636132	0	0	0.000581058	0	0	0	0	0
K00966	GMPP	0	0.000468604	0	0	0	0	0	0	0	0	0	0.000673854	0	0	0	0.000683995	0	0.00074129	0	0	0	0	0	0	0	0	0	0	0	0	0	0	0	0	0	0	0	0	0	0	0	0	0	0	0	0	0	0
K00969	nadD	0.000597015	0.000468604	0.000595238	0.000590667	0.000639795	0.00107066	0.000707214	0.000678887	0.000704722	0.00075643	0.000647668	0.000673854	0.000751315	0.000679348	0.000718907	0.000683995	0.000707714	0.00074129	0.000729927	0.000857633	0.000748503	0.000772798	0.000615006	0.000749625	0.0008726	0.000631313	0.000709723	0.000570776	0.000772798	0.000856164	0.000894454	0.000852515	0	0.000633312	0	0.000797448	0.000660066	0.000672948	0.000805802	0.000636132	0.000665336	0.000665336	0.000581058	0.000769231	0.000851064	0.000678426	0.000725689	0.000943396
K00970	pcnB	0	0	0	0	0	0	0	0	0	0	0	0	0	0	0	0	0	0	0	0	0	0	0	0	0	0	0	0	0	0	0	0	0	0	0	0	0	0	0	0	0	0	0	0	0	0	0	0
K00971	manC, cpsB	0.00119403	0.000937207	0.00119048	0.00118133	0.000639795	0	0.000707214	0.000678887	0.000704722	0.00075643	0.00129534	0.000673854	0.000751315	0.000679348	0.00143781	0.000683995	0.000707714	0.00074129	0.000729927	0.000857633	0.000748503	0.000772798	0.000615006	0.000749625	0.0008726	0.00126263	0.00141945	0.00114155	0.000772798	0.000856164	0	0.000852515	0.000787402	0.000633312	0.00108578	0.000797448	0.000660066	0.00134589	0.0016116	0.000636132	0.000665336	0.000665336	0.000581058	0.000769231	0.00170213	0.00135685	0.000725689	0.000943396
K00973	rfbA, rmlA, rffH	0.00119403	0.000937207	0.00119048	0.00118133	0.00127959	0.00214133	0.000707214	0.00135777	0.000704722	0.00151286	0.00129534	0.00134771	0.000751315	0	0.00143781	0.00136799	0.000707714	0.00074129	0.000729927	0.000857633	0.000748503	0.0015456	0.00184502	0.00149925	0.0017452	0.00189394	0.00212917	0.00114155	0.0015456	0.00256849	0.00178891	0.00170503	0.0015748	0.00126662	0.00108578	0.00239234	0.000660066	0.00201884	0.0016116	0.0019084	0.000665336	0.000665336	0.00174317	0.000769231	0.00255319	0.00135685	0.00145138	0.000943396
K00974	cca	0.000597015	0.000468604	0.000595238	0.000590667	0.000639795	0.00107066	0.000707214	0.000678887	0.000704722	0.00075643	0	0.000673854	0.000751315	0.000679348	0.000718907	0.000683995	0.000707714	0.00148258	0.000729927	0	0.000748503	0.000772798	0.000615006	0.000749625	0.0008726	0.000631313	0.000709723	0.000570776	0.000772798	0.000856164	0	0.000852515	0	0.000633312	0.00108578	0.000797448	0.000660066	0.000672948	0.000805802	0.000636132	0	0	0.000581058	0.000769231	0.000851064	0.000678426	0	0
K00975	glgC	0.000597015	0.000468604	0.000595238	0.000590667	0	0	0	0	0	0	0	0	0	0	0	0	0	0	0	0	0	0.000772798	0	0	0	0	0	0.000570776	0	0	0	0	0	0	0	0	0	0	0.000805802	0.000636132	0.000665336	0.000665336	0	0	0	0	0	0
K00978	rfbF	0	0	0	0.000590667	0.000639795	0	0.000707214	0	0.000704722	0	0	0.000673854	0	0	0.000718907	0	0	0.00074129	0.00218978	0	0	0	0.000615006	0	0.0008726	0	0	0	0.000772798	0.000856164	0.000894454	0.000852515	0	0	0.00108578	0	0.000660066	0	0.000805802	0	0	0	0	0	0.000851064	0.000678426	0	0
K00979	kdsB	0.000597015	0.000468604	0.000595238	0.000590667	0.000639795	0.00107066	0.000707214	0.000678887	0.000704722	0.00075643	0.000647668	0.000673854	0.000751315	0.000679348	0.000718907	0.000683995	0.000707714	0.00074129	0.000729927	0.000857633	0.000748503	0.000772798	0.000615006	0.000749625	0.0008726	0.000631313	0.000709723	0.000570776	0.000772798	0.000856164	0.000894454	0.000852515	0.000787402	0.000633312	0	0.000797448	0.000660066	0.000672948	0.000805802	0.000636132	0.000665336	0.000665336	0.000581058	0.000769231	0.000851064	0.000678426	0.000725689	0.00188679
K00980	tagD	0	0	0	0	0	0	0	0	0	0	0	0	0	0	0	0	0	0	0	0	0	0	0.000615006	0	0	0	0	0	0	0	0	0	0	0	0	0	0	0	0	0	0	0	0	0	0	0	0	0
K00981	E2.7.7.41, CDS1, CDS2, cdsA	0.000597015	0.000468604	0.000595238	0.000590667	0.000639795	0.00107066	0.000707214	0.00135777	0.000704722	0.00075643	0.000647668	0.000673854	0.000751315	0.000679348	0.000718907	0.000683995	0.000707714	0.00074129	0.000729927	0.000857633	0.000748503	0.000772798	0.000615006	0.000749625	0.0008726	0.000631313	0.000709723	0.000570776	0.000772798	0.000856164	0.000894454	0.000852515	0.000787402	0.000633312	0.00108578	0.000797448	0.000660066	0.000672948	0.000805802	0.000636132	0.000665336	0.000665336	0.000581058	0.000769231	0.000851064	0.000678426	0.00145138	0.000943396
K00982	glnE	0	0	0	0	0	0	0	0	0	0	0	0	0	0	0	0	0	0	0	0	0	0	0	0	0	0	0	0	0	0	0	0	0	0	0	0	0	0	0	0	0	0	0	0	0	0	0	0
K00986	ltrA	0	0	0	0	0	0	0	0	0	0	0.000647668	0	0	0.000679348	0	0	0	0	0	0	0	0	0	0	0	0	0	0	0	0	0	0	0	0	0	0	0	0	0	0	0	0	0	0	0	0	0.000725689	0
K00989	rph	0.000597015	0.000468604	0.000595238	0.000590667	0.000639795	0.00107066	0.000707214	0.000678887	0.000704722	0.00075643	0	0	0	0	0	0	0	0	0	0	0	0	0.000615006	0.000749625	0.0008726	0.000631313	0.000709723	0.000570776	0.000772798	0.000856164	0.000894454	0	0	0.000633312	0.00108578	0.000797448	0.000660066	0.000672948	0	0	0.000665336	0.000665336	0.000581058	0.000769231	0	0.000678426	0.000725689	0.000943396
K00991	ispD	0.000597015	0.000468604	0.000595238	0	0.000639795	0.00107066	0.000707214	0.000678887	0.000704722	0.00075643	0.000647668	0.000673854	0.000751315	0.000679348	0.000718907	0.000683995	0.000707714	0.00074129	0.000729927	0.000857633	0.000748503	0.000772798	0.000615006	0.000749625	0.0008726	0.000631313	0.000709723	0.000570776	0.000772798	0.000856164	0.000894454	0.000852515	0.000787402	0.000633312	0.00108578	0.000797448	0.000660066	0.000672948	0.000805802	0.000636132	0.000665336	0.000665336	0.000581058	0.000769231	0.000851064	0.000678426	0.000725689	0.000943396
K00992	murU	0	0	0	0	0	0	0	0	0	0	0	0	0	0	0	0	0	0	0	0	0	0	0	0	0	0	0	0	0	0	0	0	0	0	0	0	0	0	0	0	0.000665336	0.000665336	0	0	0	0	0	0
K00995	PGS1, pgsA	0.00179104	0.00140581	0.00119048	0.001772	0.00191939	0.00214133	0.00212164	0.000678887	0.00211416	0.00302572	0.00129534	0.00134771	0.00150263	0.0013587	0.00215672	0.00136799	0.00212314	0.00148258	0.00145985	0.00171527	0.00149701	0.0015456	0.00184502	0.00149925	0.0008726	0.00189394	0.00141945	0.00114155	0.00231839	0.00256849	0.00268336	0.00255755	0.00236221	0.00126662	0.00217155	0.00318979	0.0019802	0.00134589	0.00241741	0.0019084	0.00266134	0.00266134	0.00174317	0.00230769	0.00255319	0.00203528	0.00290276	0.00283019
K00997	acpS	0	0	0	0.000590667	0.000639795	0	0	0.000678887	0	0.00075643	0.00194301	0.00134771	0.00150263	0.0013587	0.000718907	0.00136799	0.00141543	0.00148258	0.00145985	0.00171527	0.00149701	0.0015456	0	0.000749625	0.0008726	0	0.000709723	0	0.000772798	0.000856164	0	0.000852515	0	0.00126662	0.00108578	0.000797448	0.000660066	0	0.000805802	0	0.000665336	0.000665336	0.000581058	0.000769231	0.000851064	0.000678426	0.000725689	0.000943396
K01000	mraY	0.000597015	0.000468604	0.000595238	0.000590667	0.000639795	0.00107066	0.000707214	0.000678887	0.000704722	0.00075643	0.000647668	0.000673854	0.000751315	0.000679348	0.000718907	0.000683995	0.000707714	0.00074129	0.000729927	0.000857633	0.000748503	0.000772798	0.000615006	0.000749625	0.0008726	0.000631313	0.000709723	0.000570776	0.000772798	0.000856164	0.000894454	0.000852515	0.000787402	0.000633312	0.00108578	0.000797448	0.000660066	0.000672948	0	0.000636132	0.000665336	0.000665336	0.000581058	0.000769231	0.000851064	0.000678426	0.000725689	0.000943396
K01003	bcpA	0	0	0	0	0	0	0	0	0	0	0	0	0	0	0	0	0	0	0	0	0	0	0	0	0	0	0	0	0	0	0	0	0	0	0	0	0	0	0	0	0	0	0	0	0	0	0	0
K01004	pcs	0	0	0	0	0	0	0	0	0	0	0	0	0	0	0	0	0	0	0	0	0	0	0	0	0	0	0	0	0	0	0	0	0	0	0	0	0	0	0	0	0	0	0	0	0	0	0	0
K01006	ppdK	0	0.000468604	0.000595238	0.000590667	0.000639795	0	0.000707214	0	0.000704722	0.00075643	0.000647668	0.000673854	0.000751315	0.000679348	0.000718907	0.000683995	0.000707714	0.00074129	0.000729927	0.000857633	0.000748503	0.000772798	0	0.000749625	0.0008726	0.000631313	0.000709723	0.000570776	0.000772798	0.000856164	0.000894454	0.000852515	0.000787402	0.000633312	0	0.000797448	0.000660066	0.000672948	0.000805802	0.000636132	0.000665336	0.000665336	0.000581058	0.000769231	0	0.000678426	0.000725689	0
K01007	pps, ppsA	0	0.000937207	0.000595238	0.000590667	0	0.00107066	0	0	0.000704722	0.00075643	0	0	0	0	0	0	0	0	0	0	0	0	0	0	0	0	0.000709723	0	0	0	0	0	0.0015748	0	0	0	0	0	0	0	0	0	0	0	0	0	0	0.000943396
K01008	selD, SEPHS	0	0.000468604	0	0.000590667	0.000639795	0.00107066	0.000707214	0.000678887	0	0	0.000647668	0.000673854	0.000751315	0.000679348	0.000718907	0.000683995	0.000707714	0.00074129	0.000729927	0.000857633	0.000748503	0.000772798	0.000615006	0.000749625	0.0008726	0	0.000709723	0	0.000772798	0	0	0.000852515	0.000787402	0.000633312	0	0	0.000660066	0	0.000805802	0	0.000665336	0.000665336	0.000581058	0	0.000851064	0	0.000725689	0.000943396
K01009	E2.7.7.103	0	0	0	0	0	0	0	0	0	0	0	0	0	0	0	0	0	0	0	0	0	0	0	0	0	0	0	0	0	0	0	0	0	0	0	0	0	0	0	0	0	0	0	0	0	0	0	0
K01011	TST, MPST, sseA	0.00179104	0.000937207	0.00178571	0.00118133	0.000639795	0	0.00141443	0.000678887	0.00140944	0.00151286	0.00129534	0.000673854	0.000751315	0.000679348	0.000718907	0.000683995	0.000707714	0.00074129	0.000729927	0	0.000748503	0.000772798	0.00123001	0.00149925	0.0008726	0.00126263	0.000709723	0.00114155	0.00231839	0.00171233	0.000894454	0.00170503	0	0.00253325	0.00108578	0.0015949	0.0019802	0.00201884	0	0.00127227	0.000665336	0.000665336	0.000581058	0.00153846	0	0.000678426	0.00145138	0
K01012	bioB	0.000597015	0.000468604	0.000595238	0	0	0	0	0.000678887	0	0	0	0	0	0	0	0	0	0	0	0	0	0	0	0	0	0	0	0.000570776	0	0	0.000894454	0	0	0	0	0	0	0.000672948	0	0	0	0	0.000581058	0	0	0	0	0
K01014	SULT1A	0	0	0	0	0	0	0	0	0	0	0	0.000673854	0	0	0	0	0	0	0	0	0	0	0	0	0	0	0	0	0	0	0	0	0	0	0	0	0	0	0	0	0	0	0.000581058	0	0	0	0	0
K01023	assT	0	0	0	0	0	0	0	0	0	0	0	0	0	0	0	0	0	0	0.000729927	0	0	0	0	0	0	0	0	0	0	0	0	0	0	0	0	0	0	0	0	0	0	0	0	0	0	0	0	0.000943396
K01027	OXCT	0	0	0	0.000590667	0	0	0	0	0	0	0	0	0	0	0	0	0	0	0	0	0	0	0	0	0	0	0	0	0	0	0	0	0	0	0	0	0	0	0	0	0	0	0	0	0	0	0	0
K01028	scoA	0	0	0	0	0	0	0	0	0	0	0	0	0	0	0	0	0	0	0	0	0	0	0	0.000749625	0.0008726	0	0	0	0.000772798	0	0	0	0	0.000633312	0	0	0.000660066	0	0	0	0	0	0	0	0	0	0	0
K01029	scoB	0	0	0	0	0	0	0	0	0	0	0	0	0	0	0	0	0	0	0	0	0	0	0	0.000749625	0.0008726	0	0	0	0.000772798	0	0	0	0	0.000633312	0	0	0.000660066	0	0	0	0	0	0	0	0	0	0	0
K01031	pcaI	0	0	0	0	0	0	0	0	0	0	0	0	0	0	0	0	0	0	0	0	0	0	0	0	0	0	0	0	0	0	0	0	0	0	0	0	0	0	0	0	0	0	0	0	0	0	0	0
K01032	pcaJ	0	0	0	0	0	0	0	0	0	0	0	0	0	0	0	0	0	0	0	0	0	0	0	0	0	0	0	0	0	0	0	0	0	0	0	0	0	0	0	0	0	0	0	0	0	0	0	0
K01039	gctA	0	0	0	0	0	0	0	0.000678887	0	0	0.000647668	0.000673854	0.000751315	0.000679348	0.00143781	0.000683995	0.000707714	0.00074129	0.000729927	0	0.000748503	0	0	0	0	0	0.000709723	0	0	0	0	0	0	0	0	0	0.000660066	0	0.000805802	0	0	0	0	0	0	0	0.000725689	0
K01040	gctB	0	0	0	0	0	0	0	0.000678887	0	0	0.000647668	0.000673854	0.000751315	0.000679348	0.00143781	0.000683995	0.000707714	0.00074129	0.000729927	0	0.000748503	0	0	0	0	0	0.000709723	0	0	0	0	0	0	0	0	0	0.000660066	0	0.000805802	0	0	0	0	0	0	0	0.000725689	0
K01041	gcdG, caiB	0	0.000468604	0	0	0	0	0	0.000678887	0	0	0	0	0	0	0	0	0	0	0	0	0	0	0	0	0	0	0	0	0	0	0	0.000852515	0	0	0	0	0	0	0	0	0	0	0	0	0	0	0	0
K01042	selA	0	0.000468604	0	0.000590667	0.000639795	0.00107066	0.000707214	0.00135777	0	0	0.000647668	0.000673854	0.000751315	0.000679348	0.000718907	0.000683995	0.000707714	0.00074129	0.000729927	0.000857633	0.000748503	0.000772798	0.000615006	0.00149925	0.0017452	0	0.000709723	0	0	0	0	0.000852515	0.000787402	0.00126662	0	0	0.0019802	0	0.000805802	0.000636132	0.000665336	0.000665336	0.000581058	0.000769231	0.000851064	0.000678426	0.000725689	0.000943396
K01046	lip, TGL2	0	0	0	0	0	0	0	0	0	0	0	0	0	0	0	0	0	0	0	0	0	0	0.000615006	0	0	0	0	0	0	0	0	0	0.000787402	0	0	0	0	0	0	0	0	0	0	0	0	0	0	0
K01048	pldB	0	0	0	0	0	0	0	0	0	0	0	0	0	0	0	0	0	0	0.000729927	0	0	0	0	0	0	0	0	0	0	0	0	0	0	0	0	0	0	0	0	0	0	0	0	0	0	0	0	0
K01051	E3.1.1.11	0	0.000937207	0	0	0	0	0	0	0	0	0	0	0	0	0	0	0	0	0	0	0	0	0	0	0	0	0	0	0	0	0	0	0	0	0	0	0	0	0	0	0	0	0	0	0	0	0	0
K01053	gnl, RGN	0	0.00140581	0	0	0.000639795	0	0	0.000678887	0	0	0	0.000673854	0	0.000679348	0	0	0.000707714	0	0	0	0	0	0.000615006	0	0	0	0	0	0	0.000856164	0	0	0	0	0	0	0.000660066	0	0	0	0	0	0	0	0	0	0	0
K01054	MGLL	0.000597015	0	0	0	0.000639795	0	0	0	0	0	0	0	0.000751315	0	0.000718907	0	0	0.00074129	0	0	0.000748503	0	0	0	0	0	0	0.000570776	0	0	0	0	0	0	0	0	0	0	0	0	0	0	0	0	0	0	0	0
K01055	pcaD	0	0	0	0	0	0	0	0	0	0	0.000647668	0	0	0	0.000718907	0	0	0	0	0	0	0	0	0	0	0	0	0.000570776	0.000772798	0	0	0	0	0.000633312	0	0	0.000660066	0	0	0	0.000665336	0.000665336	0	0	0	0	0	0
K01056	PTH1, PTRH1, pth, spoVC	0.000597015	0.000468604	0.000595238	0.000590667	0.000639795	0.00107066	0.000707214	0.000678887	0.000704722	0.00075643	0.000647668	0.000673854	0.000751315	0.000679348	0.000718907	0.000683995	0.000707714	0.00074129	0.000729927	0.000857633	0.000748503	0.000772798	0.000615006	0.000749625	0.0008726	0.000631313	0.000709723	0.000570776	0.000772798	0.000856164	0.000894454	0.000852515	0.000787402	0.000633312	0.00108578	0.000797448	0.000660066	0.000672948	0.000805802	0.000636132	0.000665336	0.000665336	0.000581058	0.000769231	0.000851064	0.000678426	0.000725689	0.000943396
K01057	PGLS, pgl, devB	0	0.000468604	0	0.000590667	0	0	0	0.000678887	0	0.00075643	0	0	0	0	0.000718907	0.000683995	0	0	0.000729927	0	0	0	0	0	0	0	0	0.000570776	0	0.000856164	0	0	0	0	0.00108578	0.000797448	0.000660066	0.000672948	0	0	0	0	0	0	0	0	0	0
K01058	pldA	0	0	0	0	0	0	0	0	0	0	0	0	0	0	0	0	0	0	0	0	0	0	0	0	0	0	0	0	0	0	0	0	0	0	0	0	0	0	0	0	0	0	0	0	0	0	0	0
K01060	cah	0	0	0	0	0	0	0	0	0	0	0	0	0	0	0	0	0	0	0	0	0	0	0	0	0	0	0	0	0	0	0	0	0	0	0	0	0	0	0	0	0	0	0	0	0	0	0	0
K01061	E3.1.1.45	0.00179104	0.000937207	0.00238095	0.000590667	0.000639795	0.00107066	0.00141443	0.000678887	0.00140944	0.00151286	0.000647668	0.000673854	0.000751315	0.000679348	0.000718907	0.000683995	0.000707714	0.00074129	0.000729927	0.000857633	0.000748503	0.000772798	0.00184502	0.00224888	0.0017452	0.000631313	0.00141945	0.00228311	0.0015456	0.000856164	0.000894454	0.000852515	0.000787402	0.00189994	0.00108578	0.000797448	0.00132013	0.00201884	0	0.000636132	0.000665336	0.000665336	0.00174317	0.000769231	0.00170213	0.000678426	0.00145138	0.000943396
K01069	gloB, gloC, HAGH	0.00119403	0.000937207	0.00119048	0.00118133	0.00191939	0.00214133	0.00141443	0.00135777	0.000704722	0.00075643	0.000647668	0.000673854	0.000751315	0.000679348	0.000718907	0.000683995	0.000707714	0.00074129	0.000729927	0.000857633	0.000748503	0.000772798	0.00123001	0.00149925	0.0008726	0.00189394	0.00141945	0.00114155	0.000772798	0.00171233	0.00178891	0.00170503	0.0015748	0.00126662	0	0.000797448	0.00132013	0.000672948	0.000805802	0.00127227	0.00199601	0.00199601	0.00116212	0.000769231	0.000851064	0.00135685	0.000725689	0.000943396
K01070	frmB, ESD, fghA	0	0	0	0	0	0	0	0	0	0	0	0	0	0	0	0	0	0	0	0	0	0	0	0	0	0	0	0	0	0	0	0	0	0	0	0	0	0	0	0	0	0	0	0	0	0	0	0
K01073	E3.1.2.20	0	0	0	0	0	0	0	0	0	0	0	0	0	0	0	0	0	0	0	0	0	0	0	0	0	0	0	0	0	0	0	0	0	0	0	0	0	0	0	0	0	0	0	0	0	0	0	0
K01075	E3.1.2.23	0.000597015	0	0.000595238	0	0	0	0	0	0	0	0	0	0.000751315	0	0.000718907	0	0	0	0.000729927	0	0	0	0	0	0	0	0.000709723	0.000570776	0	0	0	0	0	0	0	0	0	0.000672948	0	0	0	0	0	0	0	0.000678426	0	0
K01077	E3.1.3.1, phoA, phoB	0	0	0	0	0	0	0	0	0	0	0	0	0	0	0	0	0	0	0	0	0	0	0	0.000749625	0	0	0	0	0	0	0	0	0	0	0	0	0	0	0	0	0	0	0	0.000769231	0	0	0	0
K01079	serB, PSPH	0.000597015	0.000468604	0.000595238	0.000590667	0.000639795	0	0.000707214	0.000678887	0	0	0	0	0	0	0	0	0	0	0	0	0	0	0.000615006	0	0	0.000631313	0.000709723	0.000570776	0	0.000856164	0	0.000852515	0.000787402	0	0	0	0	0.000672948	0.000805802	0.000636132	0.000665336	0.000665336	0.00116212	0	0	0.000678426	0	0
K01081	E3.1.3.5	0	0.000468604	0	0	0	0	0	0	0	0	0	0.000673854	0	0	0	0	0	0.00074129	0	0	0	0.000772798	0	0	0	0	0	0	0.000772798	0	0	0.00170503	0.000787402	0	0	0	0	0	0	0	0	0	0	0	0	0	0	0
K01082	cysQ, MET22, BPNT1	0	0.000468604	0.000595238	0	0	0	0	0	0	0	0	0	0	0	0	0	0	0	0	0	0	0	0	0.000749625	0	0	0	0	0	0	0	0	0	0	0	0	0.000660066	0	0	0	0	0	0	0	0	0	0	0
K01083	E3.1.3.8	0.000597015	0	0.000595238	0	0	0	0	0	0	0	0	0	0	0	0	0	0	0	0	0	0	0	0	0	0	0.000631313	0	0.000570776	0	0	0	0	0	0	0	0	0	0	0	0	0	0	0	0	0	0	0	0
K01086	fbp-SEBP	0	0	0.000595238	0	0	0	0	0	0	0	0	0	0	0	0	0	0	0	0	0	0	0	0	0	0	0	0	0.000570776	0	0	0	0	0	0	0	0	0	0	0	0	0	0	0	0	0	0	0	0
K01087	otsB	0	0.000468604	0	0.000590667	0	0	0	0	0.000704722	0	0.000647668	0	0.000751315	0	0.000718907	0.000683995	0.000707714	0	0	0	0.000748503	0	0	0	0	0	0	0	0	0	0	0	0.000787402	0	0	0	0	0	0	0	0.000665336	0.000665336	0.000581058	0.000769231	0	0	0	0
K01091	gph	0	0	0	0	0	0	0	0	0	0	0	0	0	0	0	0	0	0	0	0	0	0	0	0	0	0.000631313	0	0	0	0	0	0	0	0	0	0	0	0	0	0	0	0	0	0	0	0	0	0
K01092	E3.1.3.25, IMPA, suhB	0.000597015	0.000468604	0.000595238	0.000590667	0.000639795	0.00107066	0.000707214	0.000678887	0.000704722	0.00075643	0.000647668	0.000673854	0.000751315	0.000679348	0.000718907	0.000683995	0.000707714	0.00074129	0.000729927	0	0.000748503	0.000772798	0.000615006	0.000749625	0.0008726	0.000631313	0.000709723	0.000570776	0.000772798	0	0.000894454	0	0.000787402	0.000633312	0.00108578	0.000797448	0.000660066	0.000672948	0.000805802	0.000636132	0.000665336	0.000665336	0.000581058	0.000769231	0.000851064	0.000678426	0.000725689	0.00188679
K01095	pgpA	0	0	0	0	0	0	0	0	0	0	0	0	0	0	0	0	0	0	0	0	0	0	0	0	0	0	0	0	0	0	0	0	0	0	0	0	0	0	0	0	0	0	0	0	0	0	0	0
K01096	pgpB	0	0	0	0	0	0	0	0	0	0	0	0	0	0	0	0	0	0	0	0	0	0	0	0	0	0	0	0	0	0	0.000894454	0	0	0	0	0	0	0	0	0	0	0	0	0	0	0	0	0
K01104	E3.1.3.48	0.000597015	0.000468604	0.000595238	0.000590667	0.000639795	0	0.000707214	0.000678887	0	0.00075643	0	0	0	0	0	0	0	0	0	0	0	0	0.000615006	0.000749625	0.0008726	0.000631313	0.000709723	0.000570776	0.000772798	0.000856164	0.000894454	0.000852515	0	0.000633312	0.00108578	0.000797448	0.000660066	0.000672948	0.000805802	0.000636132	0.000665336	0.000665336	0.000581058	0	0.000851064	0.000678426	0.000725689	0.000943396
K01113	phoD	0.00179104	0.000937207	0.00119048	0.000590667	0	0	0	0	0	0	0	0	0	0	0	0.000683995	0	0	0	0	0	0	0.000615006	0	0.0008726	0.00126263	0.000709723	0.00114155	0.000772798	0.000856164	0.000894454	0	0.000787402	0	0	0	0	0.000672948	0	0	0	0	0	0.000769231	0	0	0	0
K01114	plc	0	0	0	0	0	0	0	0	0.000704722	0	0.000647668	0.000673854	0	0.000679348	0	0	0	0	0.000729927	0.000857633	0.000748503	0	0	0	0	0	0	0	0	0	0	0	0	0	0	0	0	0	0	0	0	0	0.000581058	0	0	0	0	0
K01115	PLD1_2	0	0	0	0	0	0	0	0	0	0	0	0	0	0	0	0	0	0	0	0	0	0	0	0	0	0	0	0	0	0	0	0	0	0	0	0	0	0	0	0	0	0	0	0	0	0	0	0
K01118	acpD, azoR	0	0	0	0	0	0	0	0	0	0	0	0	0	0	0	0	0	0	0	0	0	0	0	0	0	0	0	0	0	0	0	0.000852515	0	0	0	0	0	0	0	0	0	0	0	0	0	0	0	0
K01119	cpdB	0	0	0	0	0	0	0	0	0	0	0	0	0	0	0	0	0	0	0	0	0	0	0	0	0	0	0	0	0	0	0	0	0	0	0	0	0	0	0	0	0	0	0.000581058	0.000769231	0.000851064	0	0	0
K01126	E3.1.4.46, glpQ, ugpQ	0.00179104	0.00140581	0.00238095	0.00118133	0.000639795	0.00214133	0.000707214	0.000678887	0.000704722	0.00075643	0.000647668	0.000673854	0.00150263	0.000679348	0.00143781	0.000683995	0.000707714	0.00074129	0.000729927	0.000857633	0.000748503	0.000772798	0.00123001	0.00149925	0.0008726	0.00189394	0.00141945	0.00171233	0.000772798	0.000856164	0.000894454	0.00170503	0.000787402	0.00126662	0.00108578	0.000797448	0.000660066	0.00134589	0.0016116	0.000636132	0.000665336	0.000665336	0.000581058	0.000769231	0.00170213	0.00203528	0.00217707	0.00188679
K01129	dgt	0	0	0	0	0	0	0	0	0.000704722	0	0	0	0	0	0	0	0	0	0	0	0	0	0	0	0	0	0	0	0	0	0	0	0	0	0	0	0	0	0	0	0	0	0	0	0	0	0	0
K01130	atsA, aslA	0	0	0	0	0	0	0	0	0	0	0	0	0	0	0	0	0	0	0	0	0	0	0	0	0	0	0	0	0	0	0	0	0	0	0	0	0	0	0	0	0	0	0	0	0	0	0	0
K01133	betC	0	0	0	0	0	0	0	0	0	0	0	0	0	0	0	0	0	0	0	0	0	0	0	0	0	0	0	0	0	0	0	0	0	0	0	0	0	0	0	0	0	0	0	0	0	0	0	0
K01137	GNS	0	0	0	0	0	0	0	0	0	0	0	0	0	0	0	0	0	0	0	0	0	0	0	0	0	0	0	0	0	0	0	0	0	0	0	0	0	0	0	0	0	0	0	0	0	0	0	0
K01138	K01138	0	0	0	0	0	0	0	0	0	0	0	0	0	0	0	0	0	0	0	0	0	0	0	0	0	0	0	0	0	0	0	0	0	0	0	0	0	0	0	0	0	0	0	0	0	0	0	0
K01139	spoT	0.000597015	0.000468604	0.000595238	0.000590667	0.000639795	0.00107066	0.000707214	0.000678887	0.000704722	0.00075643	0.000647668	0.000673854	0.000751315	0.000679348	0.000718907	0.000683995	0.000707714	0.00074129	0.000729927	0.000857633	0.000748503	0.000772798	0	0.000749625	0.0008726	0.000631313	0.000709723	0.000570776	0	0.000856164	0.000894454	0.000852515	0.000787402	0.000633312	0	0.0015949	0	0.000672948	0.000805802	0.000636132	0.000665336	0.000665336	0.000581058	0.000769231	0.000851064	0.000678426	0.000725689	0.000943396
K01142	E3.1.11.2, xthA	0.000597015	0	0	0	0	0	0	0.000678887	0.000704722	0	0.000647668	0.000673854	0.000751315	0.000679348	0.000718907	0.000683995	0	0	0.000729927	0	0.000748503	0	0	0.000749625	0.0008726	0	0	0	0	0	0	0	0	0.000633312	0	0	0.000660066	0	0	0	0.000665336	0.000665336	0	0	0	0	0.000725689	0
K01147	rnb	0	0.000468604	0	0	0	0	0.00141443	0.000678887	0.000704722	0.00075643	0	0	0	0	0	0	0	0	0	0	0	0	0.000615006	0	0	0	0	0	0	0	0	0	0	0.000633312	0.00108578	0.000797448	0.000660066	0	0	0.00127227	0.000665336	0.000665336	0.000581058	0	0	0	0	0
K01151	nfo	0.00119403	0.000937207	0.00119048	0.00118133	0.00127959	0.00107066	0.00141443	0.000678887	0.000704722	0.00075643	0.000647668	0.000673854	0.000751315	0.000679348	0.000718907	0.000683995	0.000707714	0.00074129	0.000729927	0.000857633	0.000748503	0.000772798	0.00123001	0	0	0.00126263	0.00141945	0.00114155	0.000772798	0.000856164	0.000894454	0.000852515	0.000787402	0	0	0.000797448	0.000660066	0.00134589	0.0016116	0.00127227	0.00133067	0.00133067	0.00116212	0.000769231	0.00170213	0.000678426	0	0.000943396
K01153	hsdR	0.00119403	0.000468604	0	0.00118133	0.00127959	0	0.000707214	0	0.000704722	0	0	0	0	0	0	0.000683995	0	0	0	0	0	0	0	0	0	0	0	0	0	0.000856164	0	0	0.000787402	0	0	0	0	0	0	0	0	0	0	0.00153846	0	0	0	0.000943396
K01154	hsdS	0.00119403	0.000468604	0	0.00118133	0.00127959	0	0	0	0.00140944	0	0	0	0	0	0	0.000683995	0	0	0	0	0	0	0	0	0	0	0	0.000570776	0.000772798	0	0	0	0	0	0	0	0	0	0	0	0	0	0	0.00153846	0	0	0	0.000943396
K01156	res	0	0	0	0.000590667	0.000639795	0	0.000707214	0	0.000704722	0.00075643	0	0	0	0	0	0	0	0	0	0	0	0	0	0	0	0	0	0	0	0	0	0	0	0	0	0	0	0	0	0	0	0	0.000581058	0	0	0	0	0
K01159	ruvC	0.000597015	0.000468604	0.000595238	0.000590667	0.00127959	0.00107066	0.000707214	0.000678887	0.000704722	0.00075643	0.000647668	0.000673854	0.000751315	0.000679348	0.000718907	0.000683995	0.000707714	0.00074129	0.000729927	0.000857633	0.000748503	0.000772798	0.000615006	0.000749625	0.0008726	0.000631313	0.000709723	0.000570776	0.000772798	0.000856164	0.000894454	0.000852515	0.000787402	0.000633312	0.00108578	0.000797448	0.000660066	0.000672948	0.000805802	0.000636132	0.000665336	0.000665336	0.000581058	0.000769231	0.000851064	0.000678426	0.000725689	0.000943396
K01160	rusA	0	0	0	0	0	0	0	0	0	0	0	0	0	0	0	0	0	0	0	0	0	0	0	0	0	0	0	0	0	0	0	0	0	0	0	0	0	0	0	0	0	0	0	0	0	0	0	0
K01173	ENDOG	0	0	0	0	0	0	0	0	0.000704722	0	0	0	0	0	0	0	0	0	0	0	0	0	0	0	0	0	0	0	0	0	0	0	0	0	0	0	0	0	0	0	0.000665336	0.000665336	0	0	0	0	0	0
K01174	nuc	0	0	0	0.000590667	0	0	0	0	0	0	0	0	0	0	0	0	0	0	0	0	0	0	0	0	0	0.000631313	0	0	0	0	0	0	0	0	0	0	0	0	0.000805802	0	0	0	0	0	0	0.000678426	0	0
K01175	ybfF	0	0	0	0	0	0	0	0	0	0	0	0	0	0	0	0	0	0	0	0	0	0	0	0	0	0	0	0	0	0	0	0	0	0	0	0	0	0	0	0	0	0	0	0	0	0	0	0
K01176	AMY, amyA, malS	0	0.000937207	0	0	0.000639795	0	0.000707214	0	0	0.00151286	0.000647668	0.00134771	0.00150263	0.0013587	0.000718907	0	0.00141543	0	0.00145985	0	0.00149701	0	0	0	0	0	0	0	0	0	0	0	0	0	0	0.00239234	0	0	0.0016116	0.000636132	0.000665336	0.000665336	0	0	0	0	0	0
K01178	SGA1	0	0	0	0.000590667	0.000639795	0	0	0	0	0.00075643	0.000647668	0	0	0	0	0	0	0	0	0	0	0	0	0	0	0	0	0	0	0	0	0	0	0.000633312	0	0.000797448	0	0.000672948	0	0.000636132	0	0	0	0	0	0	0	0
K01179	E3.2.1.4	0	0.00140581	0	0.000590667	0.00191939	0	0.000707214	0	0	0	0	0.000673854	0	0.0013587	0	0	0.000707714	0	0.000729927	0.000857633	0.00149701	0.0015456	0.00184502	0	0	0	0	0	0	0	0	0	0.000787402	0	0	0	0	0	0.0016116	0.000636132	0.000665336	0.000665336	0.00174317	0	0	0.000678426	0	0
K01181	E3.2.1.8, xynA	0	0.000937207	0	0	0.00127959	0	0	0	0	0	0	0	0	0.000679348	0	0.000683995	0.000707714	0	0	0	0	0	0.00123001	0	0	0	0	0	0	0	0	0	0	0	0	0	0	0	0	0	0	0	0.00116212	0	0	0	0	0
K01182	IMA, malL	0	0	0	0	0	0	0	0	0	0	0	0	0	0	0	0	0	0	0	0	0	0	0	0	0	0	0	0	0	0	0	0	0	0	0	0	0	0	0	0	0	0	0	0	0	0	0	0
K01183	E3.2.1.14	0	0	0	0	0	0	0.000707214	0	0	0	0	0	0	0	0	0	0	0	0	0	0	0	0	0	0	0	0	0	0	0	0	0	0	0	0	0	0	0	0	0	0.000665336	0.000665336	0	0	0	0	0	0
K01184	E3.2.1.15	0	0.000468604	0	0	0	0	0	0	0	0	0	0	0	0	0	0	0	0	0	0	0	0	0	0	0	0	0	0	0	0	0	0	0	0	0	0	0	0	0	0	0	0	0.000581058	0	0	0	0	0
K01185	E3.2.1.17	0	0	0	0	0	0	0	0	0	0	0	0	0	0	0	0	0	0	0	0	0	0	0	0	0	0	0	0	0	0	0	0	0.0015748	0	0	0	0	0	0	0	0	0	0	0	0	0	0	0
K01186	NEU1	0	0	0.000595238	0	0	0	0	0	0.000704722	0	0	0	0	0	0	0	0	0	0	0	0	0	0	0	0	0	0	0	0	0	0.000894454	0	0	0	0	0	0	0	0	0	0	0	0	0	0.000851064	0.000678426	0	0
K01187	malZ	0	0.00140581	0.000595238	0	0.000639795	0	0.000707214	0	0.000704722	0.00075643	0.000647668	0.000673854	0.000751315	0.0013587	0.000718907	0.00136799	0.000707714	0	0.000729927	0	0	0	0.00184502	0	0	0	0	0	0	0	0	0	0	0	0	0	0	0	0.000805802	0.000636132	0.000665336	0.000665336	0.000581058	0	0	0	0	0
K01190	lacZ	0	0.000937207	0	0	0	0	0	0	0	0.00151286	0.000647668	0.000673854	0	0.000679348	0.00143781	0.000683995	0	0	0.000729927	0	0.000748503	0	0	0	0	0	0	0	0	0	0	0	0	0	0	0.000797448	0	0	0.000805802	0	0	0	0.000581058	0	0	0	0	0
K01191	MAN2C1	0	0.000468604	0.000595238	0	0.000639795	0	0	0	0	0	0	0	0	0	0	0	0	0	0	0	0	0	0	0	0	0	0	0	0	0	0	0	0	0	0	0	0	0	0	0.000636132	0	0	0	0	0	0	0	0
K01192	E3.2.1.25, MANBA, manB	0	0	0	0	0	0	0	0	0.000704722	0	0	0	0	0	0	0	0	0	0	0	0	0	0	0	0	0	0	0	0	0	0	0	0	0	0	0	0	0	0	0	0	0	0	0	0	0	0	0
K01193	INV, sacA	0	0	0	0	0	0	0	0	0	0	0	0	0	0	0	0	0	0	0	0	0	0	0	0	0	0	0	0	0	0	0	0	0	0	0	0	0	0	0	0	0	0	0	0	0	0	0	0
K01194	TREH, treA, treF	0	0.000468604	0.000595238	0	0.000639795	0	0	0	0	0	0.000647668	0.000673854	0.000751315	0.000679348	0.000718907	0	0.000707714	0	0.000729927	0	0.000748503	0	0.000615006	0	0	0	0	0	0	0	0	0	0	0	0	0	0	0	0	0.000636132	0	0	0	0	0	0	0	0
K01195	uidA, GUSB	0	0	0	0	0	0	0	0	0	0	0	0	0	0	0	0	0	0	0	0	0	0	0	0	0	0	0	0	0	0	0	0	0	0	0	0	0	0	0	0	0	0	0	0	0	0	0	0
K01198	xynB	0	0.000937207	0	0	0	0	0	0.000678887	0.00140944	0	0	0	0	0	0	0	0	0	0	0	0	0	0.00123001	0	0	0	0	0	0	0	0	0	0	0	0	0	0	0	0	0.000636132	0	0	0	0	0	0	0	0
K01200	pulA	0	0.000468604	0.000595238	0	0	0	0	0	0	0	0	0	0	0	0	0	0	0	0	0	0	0	0	0	0	0	0	0	0	0	0	0	0	0	0	0	0	0	0	0	0	0	0	0	0	0	0	0
K01201	GBA, srfJ	0	0	0.000595238	0	0.00191939	0	0.00141443	0	0	0	0	0.000673854	0.000751315	0.0013587	0.000718907	0.00136799	0.00141543	0	0.000729927	0	0.00149701	0.000772798	0.000615006	0	0	0	0	0	0	0	0	0	0	0	0	0	0	0	0	0.000636132	0	0	0	0	0	0	0	0
K01205	NAGLU	0	0	0	0	0	0	0	0	0.000704722	0.00075643	0	0	0	0	0	0	0	0	0	0	0	0	0	0	0	0	0	0	0	0	0	0	0	0	0	0.000797448	0	0	0	0	0	0	0	0	0	0	0	0
K01206	FUCA	0	0.00187441	0.000595238	0	0.00191939	0	0.000707214	0	0	0.00151286	0	0.00202156	0.00150263	0.00203804	0.00143781	0	0.00141543	0	0.00145985	0	0.00149701	0.0015456	0.00246002	0	0	0.000631313	0.000709723	0.000570776	0.000772798	0	0.00178891	0	0	0.00126662	0.00217155	0	0.0019802	0	0.0016116	0.00127227	0	0	0.000581058	0	0	0.00135685	0	0
K01207	nagZ	0	0	0	0	0	0	0	0	0	0	0	0	0	0	0	0	0	0	0	0	0	0	0	0	0	0	0	0	0	0	0	0	0	0	0	0	0	0	0	0	0	0	0	0	0	0	0	0
K01208	cd, ma, nplT	0	0	0	0	0	0	0	0	0	0	0	0	0	0	0	0	0	0	0	0	0	0	0	0	0	0	0	0	0	0	0	0	0	0	0	0	0	0	0	0	0	0	0	0	0	0	0	0
K01209	abfA	0	0.000937207	0	0	0.000639795	0	0	0	0	0.00075643	0	0.000673854	0	0.000679348	0	0.000683995	0	0	0	0	0	0	0	0	0	0	0	0	0	0	0	0	0	0	0	0	0.000660066	0	0	0.000636132	0	0	0	0	0	0	0	0
K01214	ISA, treX	0	0.000937207	0	0	0.000639795	0	0	0	0	0	0.000647668	0	0.000751315	0	0.000718907	0	0	0	0.000729927	0	0	0	0.000615006	0	0	0	0	0	0	0	0	0	0	0	0	0	0	0	0.000805802	0.000636132	0.000665336	0.000665336	0.000581058	0.000769231	0	0	0	0
K01218	gmuG	0	0.000468604	0	0	0	0	0	0	0	0	0	0	0	0	0	0	0	0	0	0	0	0	0.000615006	0	0	0	0	0	0	0	0	0	0	0	0	0	0	0	0	0	0	0	0	0	0	0	0	0
K01222	E3.2.1.86A, celF	0	0	0	0	0	0	0	0	0	0	0	0	0	0	0	0	0	0.00074129	0	0	0	0	0	0	0	0	0	0	0	0	0	0	0	0	0	0	0	0	0	0	0	0	0	0	0	0	0	0
K01224	E3.2.1.89	0	0.000468604	0	0	0	0	0	0	0	0	0	0	0	0	0	0	0	0	0	0	0	0	0	0	0	0	0	0	0	0	0	0	0	0	0	0	0	0	0	0	0	0	0	0	0	0	0	0
K01230	MAN1A_C, MNS1_2	0	0	0	0	0	0	0	0	0	0	0	0	0	0	0	0	0	0	0	0	0	0	0	0	0	0	0	0	0	0	0	0	0	0	0	0	0	0	0	0	0	0	0	0	0	0	0	0
K01235	aguA	0	0.000937207	0	0	0.000639795	0	0	0	0	0	0	0	0	0.000679348	0	0.000683995	0.000707714	0	0	0	0	0	0.000615006	0	0	0	0	0	0	0	0	0	0	0	0	0	0	0	0	0	0	0	0.000581058	0	0	0	0	0
K01236	treZ, glgZ	0	0.000937207	0	0	0.000639795	0	0	0	0	0	0	0	0.000751315	0	0	0	0	0	0	0	0	0	0.000615006	0	0	0	0	0	0	0	0	0	0	0	0	0	0	0	0	0	0.000665336	0.000665336	0.00116212	0.000769231	0	0	0	0
K01241	amn	0	0	0	0	0	0	0	0	0	0	0	0	0	0	0	0	0	0	0	0	0	0	0	0	0	0	0	0	0	0	0	0	0	0	0	0	0	0	0	0	0	0	0	0	0	0	0	0
K01243	mtnN, mtn, pfs	0	0.000937207	0	0	0	0	0	0.000678887	0	0	0	0	0	0	0	0	0	0	0	0	0	0	0	0	0	0.000631313	0	0	0	0	0	0	0	0	0	0	0	0	0	0	0	0	0	0	0	0	0	0
K01246	tag	0	0	0	0.000590667	0.00127959	0.00107066	0.000707214	0.000678887	0	0	0.000647668	0.00134771	0.000751315	0.000679348	0.000718907	0.000683995	0.000707714	0.00074129	0.000729927	0	0.000748503	0	0	0	0.0008726	0	0.000709723	0.000570776	0.000772798	0	0.000894454	0	0	0.000633312	0.00108578	0	0.000660066	0.000672948	0	0.000636132	0.000665336	0.000665336	0	0	0.000851064	0	0.000725689	0
K01247	alkA	0.00119403	0.000937207	0.00119048	0.000590667	0.000639795	0	0.000707214	0.00271555	0.00140944	0.00075643	0	0.000673854	0	0.000679348	0.000718907	0.000683995	0	0	0.000729927	0.000857633	0.000748503	0.000772798	0.000615006	0	0	0.000631313	0.00141945	0.00114155	0.000772798	0.000856164	0.000894454	0.000852515	0.000787402	0.00126662	0.00217155	0.000797448	0.00132013	0.00134589	0.000805802	0.000636132	0.000665336	0.000665336	0.000581058	0	0	0.000678426	0.000725689	0
K01250	rihA	0	0	0	0	0	0	0	0	0	0	0	0	0	0	0.000718907	0	0	0.00074129	0	0	0.000748503	0	0	0	0	0	0	0	0	0	0	0	0	0	0	0	0	0	0	0	0	0	0	0	0	0	0	0
K01251	AHCY, ahcY	0.000597015	0.000468604	0.000595238	0.000590667	0.000639795	0.00107066	0.000707214	0.000678887	0.000704722	0.00075643	0.000647668	0.000673854	0.000751315	0.000679348	0.000718907	0.000683995	0.000707714	0.00074129	0.000729927	0.000857633	0.000748503	0.000772798	0.000615006	0.000749625	0.0008726	0.000631313	0.000709723	0.000570776	0.000772798	0.000856164	0.000894454	0	0.000787402	0.000633312	0.00108578	0.000797448	0.000660066	0.000672948	0.000805802	0.000636132	0.000665336	0.000665336	0.000581058	0.000769231	0.000851064	0.000678426	0.000725689	0.000943396
K01252	entB, dhbB, vibB, mxcF	0.000597015	0	0	0	0	0	0	0	0	0	0	0	0	0	0	0	0	0	0	0	0	0	0	0	0	0	0	0	0	0	0	0	0	0	0	0	0	0	0	0	0	0	0	0	0	0	0	0
K01254	LTA4H	0	0	0	0	0	0	0	0	0	0	0	0	0	0	0	0	0	0	0	0	0	0	0	0	0	0	0	0	0	0	0	0	0	0	0	0	0	0	0	0	0	0	0	0	0	0	0	0
K01255	CARP, pepA	0.000597015	0.000468604	0.000595238	0.000590667	0.000639795	0.00107066	0.000707214	0.000678887	0.000704722	0.00075643	0.000647668	0.000673854	0.000751315	0.000679348	0.000718907	0.000683995	0.000707714	0.00074129	0.000729927	0.000857633	0.000748503	0.000772798	0.000615006	0.000749625	0.0008726	0.000631313	0.000709723	0.000570776	0.000772798	0	0	0.000852515	0.000787402	0.000633312	0.00108578	0.000797448	0	0.000672948	0.000805802	0.000636132	0.000665336	0.000665336	0.000581058	0.000769231	0.000851064	0.000678426	0	0.000943396
K01256	pepN	0	0.000468604	0.000595238	0.000590667	0.000639795	0	0.000707214	0	0.00140944	0.00151286	0.000647668	0	0.000751315	0	0.000718907	0.000683995	0.000707714	0	0	0	0.000748503	0.000772798	0	0.000749625	0	0.000631313	0.000709723	0.000570776	0	0	0	0.000852515	0	0.000633312	0	0.000797448	0.000660066	0.000672948	0	0.000636132	0.000665336	0.000665336	0.00116212	0	0.000851064	0.000678426	0.000725689	0
K01258	pepT	0	0	0	0	0	0	0	0	0	0	0	0	0	0	0	0	0	0	0	0	0	0	0	0	0	0	0	0	0	0	0	0	0	0.000633312	0	0	0	0	0	0	0	0	0.000581058	0	0	0	0	0
K01259	pip	0	0.00187441	0.00119048	0.00236267	0.000639795	0	0.000707214	0.00135777	0.000704722	0.00075643	0.000647668	0.000673854	0.000751315	0.000679348	0.00143781	0.000683995	0.000707714	0.00074129	0	0.000857633	0.000748503	0	0.000615006	0.0029985	0.0008726	0.00126263	0.00141945	0.00114155	0.0015456	0.000856164	0.00178891	0.000852515	0.000787402	0.00316656	0.00108578	0.000797448	0.0019802	0.00201884	0.000805802	0.00127227	0.00133067	0.00133067	0	0.000769231	0.00170213	0.00135685	0.00217707	0.000943396
K01262	pepP	0.00179104	0.00187441	0.00238095	0.00236267	0.00255918	0.00107066	0.00141443	0.00271555	0.00281889	0.00226929	0.00194301	0.00134771	0.00225394	0.00203804	0.00143781	0.00205198	0.00212314	0.00148258	0.00218978	0.00171527	0.00224551	0.00231839	0.00307503	0.00374813	0.0026178	0.00126263	0.00283889	0.00285388	0.00231839	0.00171233	0.000894454	0.00341006	0.00236221	0.00253325	0.00325733	0.00318979	0.00264026	0.00134589	0.0016116	0.00254453	0.00133067	0.00133067	0.00232423	0.00230769	0.00170213	0.00135685	0.00362845	0.000943396
K01265	map	0.00119403	0.000468604	0.000595238	0.000590667	0.000639795	0.00107066	0.000707214	0.000678887	0.000704722	0.00075643	0	0.000673854	0.000751315	0.000679348	0	0	0.000707714	0.00074129	0	0.000857633	0	0.000772798	0.000615006	0.000749625	0.0008726	0.000631313	0.000709723	0.000570776	0	0.000856164	0.000894454	0.000852515	0.000787402	0.000633312	0.00108578	0.000797448	0	0.000672948	0.000805802	0.00127227	0.000665336	0.000665336	0.00116212	0.000769231	0.000851064	0.000678426	0.000725689	0.000943396
K01266	dmpA, dap	0.000597015	0.000937207	0.000595238	0.00118133	0.00127959	0.00214133	0	0	0.000704722	0	0.00194301	0.000673854	0.00150263	0.0013587	0.00143781	0.000683995	0.000707714	0	0.00145985	0.000857633	0.00149701	0.000772798	0.000615006	0.00224888	0.0026178	0.000631313	0.000709723	0.000570776	0	0.00171233	0.000894454	0.000852515	0.000787402	0.00189994	0	0	0.00132013	0.000672948	0.000805802	0.00127227	0.00133067	0.00133067	0.000581058	0.000769231	0.00170213	0.000678426	0.000725689	0.000943396
K01270	pepD	0	0	0	0	0	0	0	0	0	0	0	0	0	0	0	0	0	0	0	0	0	0	0	0	0	0	0	0	0	0	0	0	0	0	0	0	0	0	0	0	0	0	0	0	0	0	0	0
K01271	pepQ	0	0.000468604	0.000595238	0.000590667	0	0	0.000707214	0.000678887	0	0.00075643	0.000647668	0.000673854	0.000751315	0.000679348	0.00143781	0	0.000707714	0.00074129	0.000729927	0	0.00149701	0.000772798	0	0.000749625	0	0.00126263	0.000709723	0.000570776	0.000772798	0.000856164	0.000894454	0.000852515	0	0.00189994	0.00217155	0.000797448	0.000660066	0.000672948	0.000805802	0.000636132	0	0	0.000581058	0	0.000851064	0.00135685	0.000725689	0
K01273	DPEP	0.00179104	0.000937207	0.000595238	0.00236267	0.000639795	0.00107066	0.000707214	0.000678887	0	0.00075643	0.00194301	0.00134771	0.00150263	0.0013587	0.00143781	0.00136799	0.000707714	0.00148258	0.000729927	0.000857633	0.000748503	0.0015456	0.000615006	0.005997	0	0.000631313	0.00212917	0.000570776	0.000772798	0.000856164	0.000894454	0.000852515	0.000787402	0.00253325	0.00108578	0.000797448	0.00528053	0.000672948	0.000805802	0.000636132	0.00133067	0.00133067	0.000581058	0.00307692	0.00170213	0.00135685	0.00145138	0.000943396
K01277	DPP3	0	0	0	0	0	0	0	0	0	0	0	0	0	0	0	0	0	0	0	0	0	0	0	0	0	0	0	0	0	0	0	0	0	0	0	0	0	0	0	0	0	0	0	0	0	0	0	0
K01278	DPP4, CD26	0	0.00140581	0.00119048	0.000590667	0.000639795	0	0.000707214	0.00135777	0.00140944	0.00226929	0.00129534	0.000673854	0.00150263	0.000679348	0.00143781	0.000683995	0.00212314	0.00074129	0.00145985	0.000857633	0.00224551	0.0015456	0.000615006	0.00224888	0.0017452	0.00189394	0.000709723	0.000570776	0	0.000856164	0	0.00170503	0.000787402	0.00189994	0	0.0015949	0.0019802	0.000672948	0.000805802	0.000636132	0	0	0.000581058	0.000769231	0	0.000678426	0	0.000943396
K01281	pepX	0.000597015	0	0.000595238	0	0	0	0	0	0.000704722	0	0	0	0	0	0	0	0	0	0	0	0	0	0	0	0	0	0	0.000570776	0	0.000856164	0.00178891	0	0	0	0	0	0	0	0	0	0	0	0.000581058	0	0.000851064	0	0.000725689	0
K01283	ACE, CD143	0	0.000468604	0	0	0	0	0	0	0	0	0.000647668	0	0	0	0	0	0	0.00074129	0	0	0	0	0.000615006	0	0.0008726	0	0	0	0	0	0	0	0.000787402	0	0	0	0	0	0	0	0	0	0	0	0	0	0	0
K01284	dcp	0	0	0	0	0	0	0.000707214	0.000678887	0.00140944	0	0	0	0	0	0	0	0	0	0	0	0	0	0	0	0	0	0	0	0	0	0	0	0.000787402	0	0	0	0	0	0	0	0.000665336	0.000665336	0.000581058	0	0	0	0	0.000943396
K01286	E3.4.16.4	0.000597015	0	0	0.000590667	0	0	0	0	0.000704722	0.00075643	0.000647668	0	0	0	0	0	0.000707714	0	0	0	0	0	0	0.000749625	0	0	0	0.000570776	0.00386399	0	0	0	0	0.000633312	0	0	0.000660066	0.000672948	0	0	0.000665336	0.000665336	0	0	0	0.000678426	0	0
K01295	cpg	0	0.000937207	0	0.000590667	0	0.00107066	0	0	0.000704722	0	0	0	0	0	0	0	0	0	0	0	0.000748503	0	0	0	0	0	0	0	0	0	0.000894454	0	0	0	0	0	0	0	0	0	0	0	0	0	0.000851064	0	0	0.000943396
K01297	ldcA	0.000597015	0.000468604	0.000595238	0	0.00127959	0	0.00141443	0.000678887	0.000704722	0.00075643	0	0	0	0	0	0	0	0	0	0	0	0	0.00123001	0	0	0.000631313	0	0.000570776	0	0.000856164	0.000894454	0.000852515	0.0015748	0	0.00108578	0.000797448	0	0.000672948	0	0.00127227	0.00133067	0.00133067	0.00116212	0	0	0	0	0
K01299	E3.4.17.19	0	0	0	0	0	0.00107066	0	0.000678887	0	0	0	0	0	0	0	0	0	0	0	0	0	0	0.000615006	0	0	0	0	0	0	0	0	0	0	0.000633312	0	0	0	0	0	0	0	0	0	0	0	0	0	0
K01301	NAALAD	0	0	0	0	0	0	0	0	0	0	0	0	0	0	0	0	0	0	0	0	0	0	0	0	0	0	0	0	0	0	0	0	0	0	0	0	0	0	0	0	0	0	0	0	0	0	0	0
K01303	APEH	0.000597015	0.000937207	0	0	0.000639795	0.00214133	0	0	0.000704722	0	0	0	0	0.000679348	0	0.000683995	0.000707714	0	0	0.000857633	0	0.000772798	0	0.00149925	0	0	0	0.000570776	0	0	0	0	0	0	0	0	0.00132013	0	0	0.000636132	0.000665336	0.000665336	0	0	0.000851064	0	0.000725689	0
K01304	pcp	0	0	0	0	0	0	0	0	0	0	0	0	0	0	0	0	0	0	0	0	0	0	0	0	0	0	0	0	0	0	0	0	0	0	0	0	0	0	0	0	0	0	0	0	0	0	0	0
K01305	iadA	0	0	0.000595238	0	0	0	0	0	0	0	0	0	0	0	0	0	0	0	0	0	0	0	0.000615006	0	0	0	0.000709723	0.000570776	0	0	0.000894454	0	0	0	0	0	0	0	0	0	0	0	0	0	0	0	0	0
K01322	PREP	0.000597015	0.000468604	0.000595238	0.00118133	0.000639795	0	0.00141443	0.000678887	0.00281889	0.00075643	0.00129534	0.000673854	0.00150263	0	0.00143781	0.000683995	0.000707714	0.00074129	0.00145985	0	0.00224551	0.0015456	0.000615006	0.000749625	0	0.000631313	0	0.00171233	0.000772798	0.00171233	0	0	0.0015748	0.00126662	0	0	0.000660066	0.000672948	0.000805802	0.000636132	0.000665336	0.000665336	0.00116212	0	0	0	0.000725689	0
K01338	lon	0.00179104	0.00187441	0.00178571	0.00236267	0.00191939	0.00321199	0.00212164	0.00203666	0.00211416	0.00075643	0.00194301	0.00202156	0.00150263	0.00203804	0.00143781	0.00205198	0.00141543	0.00222387	0.00145985	0.00171527	0.00149701	0.00231839	0.00184502	0.000749625	0.0008726	0.00126263	0.00141945	0.00171233	0.000772798	0.00171233	0.000894454	0.00170503	0.0015748	0.00126662	0.00108578	0.000797448	0.000660066	0.00269179	0.00241741	0.0019084	0.00133067	0.00133067	0.00174317	0.000769231	0.00170213	0.00135685	0.00145138	0.000943396
K01342	aprE	0	0	0	0	0	0	0	0	0	0	0	0.000673854	0	0.000679348	0.000718907	0.000683995	0	0.00074129	0.000729927	0	0	0.000772798	0	0	0	0	0	0	0	0	0	0	0	0	0	0	0	0	0	0	0	0	0	0.000769231	0	0	0	0
K01354	ptrB	0	0	0	0	0	0	0	0	0	0.00075643	0	0	0.000751315	0.000679348	0.000718907	0	0	0.00074129	0.000729927	0	0.000748503	0	0	0.000749625	0.0008726	0	0.000709723	0	0.000772798	0.000856164	0.000894454	0	0.000787402	0.000633312	0.00108578	0.000797448	0.000660066	0	0.000805802	0	0.000665336	0.000665336	0	0.00153846	0.000851064	0.000678426	0	0
K01356	lexA	0.000597015	0.000937207	0.000595238	0.00118133	0.00127959	0.00214133	0.00141443	0.00135777	0.00140944	0.00075643	0.000647668	0.000673854	0.000751315	0.000679348	0.000718907	0.000683995	0.000707714	0.00074129	0.000729927	0.000857633	0.000748503	0.000772798	0.00123001	0.000749625	0.0008726	0.000631313	0.00141945	0.000570776	0.000772798	0.000856164	0.000894454	0.000852515	0.0015748	0.000633312	0.00108578	0.000797448	0.000660066	0.000672948	0.0016116	0.00127227	0.00133067	0.00133067	0.00116212	0.000769231	0.00170213	0.00135685	0.000725689	0.000943396
K01358	clpP, CLPP	0.000597015	0.000468604	0.000595238	0.000590667	0.000639795	0.00107066	0.000707214	0.000678887	0.000704722	0.00151286	0.00129534	0.000673854	0.000751315	0.000679348	0.000718907	0.000683995	0.00141543	0.00074129	0.000729927	0.000857633	0.00149701	0.0015456	0.00123001	0.00149925	0.0008726	0.000631313	0.000709723	0.000570776	0.000772798	0.00171233	0.000894454	0.000852515	0.000787402	0.00126662	0.00108578	0.0015949	0.00132013	0.000672948	0.000805802	0.000636132	0.000665336	0.000665336	0.000581058	0.000769231	0.000851064	0.000678426	0.000725689	0.000943396
K01387	colA	0	0	0	0	0	0	0	0	0	0	0	0	0	0	0	0	0	0	0	0	0	0	0	0	0	0	0	0	0	0	0	0	0	0	0	0	0	0	0	0	0	0	0	0	0	0	0	0
K01401	aur	0	0	0	0	0	0	0	0	0	0	0	0	0	0	0	0	0	0	0	0	0	0	0	0	0	0	0	0	0	0	0	0	0	0	0	0	0	0	0	0	0	0	0	0	0	0	0.000725689	0
K01414	prlC	0	0	0	0	0	0	0	0	0.000704722	0	0	0	0	0	0	0	0	0	0	0	0	0	0	0	0	0	0	0	0	0	0	0	0	0	0	0	0	0	0	0	0	0	0	0	0	0	0.000725689	0
K01419	hslV, clpQ	0.000597015	0.000468604	0.000595238	0.000590667	0.000639795	0.00107066	0.000707214	0.000678887	0.000704722	0.00075643	0.000647668	0.000673854	0.000751315	0.000679348	0.000718907	0.000683995	0.000707714	0.00074129	0.000729927	0.000857633	0.000748503	0.000772798	0.000615006	0.000749625	0.0008726	0.000631313	0.000709723	0.000570776	0.000772798	0.000856164	0.000894454	0.000852515	0.000787402	0.000633312	0	0.000797448	0.000660066	0.000672948	0.000805802	0.000636132	0.000665336	0.000665336	0.000581058	0.000769231	0	0.000678426	0.00145138	0.000943396
K01420	fnr	0	0	0	0	0	0	0	0	0	0	0	0	0	0	0	0	0	0	0	0	0	0	0	0	0	0	0	0	0	0	0	0	0	0	0	0	0	0	0	0	0	0	0	0	0	0	0	0
K01424	E3.5.1.1, ansA, ansB	0.000597015	0.00140581	0.00178571	0.00118133	0.00127959	0	0.000707214	0.000678887	0.000704722	0	0	0.000673854	0	0	0	0	0	0	0	0	0	0	0.000615006	0	0	0.000631313	0.00141945	0.00114155	0.000772798	0	0	0.000852515	0	0.000633312	0	0	0	0.000672948	0.000805802	0.000636132	0.000665336	0.000665336	0.000581058	0	0.000851064	0.000678426	0	0
K01425	glsA, GLS	0	0	0	0	0	0	0	0	0	0	0	0	0	0	0.000718907	0	0	0	0	0	0	0	0.000615006	0	0	0	0	0	0	0	0	0	0	0	0	0	0	0	0	0	0	0	0	0	0	0	0	0
K01426	E3.5.1.4, amiE	0.00358209	0.00234302	0.00535714	0.00295334	0.00255918	0.00749465	0.00141443	0.00271555	0.00281889	0.00151286	0.00129534	0.00134771	0.00150263	0.000679348	0.000718907	0.00136799	0.000707714	0.00074129	0.00145985	0.00171527	0.00149701	0.0015456	0.00307503	0.00524738	0.0008726	0.00441919	0.00283889	0.00627854	0.0015456	0.000856164	0	0.000852515	0.000787402	0.0050665	0.00108578	0.00239234	0.0039604	0.00605653	0.0016116	0.0019084	0.000665336	0.000665336	0.00174317	0.00153846	0.00425532	0.0027137	0.00217707	0
K01428	ureC	0	0	0	0	0	0	0	0	0	0	0	0	0	0	0	0	0	0	0	0	0	0	0	0	0	0	0	0	0	0	0	0	0	0	0	0	0	0	0	0	0	0	0	0	0	0	0	0
K01429	ureB	0	0	0	0	0	0	0	0	0	0	0	0	0	0	0	0	0	0	0	0	0	0	0	0	0	0	0	0	0	0	0	0	0	0	0	0	0	0	0	0	0	0	0	0	0	0	0	0
K01430	ureA	0	0	0	0	0	0	0	0	0	0	0	0	0	0	0	0	0	0	0	0	0	0	0	0	0	0	0	0	0	0	0	0	0	0	0	0	0	0	0	0	0	0	0	0	0	0	0	0
K01431	UPB1, pydC	0	0	0	0	0.000639795	0	0.000707214	0	0	0	0	0	0.000751315	0	0.000718907	0	0	0	0.000729927	0	0.000748503	0	0	0	0.0008726	0	0.000709723	0	0	0	0	0	0	0	0.00108578	0.000797448	0	0.000672948	0	0	0	0	0	0	0	0	0.000725689	0.000943396
K01432	AFMID	0	0	0	0	0	0	0	0	0	0	0	0	0	0	0	0	0	0	0	0	0	0	0	0.000749625	0	0	0	0	0	0	0	0	0	0	0	0	0	0	0	0	0	0	0	0	0	0	0	0
K01433	purU	0	0	0	0	0	0	0	0	0	0	0	0	0	0	0	0	0	0	0	0	0	0	0.000615006	0	0	0	0	0	0	0	0	0	0	0	0	0	0	0	0	0	0	0	0	0	0	0	0	0
K01434	pac	0.00119403	0.000937207	0.00119048	0.00118133	0.000639795	0	0	0.000678887	0.000704722	0	0	0.000673854	0	0.000679348	0	0	0	0	0	0	0	0	0.000615006	0.00149925	0.0008726	0.00189394	0.00141945	0.00114155	0.0015456	0	0	0	0	0.00126662	0	0	0.00132013	0.00134589	0.000805802	0.000636132	0.000665336	0.000665336	0	0.000769231	0.00170213	0.00135685	0.00145138	0
K01437	ASPA, aspA	0	0	0	0	0	0	0	0	0	0	0	0	0	0	0	0	0	0	0	0	0	0	0	0	0	0	0	0	0	0	0	0	0	0	0	0	0	0	0	0	0	0	0	0	0	0	0	0
K01438	argE	0	0.000468604	0	0.00118133	0	0.00214133	0	0.00135777	0.000704722	0.00151286	0	0	0	0.000679348	0	0	0	0	0	0	0	0	0	0.000749625	0	0	0	0	0.0015456	0.000856164	0.00178891	0.000852515	0	0.00126662	0.00217155	0.0015949	0.000660066	0	0.000805802	0.000636132	0	0	0	0	0.00170213	0	0.00145138	0.000943396
K01439	dapE	0.00179104	0.000937207	0.00119048	0.000590667	0.00191939	0	0.00141443	0.000678887	0.00140944	0	0	0	0	0	0	0.000683995	0	0	0	0	0	0	0.00123001	0.000749625	0.0017452	0.00126263	0.00141945	0.00114155	0	0	0	0	0.0015748	0.000633312	0	0.000797448	0.00132013	0.00201884	0	0.00127227	0.00133067	0.00133067	0.00174317	0.00153846	0.000851064	0.00203528	0.000725689	0
K01443	nagA, AMDHD2	0	0	0	0	0	0	0	0	0	0	0	0	0	0	0	0	0	0	0	0	0	0	0	0	0	0	0	0	0	0	0	0	0	0	0	0	0	0	0	0	0	0	0	0	0	0	0	0
K01444	AGA, aspG	0.000597015	0.000468604	0.000595238	0.00118133	0.000639795	0.00214133	0.000707214	0	0.000704722	0.00075643	0.000647668	0.000673854	0.000751315	0.000679348	0.000718907	0.000683995	0.000707714	0.00074129	0.000729927	0.000857633	0.000748503	0.000772798	0.000615006	0.000749625	0	0.000631313	0.000709723	0.000570776	0.000772798	0.000856164	0.000894454	0.000852515	0.000787402	0	0	0.000797448	0.000660066	0.000672948	0.000805802	0.000636132	0.000665336	0.000665336	0.000581058	0.000769231	0.000851064	0.000678426	0.00145138	0.000943396
K01447	xlyAB	0	0	0	0	0	0	0	0	0	0	0	0	0	0	0	0	0	0	0	0	0	0	0	0	0	0	0	0	0	0	0	0	0	0	0	0	0	0	0	0	0	0	0	0	0	0	0	0
K01448	amiABC	0.000597015	0.000468604	0.00119048	0.000590667	0	0	0.000707214	0	0.000704722	0.00151286	0.00129534	0.000673854	0.00150263	0.000679348	0.00143781	0.00136799	0.00141543	0	0.00145985	0.000857633	0.00149701	0	0.000615006	0	0.0017452	0	0	0.000570776	0.000772798	0	0.000894454	0.000852515	0	0	0	0.000797448	0.000660066	0.00134589	0	0	0.00133067	0.00133067	0.000581058	0.00153846	0.00170213	0.000678426	0.00145138	0.000943396
K01451	hipO	0	0	0	0	0	0	0	0	0	0	0	0	0	0	0	0	0	0	0	0	0	0	0	0	0	0	0	0	0	0	0	0	0	0	0	0	0	0	0	0	0	0	0.000581058	0	0	0	0	0
K01455	E3.5.1.49	0	0	0	0	0	0	0	0	0	0	0	0	0	0	0	0	0	0	0	0	0	0	0	0	0	0	0	0	0	0	0	0	0	0	0	0	0	0	0	0	0	0	0	0	0	0	0	0
K01457	atzF	0	0	0	0	0	0	0	0	0	0	0	0	0	0	0	0	0	0	0	0	0	0	0	0	0	0	0	0	0	0	0	0	0	0	0	0	0	0	0	0	0	0	0	0	0	0	0	0
K01458	hutG	0	0	0	0	0	0	0	0	0	0	0	0	0	0	0	0	0	0	0	0	0	0	0	0	0	0	0	0	0	0	0	0	0	0	0	0	0	0	0	0	0	0	0	0	0	0	0	0
K01461	E3.5.1.82	0	0	0	0	0	0	0	0	0	0	0	0	0	0	0	0	0	0	0	0	0	0	0	0	0	0	0	0	0	0	0	0	0	0	0	0	0	0	0	0	0	0	0	0	0	0	0	0
K01462	PDF, def	0.000597015	0.000468604	0.000595238	0.000590667	0.000639795	0.00107066	0.000707214	0.000678887	0.000704722	0.00075643	0.00194301	0.00134771	0.00150263	0.0013587	0.00143781	0.00205198	0.00141543	0.00148258	0.00145985	0.00171527	0.00149701	0.0015456	0.000615006	0.00149925	0.0017452	0.000631313	0.000709723	0.000570776	0.0015456	0.000856164	0.000894454	0.00170503	0	0.00126662	0.00108578	0.000797448	0.00132013	0.000672948	0.000805802	0.000636132	0.000665336	0.000665336	0.000581058	0.00153846	0.000851064	0.000678426	0.00145138	0.00188679
K01463	bshB1	0.000597015	0.000468604	0.000595238	0.000590667	0.000639795	0.00107066	0.000707214	0.000678887	0.000704722	0.00075643	0.000647668	0.000673854	0.000751315	0.000679348	0.000718907	0.000683995	0.000707714	0.00074129	0.000729927	0	0.000748503	0.000772798	0.00123001	0.000749625	0.0008726	0.000631313	0.000709723	0.000570776	0.000772798	0.000856164	0.000894454	0.000852515	0.000787402	0.000633312	0.00108578	0.000797448	0.000660066	0.000672948	0.000805802	0.000636132	0.000665336	0.000665336	0.000581058	0.000769231	0.000851064	0.000678426	0.000725689	0.000943396
K01464	DPYS, dht, hydA	0	0	0	0	0.000639795	0.00107066	0.000707214	0	0	0	0	0	0.000751315	0	0.000718907	0.000683995	0	0	0.000729927	0	0.000748503	0	0	0	0	0	0.000709723	0	0	0	0	0	0.000787402	0	0.00108578	0.000797448	0	0.000672948	0	0	0	0	0	0	0	0	0	0
K01465	URA4, pyrC	0.000597015	0.00234302	0.00119048	0.00236267	0.00191939	0.00214133	0.000707214	0.000678887	0.000704722	0.00075643	0.00129534	0.000673854	0.00150263	0.000679348	0.000718907	0.00136799	0.00141543	0.00148258	0.000729927	0.00171527	0.00149701	0.0015456	0.000615006	0.00674663	0.0008726	0.00126263	0.000709723	0.00171233	0.00231839	0.000856164	0.000894454	0.00170503	0.00236221	0.00379987	0.00108578	0.000797448	0.00462046	0.00201884	0.00241741	0.0019084	0.00266134	0.00266134	0.00174317	0.00307692	0.00170213	0.00339213	0.00145138	0.00188679
K01466	allB	0	0.000468604	0	0	0.000639795	0	0	0	0	0	0.000647668	0.000673854	0.000751315	0	0.000718907	0.000683995	0	0.00074129	0.000729927	0.000857633	0.000748503	0.000772798	0	0	0	0	0.000709723	0	0	0	0	0	0.000787402	0	0	0	0	0	0	0.000636132	0.000665336	0.000665336	0	0	0	0	0	0
K01467	ampC	0	0	0	0	0	0	0	0	0	0	0	0	0	0	0	0	0	0	0	0	0	0	0	0	0	0	0	0	0	0	0	0	0	0	0	0	0	0	0	0	0	0	0	0	0	0	0	0
K01468	hutI, AMDHD1	0.000597015	0.000468604	0.000595238	0.000590667	0.000639795	0.00107066	0.000707214	0.000678887	0.000704722	0.00075643	0.000647668	0.000673854	0.000751315	0.000679348	0.000718907	0.000683995	0.000707714	0.00074129	0.000729927	0	0.000748503	0	0.000615006	0.000749625	0.0008726	0.000631313	0.000709723	0.000570776	0.000772798	0.000856164	0.000894454	0	0.000787402	0.000633312	0	0	0.000660066	0.000672948	0.000805802	0.000636132	0	0	0.000581058	0.000769231	0.000851064	0.000678426	0.000725689	0.000943396
K01469	OPLAH, OXP1, oplAH	0	0	0	0	0	0	0	0	0	0	0	0	0	0	0	0	0	0	0	0	0	0	0	0	0	0	0	0	0	0	0	0	0	0	0	0	0	0	0	0	0	0	0	0	0	0	0	0
K01470	E3.5.2.10	0.00119403	0.00140581	0.000595238	0.00118133	0.00191939	0.00428266	0.00141443	0.000678887	0	0.00075643	0.00129534	0.00202156	0.00300526	0.00203804	0.00359454	0.00273598	0.00283086	0.00074129	0.00218978	0	0.00224551	0.00231839	0.00184502	0.000749625	0	0.000631313	0.000709723	0.00114155	0	0	0	0.00170503	0.0015748	0.00126662	0.00325733	0.000797448	0.000660066	0.00201884	0.0016116	0.0019084	0.00133067	0.00133067	0.00174317	0.00230769	0.000851064	0.00135685	0.000725689	0
K01473	hyuA	0.000597015	0.000468604	0.000595238	0.000590667	0.000639795	0.00107066	0	0	0	0	0.000647668	0.000673854	0.000751315	0.000679348	0.000718907	0.000683995	0.000707714	0.00148258	0.000729927	0.000857633	0.000748503	0.000772798	0	0	0	0.000631313	0.000709723	0.000570776	0	0	0	0	0.000787402	0	0	0	0	0.000672948	0.000805802	0.000636132	0.000665336	0.000665336	0	0.000769231	0.000851064	0.000678426	0.000725689	0
K01474	hyuB	0.000597015	0.000468604	0.000595238	0.000590667	0.000639795	0.00107066	0	0	0	0	0.000647668	0.000673854	0.000751315	0.000679348	0.00143781	0.000683995	0.000707714	0.00148258	0.000729927	0.000857633	0.000748503	0.000772798	0.000615006	0	0	0.000631313	0.000709723	0.000570776	0	0	0	0	0.000787402	0	0	0	0	0.000672948	0.000805802	0.000636132	0.000665336	0.000665336	0	0.000769231	0.000851064	0.000678426	0.000725689	0
K01475	E3.5.2.20	0	0	0	0	0	0	0	0	0	0	0	0	0	0	0	0	0	0	0	0	0	0	0	0	0	0	0	0	0	0	0	0	0	0	0	0	0	0	0	0	0	0	0	0	0	0	0	0
K01476	rocF, arg	0.000597015	0.000937207	0.000595238	0.000590667	0	0	0.000707214	0.000678887	0	0.00075643	0	0	0	0	0	0	0	0	0	0	0	0	0.000615006	0	0	0.000631313	0.000709723	0.000570776	0	0.000856164	0.000894454	0.000852515	0	0	0	0.000797448	0	0.000672948	0.000805802	0	0.000665336	0.000665336	0	0	0	0.000678426	0.000725689	0
K01477	alc, ALLC	0	0.000468604	0	0	0.000639795	0	0	0	0	0	0.000647668	0.000673854	0	0	0	0.000683995	0	0.00074129	0	0.000857633	0	0.000772798	0	0	0.0008726	0	0.000709723	0	0	0	0	0	0.000787402	0	0.00108578	0	0	0	0	0	0.000665336	0.000665336	0	0	0	0	0	0
K01478	arcA	0	0	0	0	0.000639795	0	0.000707214	0.000678887	0.000704722	0	0.000647668	0.000673854	0.000751315	0	0.000718907	0.000683995	0.000707714	0.00074129	0.000729927	0.000857633	0	0.000772798	0.000615006	0.000749625	0	0	0	0	0.000772798	0	0	0	0.000787402	0.000633312	0	0	0.000660066	0	0	0	0.000665336	0.000665336	0.000581058	0.000769231	0	0	0.000725689	0.000943396
K01479	hutG	0	0	0	0	0	0	0	0	0.000704722	0	0	0	0	0	0	0	0	0	0	0	0	0	0	0	0.0008726	0	0	0	0	0	0	0.000852515	0	0	0	0	0	0	0	0	0	0	0	0	0	0	0	0
K01480	speB	0	0	0.000595238	0	0	0.00107066	0	0.000678887	0	0	0.000647668	0	0	0	0	0.000683995	0	0	0	0	0	0	0	0.000749625	0	0	0.000709723	0	0.000772798	0	0	0	0	0.000633312	0	0	0.000660066	0	0	0	0.000665336	0.000665336	0	0.000769231	0	0	0.000725689	0.000943396
K01481	E3.5.3.15	0	0	0	0	0	0	0	0	0	0	0	0	0	0	0	0	0	0	0	0	0	0	0	0	0	0	0	0	0	0	0	0	0	0	0	0	0	0	0	0	0	0	0	0	0	0	0	0
K01482	DDAH, ddaH	0	0.000468604	0	0.000590667	0	0	0	0.000678887	0	0	0	0	0.000751315	0	0.000718907	0	0	0	0	0	0.000748503	0	0	0	0	0	0.000709723	0.000570776	0.000772798	0.000856164	0.000894454	0.000852515	0	0	0.00108578	0.000797448	0	0.000672948	0.000805802	0	0.000665336	0.000665336	0	0	0.000851064	0.000678426	0.000725689	0.00188679
K01483	allA	0	0	0	0	0	0.00107066	0	0	0	0	0	0	0	0	0	0	0	0	0	0	0	0	0	0	0	0	0	0	0	0	0	0	0	0	0	0	0	0	0	0	0	0	0	0	0	0	0	0
K01485	codA	0	0	0	0	0	0	0	0	0	0	0	0	0	0	0	0	0	0	0	0	0	0	0	0	0	0	0	0	0	0	0	0	0	0	0	0	0	0	0	0	0	0	0	0	0	0	0	0
K01486	ade	0	0	0	0	0	0	0	0	0	0	0	0	0	0	0	0	0	0	0	0	0	0	0	0	0	0	0	0	0	0	0	0	0	0	0	0	0	0	0	0	0	0	0	0.000769231	0	0	0	0
K01487	guaD, GDA	0	0	0	0	0	0	0	0	0	0	0	0	0	0	0	0	0	0	0	0	0	0	0	0	0	0	0	0	0	0	0	0	0	0	0	0	0	0	0	0	0	0	0	0	0	0	0	0
K01488	add, ADA	0.000597015	0.000468604	0.000595238	0.000590667	0.000639795	0.00107066	0.000707214	0.000678887	0.000704722	0.00075643	0.000647668	0.000673854	0.000751315	0.000679348	0.000718907	0.000683995	0.000707714	0.00074129	0.000729927	0	0.000748503	0.000772798	0	0.000749625	0.0008726	0.000631313	0.000709723	0.000570776	0.000772798	0.000856164	0.000894454	0.000852515	0.0015748	0.000633312	0.00217155	0.0015949	0.000660066	0.000672948	0.000805802	0.000636132	0.000665336	0.000665336	0.000581058	0.000769231	0.000851064	0.000678426	0.000725689	0.000943396
K01489	cdd, CDA	0.000597015	0.000468604	0.000595238	0.000590667	0.000639795	0	0.000707214	0	0	0.00075643	0.000647668	0.000673854	0.000751315	0.000679348	0.000718907	0.000683995	0.000707714	0.00074129	0.000729927	0.000857633	0.000748503	0.000772798	0.000615006	0	0.0008726	0.000631313	0.000709723	0.000570776	0.000772798	0.000856164	0.000894454	0.000852515	0.000787402	0.000633312	0.00108578	0.000797448	0.000660066	0.000672948	0.000805802	0.000636132	0.000665336	0.000665336	0.000581058	0.000769231	0.000851064	0.000678426	0.000725689	0.000943396
K01491	folD	0.000597015	0.000468604	0.000595238	0.000590667	0.000639795	0.00107066	0.000707214	0.000678887	0.000704722	0.00075643	0.000647668	0.000673854	0.000751315	0.000679348	0.000718907	0.000683995	0.000707714	0.00074129	0.000729927	0.000857633	0.000748503	0.000772798	0.000615006	0.000749625	0.0008726	0.000631313	0.000709723	0.000570776	0.000772798	0.000856164	0.00178891	0.000852515	0.000787402	0.000633312	0.00108578	0.000797448	0.000660066	0.000672948	0.000805802	0.000636132	0.000665336	0.000665336	0.000581058	0.000769231	0.000851064	0.000678426	0.000725689	0.000943396
K01493	comEB	0	0	0.000595238	0	0	0.00107066	0	0	0	0	0.000647668	0.000673854	0.000751315	0.000679348	0.000718907	0.000683995	0.00141543	0.00074129	0.000729927	0.000857633	0.000748503	0.000772798	0	0	0.0008726	0	0	0	0	0	0	0	0	0	0	0	0	0	0	0	0	0	0	0.000769231	0	0	0.000725689	0.000943396
K01494	dcd	0.000597015	0.000468604	0.000595238	0.000590667	0.000639795	0.00107066	0.000707214	0.000678887	0.000704722	0.00075643	0.000647668	0.000673854	0.000751315	0.000679348	0.000718907	0.000683995	0.000707714	0.00074129	0.000729927	0.000857633	0.000748503	0.000772798	0.000615006	0.000749625	0.0008726	0.000631313	0.000709723	0.000570776	0.000772798	0.000856164	0.000894454	0.000852515	0.000787402	0.000633312	0.00108578	0.000797448	0.000660066	0.000672948	0.00241741	0.000636132	0.000665336	0.000665336	0.000581058	0.00153846	0.000851064	0.000678426	0.000725689	0.000943396
K01495	GCH1, folE	0.000597015	0.000937207	0.000595238	0.00118133	0.000639795	0.00107066	0	0.000678887	0.00140944	0.00075643	0.000647668	0.000673854	0.000751315	0.000679348	0.000718907	0.000683995	0.000707714	0.00074129	0.000729927	0.000857633	0.000748503	0.000772798	0.00123001	0.000749625	0.0008726	0.000631313	0.000709723	0.000570776	0.000772798	0.000856164	0.000894454	0.00170503	0.0015748	0.000633312	0.00108578	0.0015949	0.000660066	0.000672948	0.000805802	0.000636132	0.00133067	0.00133067	0.00116212	0.000769231	0.000851064	0.000678426	0.000725689	0.000943396
K01496	hisI	0	0	0	0	0	0	0	0	0	0	0	0	0	0	0	0	0	0	0	0	0	0	0	0.000749625	0	0	0	0	0	0	0	0	0	0	0	0	0	0	0	0	0	0	0	0	0	0	0	0
K01497	ribA, RIB1	0	0	0	0	0	0.00107066	0	0	0	0	0	0	0	0	0	0	0	0	0	0	0	0	0	0	0	0	0	0	0	0	0	0	0	0	0	0	0	0	0	0	0	0	0	0	0	0	0	0
K01499	mch	0	0	0	0	0	0	0	0.000678887	0	0	0.000647668	0.000673854	0	0.000679348	0	0.000683995	0.000707714	0.00074129	0	0	0	0	0	0	0	0	0	0	0	0	0	0	0	0	0	0	0	0	0	0	0	0	0	0	0	0	0	0
K01500	fchA	0	0	0	0	0	0	0	0	0	0	0.000647668	0	0	0	0	0	0	0	0	0	0	0	0	0	0	0	0	0	0	0	0	0	0	0	0	0	0	0	0	0	0	0	0	0	0	0	0	0
K01501	E3.5.5.1	0	0.000468604	0.000595238	0	0.000639795	0.00107066	0	0	0	0	0	0	0	0.000679348	0	0	0	0	0	0	0	0.000772798	0	0.000749625	0	0.00126263	0.000709723	0.000570776	0	0	0	0	0	0.000633312	0	0	0	0.00134589	0	0.000636132	0	0	0	0.000769231	0	0	0	0
K01505	E3.5.99.7	0	0	0	0	0	0	0	0	0	0	0	0	0	0	0	0	0	0	0	0	0	0	0	0	0	0	0	0	0	0	0	0	0	0	0	0	0	0	0	0	0	0	0	0	0	0	0	0
K01506	davA	0	0	0	0	0	0	0	0	0	0	0	0	0	0	0	0	0	0	0	0	0	0	0	0	0	0	0	0	0	0	0	0	0	0	0	0	0	0	0	0	0	0	0	0	0	0	0	0
K01507	ppa	0.000597015	0.000937207	0.000595238	0	0.00127959	0	0.000707214	0.000678887	0.000704722	0	0	0	0	0	0	0	0	0	0	0	0	0	0.000615006	0	0	0.000631313	0.000709723	0.000570776	0.000772798	0	0.000894454	0	0.000787402	0	0	0	0	0.000672948	0.000805802	0.00127227	0.000665336	0.000665336	0.000581058	0	0	0.000678426	0	0
K01512	acyP	0	0.000468604	0	0.000590667	0.000639795	0	0.000707214	0	0	0	0.000647668	0.000673854	0	0	0	0.000683995	0.000707714	0.00074129	0	0	0.000748503	0.000772798	0.000615006	0	0	0	0	0.000570776	0.000772798	0	0	0.000852515	0.000787402	0.000633312	0	0	0.000660066	0	0	0.000636132	0.000665336	0.000665336	0.000581058	0.000769231	0	0	0	0
K01515	nudF	0.000597015	0.000468604	0.000595238	0.000590667	0.000639795	0	0.000707214	0.000678887	0.000704722	0.00075643	0.000647668	0.000673854	0.000751315	0.000679348	0.000718907	0.000683995	0.000707714	0.00074129	0.000729927	0.000857633	0.000748503	0.000772798	0.000615006	0.000749625	0.0008726	0.000631313	0.000709723	0.000570776	0.000772798	0.000856164	0.000894454	0.000852515	0.00236221	0	0.00108578	0.000797448	0.000660066	0.000672948	0	0	0.000665336	0.000665336	0.000581058	0.000769231	0.000851064	0.000678426	0.000725689	0.000943396
K01519	rdgB, ITPA	0.000597015	0.000468604	0.000595238	0.000590667	0.000639795	0.00107066	0.000707214	0.000678887	0.000704722	0.00075643	0.000647668	0.000673854	0.000751315	0.000679348	0.000718907	0.000683995	0.000707714	0.00074129	0.000729927	0.000857633	0.000748503	0.000772798	0.000615006	0.000749625	0.0008726	0.000631313	0.000709723	0.000570776	0.000772798	0.000856164	0.000894454	0	0.000787402	0.000633312	0.00108578	0.000797448	0.000660066	0.000672948	0	0	0.000665336	0.000665336	0.000581058	0.000769231	0.000851064	0.000678426	0.000725689	0.000943396
K01520	dut, DUT	0	0	0	0.000590667	0.000639795	0	0	0	0	0.00075643	0.000647668	0.000673854	0	0.0013587	0	0.000683995	0.000707714	0	0	0.000857633	0	0	0.000615006	0.000749625	0	0	0.000709723	0	0.000772798	0.000856164	0.000894454	0.000852515	0.000787402	0	0.00108578	0.000797448	0.000660066	0	0.000805802	0.000636132	0	0	0.000581058	0	0.000851064	0.000678426	0.000725689	0
K01523	hisE	0	0	0	0	0	0	0	0	0	0	0	0	0	0	0	0	0	0	0	0	0	0	0	0.000749625	0	0	0	0	0	0	0	0	0	0	0	0	0	0	0	0	0	0	0	0	0	0	0	0
K01524	ppx-gppA	0.000597015	0.000468604	0.000595238	0.000590667	0.000639795	0	0.000707214	0	0.000704722	0.00075643	0	0.000673854	0.000751315	0	0.000718907	0.000683995	0	0	0	0	0	0	0.000615006	0.000749625	0.0008726	0.000631313	0.000709723	0.000570776	0.000772798	0	0.000894454	0.000852515	0.000787402	0.000633312	0.00108578	0.000797448	0.000660066	0.000672948	0.000805802	0.000636132	0.000665336	0.000665336	0.000581058	0	0.000851064	0.000678426	0.000725689	0
K01529	yjjX	0.000597015	0	0.000595238	0.000590667	0.000639795	0	0	0	0	0	0	0	0	0	0	0	0	0	0	0	0	0	0	0	0	0	0.000709723	0.000570776	0	0	0	0	0	0	0	0	0	0.000672948	0.000805802	0.000636132	0.000665336	0.000665336	0.000581058	0	0.000851064	0.000678426	0	0
K01531	mgtA, mgtB	0	0	0	0.00118133	0.000639795	0	0.000707214	0.000678887	0.000704722	0.00151286	0	0	0	0	0	0	0	0	0	0	0	0	0	0	0	0	0	0	0	0	0	0	0	0.000633312	0	0.000797448	0.000660066	0.000672948	0	0	0	0	0	0	0	0.000678426	0	0
K01533	copB	0.00119403	0	0.00119048	0.00236267	0.000639795	0	0.000707214	0.000678887	0.000704722	0.00075643	0.000647668	0.000673854	0	0.000679348	0.000718907	0.000683995	0.000707714	0.00074129	0	0	0.000748503	0	0.000615006	0	0	0.000631313	0.00141945	0.00114155	0.000772798	0.000856164	0	0.000852515	0.000787402	0.000633312	0.00108578	0	0.00132013	0.000672948	0	0.000636132	0.000665336	0.000665336	0	0	0	0.000678426	0	0
K01534	zntA	0.000597015	0	0	0.001772	0	0	0	0	0	0	0	0	0	0	0	0	0	0	0	0	0	0	0	0	0	0	0.000709723	0	0.000772798	0	0	0	0	0	0	0	0	0.000672948	0	0	0	0	0	0	0	0	0	0
K01535	PMA1, PMA2	0	0	0	0	0	0	0	0.00135777	0	0	0	0	0	0	0	0	0	0	0	0	0	0	0	0	0	0	0	0	0	0	0	0	0	0	0	0	0	0	0	0	0	0	0	0	0	0	0	0
K01537	ATP2C	0	0	0.000595238	0.000590667	0	0	0.000707214	0	0.000704722	0.00075643	0	0	0	0	0	0	0	0	0	0	0	0	0	0	0	0	0.000709723	0.000570776	0	0	0	0	0.000787402	0	0	0	0	0.000672948	0	0	0.000665336	0.000665336	0	0	0	0	0	0
K01546	kdpA	0.000597015	0	0	0.000590667	0	0	0.000707214	0.000678887	0.000704722	0.00075643	0	0	0	0	0	0	0	0	0	0	0	0	0	0	0	0	0	0.000570776	0.000772798	0	0	0	0	0.000633312	0	0	0.000660066	0.000672948	0	0.00127227	0	0	0	0	0	0	0	0
K01547	kdpB	0.000597015	0	0	0.000590667	0	0	0.000707214	0.000678887	0.000704722	0.00075643	0	0	0	0	0	0	0	0	0	0	0	0	0	0	0	0	0	0.000570776	0.000772798	0	0	0	0	0.000633312	0	0	0.000660066	0.000672948	0	0.000636132	0	0	0	0	0	0	0	0
K01548	kdpC	0.000597015	0	0	0.000590667	0	0	0.000707214	0.00135777	0.000704722	0.00075643	0	0	0	0	0	0	0	0	0	0	0	0	0	0	0	0	0	0.000570776	0.000772798	0	0	0	0	0.000633312	0	0	0.000660066	0.000672948	0	0.00127227	0	0	0	0	0	0	0	0
K01551	arsA, ASNA1, GET3	0	0.000468604	0.000595238	0	0	0	0	0	0	0	0	0	0	0	0	0	0	0	0	0	0	0	0	0	0	0.000631313	0	0	0	0	0	0	0	0	0	0	0	0	0	0	0.000665336	0.000665336	0.000581058	0	0	0	0.000725689	0.000943396
K01552	ecfA	0	0	0	0	0	0	0	0	0	0.00075643	0	0	0	0	0	0	0	0	0	0	0	0	0	0	0	0	0	0	0	0.000856164	0.000894454	0	0	0	0	0.000797448	0	0	0	0	0.000665336	0.000665336	0	0	0	0	0	0
K01555	FAH, fahA	0.000597015	0.000468604	0.000595238	0.000590667	0.000639795	0	0.000707214	0.000678887	0.000704722	0.00075643	0	0	0	0	0	0	0	0	0	0	0	0	0.000615006	0.000749625	0	0.000631313	0.000709723	0.000570776	0.000772798	0.000856164	0	0	0.000787402	0.000633312	0.00108578	0.000797448	0.000660066	0.000672948	0.000805802	0.000636132	0	0	0.000581058	0	0.000851064	0.000678426	0	0
K01556	KYNU, kynU	0.000597015	0.000468604	0.000595238	0.000590667	0.000639795	0	0.000707214	0.000678887	0.000704722	0	0	0	0	0	0	0	0	0	0	0	0	0	0.000615006	0.000749625	0	0	0.000709723	0.000570776	0.000772798	0	0	0	0.000787402	0.000633312	0	0	0.000660066	0.000672948	0.000805802	0.000636132	0.000665336	0.000665336	0.000581058	0	0.000851064	0.000678426	0.000725689	0.000943396
K01560	E3.8.1.2	0	0	0	0	0	0	0	0	0	0	0	0	0	0	0.000718907	0	0.000707714	0	0	0	0	0.000772798	0	0.000749625	0	0	0	0	0	0	0	0	0	0.000633312	0	0	0.000660066	0	0	0	0	0	0	0.000769231	0	0	0.000725689	0
K01561	dehH	0	0	0	0	0	0	0	0	0	0	0	0	0	0	0	0	0	0	0	0	0	0	0	0.000749625	0	0	0	0	0	0	0	0	0	0.000633312	0	0	0	0	0	0	0	0	0	0	0	0	0	0
K01563	dhaA	0.000597015	0	0.000595238	0	0	0	0	0	0	0	0	0	0	0	0	0	0	0	0	0	0	0.000772798	0	0	0	0	0	0	0	0	0	0	0	0.000633312	0	0	0.000660066	0	0	0	0.000665336	0.000665336	0	0	0	0	0	0
K01567	pdaA	0	0	0	0	0	0	0	0	0	0	0	0	0	0	0	0	0	0	0	0	0	0	0	0	0	0	0	0	0	0	0	0	0	0	0	0	0	0	0	0	0	0	0	0	0	0	0	0
K01569	oxdD	0	0	0	0	0	0	0	0.000678887	0	0	0	0	0	0	0	0	0	0	0	0	0	0	0	0	0	0	0	0	0	0	0	0	0	0	0	0	0	0	0	0	0	0	0	0	0	0	0	0
K01574	adc	0	0	0	0	0	0	0	0	0	0	0	0	0	0	0	0	0	0	0	0	0	0	0	0	0	0	0	0	0	0	0	0	0	0	0	0	0	0	0	0	0	0	0	0	0	0	0	0
K01575	alsD, budA, aldC	0	0	0	0	0	0	0	0	0	0	0	0	0	0	0	0	0	0	0	0	0	0	0	0	0	0	0	0	0	0	0	0	0	0	0	0	0	0	0	0	0	0	0	0	0	0	0	0
K01576	mdlC	0	0	0	0	0	0	0	0	0	0	0	0	0	0	0	0	0	0	0	0	0	0	0	0	0	0	0	0	0	0	0	0	0	0	0	0	0	0	0	0	0	0	0	0	0	0	0	0
K01577	oxc	0	0	0	0	0	0	0	0	0	0	0	0	0	0	0	0	0	0	0	0	0	0	0	0	0	0	0	0	0	0	0	0	0	0	0	0	0	0	0	0	0	0	0	0	0	0	0	0
K01579	panD	0	0	0	0	0	0	0	0	0	0	0	0	0	0	0	0	0	0.00074129	0	0	0	0	0.000615006	0	0	0	0	0	0	0.000856164	0.000894454	0.000852515	0	0	0	0	0	0	0	0	0	0	0	0	0	0	0	0
K01580	E4.1.1.15, gadB, gadA, GAD	0	0	0	0	0	0	0	0	0	0	0	0	0	0	0	0	0	0	0	0	0	0	0	0	0	0	0	0	0	0	0	0	0	0	0	0	0	0	0	0	0	0	0	0	0	0	0	0
K01581	E4.1.1.17, ODC1, speC, speF	0	0	0	0	0	0	0	0	0	0	0	0	0	0	0	0	0	0	0	0	0	0	0	0	0	0	0	0	0	0	0	0	0	0	0	0	0	0	0	0	0	0	0	0	0.000851064	0.000678426	0	0
K01584	adiA	0	0	0	0	0	0	0	0	0	0	0	0	0	0	0.00143781	0.00136799	0	0	0	0	0	0	0	0	0	0	0	0	0	0	0	0	0	0	0	0	0	0	0	0	0	0	0	0	0	0	0	0
K01585	speA	0.000597015	0.000468604	0.000595238	0.000590667	0.000639795	0	0.000707214	0.000678887	0.000704722	0.00075643	0	0	0	0	0	0	0	0	0	0	0	0	0.000615006	0.000749625	0	0.000631313	0.000709723	0.000570776	0.000772798	0.000856164	0.000894454	0.000852515	0.000787402	0.000633312	0	0.000797448	0.000660066	0.000672948	0	0.000636132	0.000665336	0.000665336	0.000581058	0	0.000851064	0.000678426	0	0
K01586	lysA	0.000597015	0.000468604	0.000595238	0.000590667	0.000639795	0.00107066	0.000707214	0.00135777	0.000704722	0.00075643	0.000647668	0.000673854	0.000751315	0.0013587	0.000718907	0.000683995	0.000707714	0	0.000729927	0.000857633	0.000748503	0.000772798	0.000615006	0.000749625	0.0008726	0.000631313	0.000709723	0.000570776	0	0	0	0	0.000787402	0.000633312	0.00108578	0.000797448	0.000660066	0.000672948	0.000805802	0.000636132	0.000665336	0.000665336	0.000581058	0.000769231	0.000851064	0.000678426	0	0.000943396
K01588	purE	0.000597015	0.000468604	0.000595238	0.000590667	0.000639795	0	0.000707214	0.000678887	0.000704722	0.00075643	0.000647668	0.000673854	0.000751315	0.000679348	0.000718907	0.000683995	0.000707714	0.00074129	0.000729927	0.000857633	0.000748503	0.000772798	0.000615006	0.000749625	0.0008726	0.000631313	0.000709723	0.000570776	0.000772798	0.000856164	0.000894454	0.000852515	0.000787402	0.000633312	0.00108578	0.000797448	0.000660066	0.000672948	0.000805802	0.000636132	0.000665336	0.000665336	0.000581058	0.000769231	0.000851064	0.000678426	0.000725689	0.00188679
K01589	purK	0.000597015	0.000468604	0.000595238	0.000590667	0.000639795	0	0.000707214	0.000678887	0.000704722	0.00075643	0	0	0	0	0	0	0	0	0	0	0	0	0.000615006	0.000749625	0	0.000631313	0.000709723	0.000570776	0.000772798	0.000856164	0.000894454	0	0.000787402	0.000633312	0	0	0	0.000672948	0.000805802	0.000636132	0	0	0.000581058	0	0.000851064	0.000678426	0	0
K01590	hdc, HDC	0	0	0	0	0	0	0	0	0	0	0	0	0	0	0	0	0	0	0	0	0	0	0	0	0	0	0	0	0	0	0	0	0	0	0	0	0	0	0	0	0	0	0	0	0	0	0	0
K01591	pyrF	0.000597015	0.000468604	0.000595238	0	0.000639795	0.00107066	0.000707214	0	0.000704722	0.00075643	0.000647668	0.000673854	0.000751315	0.000679348	0.000718907	0.000683995	0.000707714	0.00074129	0.000729927	0.000857633	0.000748503	0.000772798	0.000615006	0.000749625	0.0008726	0.000631313	0.000709723	0.000570776	0	0.00171233	0.000894454	0.000852515	0.000787402	0.000633312	0.00108578	0.000797448	0.000660066	0.000672948	0.000805802	0.000636132	0.000665336	0.000665336	0.000581058	0.000769231	0.000851064	0.000678426	0.000725689	0.000943396
K01593	DDC, TDC	0.00179104	0.000937207	0.00119048	0.00118133	0.000639795	0.00107066	0.000707214	0.000678887	0.00140944	0.00151286	0	0.000673854	0.000751315	0.000679348	0.000718907	0.000683995	0	0	0.000729927	0	0.000748503	0.000772798	0	0.000749625	0	0.000631313	0.00141945	0.00171233	0.0015456	0.00171233	0.00178891	0.000852515	0.000787402	0.000633312	0.00217155	0.0015949	0.000660066	0.00134589	0.0016116	0.0019084	0.000665336	0.000665336	0.000581058	0.000769231	0.00170213	0.00135685	0.00145138	0.000943396
K01595	ppc	0.000597015	0.000468604	0.000595238	0	0.000639795	0	0.000707214	0.000678887	0	0	0.000647668	0.00134771	0.000751315	0.0013587	0.000718907	0.00136799	0.00141543	0.00074129	0.000729927	0	0	0	0.000615006	0	0	0.000631313	0.000709723	0.000570776	0	0.000856164	0.000894454	0	0	0	0	0	0	0	0	0.000636132	0.000665336	0.000665336	0	0	0	0	0.000725689	0
K01596	E4.1.1.32, pckA, PCK	0	0	0	0	0	0	0	0	0	0.00075643	0	0	0	0	0	0	0	0	0	0	0	0	0	0	0	0	0	0	0	0.000856164	0.000894454	0	0	0	0.00108578	0.000797448	0	0	0	0	0	0	0	0	0	0	0	0
K01597	MVD, mvaD	0	0	0	0	0	0	0	0	0	0	0	0	0	0	0	0	0	0	0	0	0	0	0	0	0	0	0	0	0	0	0	0	0	0	0	0	0	0	0	0	0	0	0	0	0	0	0	0
K01599	hemE, UROD	0.000597015	0.000468604	0.000595238	0.000590667	0	0.00107066	0	0	0.000704722	0.00075643	0.000647668	0.000673854	0.000751315	0.000679348	0.000718907	0.000683995	0.000707714	0.00074129	0.000729927	0.000857633	0.000748503	0.000772798	0	0	0.0008726	0.000631313	0	0.000570776	0	0	0	0	0.000787402	0	0	0.000797448	0	0.000672948	0	0	0	0	0.000581058	0.000769231	0	0	0.000725689	0.000943396
K01601	rbcL, cbbL	0	0	0.000595238	0	0	0	0	0	0	0	0	0	0	0	0	0	0	0	0	0	0	0	0	0	0.0008726	0.000631313	0	0	0	0	0	0	0	0	0	0	0	0	0	0	0	0	0	0	0.000851064	0	0	0
K01602	rbcS, cbbS	0	0	0	0	0	0	0	0	0	0	0	0	0	0	0	0	0	0	0	0	0	0	0	0	0.0008726	0	0	0	0	0	0	0	0	0	0	0	0	0	0	0	0	0	0	0	0	0	0	0
K01604	mmdA	0	0	0	0	0	0	0	0	0	0	0	0	0	0	0	0	0	0	0	0	0	0	0	0	0	0	0	0	0	0	0	0	0	0	0	0	0	0	0	0	0	0	0	0	0	0	0	0
K01607	pcaC	0	0	0	0	0	0	0	0	0	0	0	0	0	0	0	0.00136799	0	0.00074129	0	0	0	0	0	0	0	0	0	0	0	0	0	0	0	0	0	0	0.00132013	0	0.000805802	0.00127227	0	0	0	0	0	0	0	0
K01609	trpC	0.000597015	0.000468604	0.000595238	0.000590667	0.000639795	0.00107066	0.000707214	0.000678887	0.000704722	0.00075643	0.000647668	0.000673854	0.000751315	0.000679348	0.000718907	0.000683995	0.000707714	0.00074129	0.000729927	0.000857633	0.000748503	0.000772798	0.000615006	0	0.0008726	0.000631313	0.000709723	0.000570776	0	0.000856164	0.000894454	0.000852515	0.000787402	0	0.00108578	0.000797448	0	0.000672948	0.000805802	0.000636132	0.000665336	0.000665336	0.000581058	0.000769231	0.000851064	0.000678426	0.000725689	0
K01610	pckA	0.000597015	0.000468604	0.000595238	0.000590667	0.000639795	0.00107066	0.000707214	0.000678887	0.000704722	0	0.000647668	0.000673854	0.000751315	0.000679348	0.000718907	0.000683995	0.000707714	0.00074129	0.000729927	0.000857633	0.000748503	0.000772798	0.000615006	0.000749625	0.0008726	0.000631313	0.000709723	0.000570776	0.000772798	0	0	0.000852515	0.000787402	0.000633312	0	0	0.000660066	0.000672948	0.000805802	0.000636132	0.000665336	0.000665336	0.000581058	0.000769231	0.000851064	0.000678426	0.000725689	0.000943396
K01611	speD, AMD1	0.000597015	0.000937207	0.000595238	0	0	0	0	0.000678887	0	0	0.000647668	0.000673854	0	0.0013587	0	0.000683995	0.000707714	0.00074129	0	0.000857633	0	0.000772798	0.00123001	0	0	0.000631313	0	0.000570776	0	0	0	0	0	0	0	0	0	0	0.000805802	0.000636132	0.000665336	0.000665336	0.000581058	0	0.000851064	0.000678426	0	0
K01613	psd, PISD	0.000597015	0.000468604	0.000595238	0.000590667	0.000639795	0.00107066	0.000707214	0.000678887	0.000704722	0.00075643	0.000647668	0.000673854	0.000751315	0.000679348	0.000718907	0.000683995	0.00141543	0.00074129	0.000729927	0.000857633	0.000748503	0.000772798	0.000615006	0.000749625	0.0008726	0	0.000709723	0.000570776	0.000772798	0.000856164	0.000894454	0.000852515	0.000787402	0.000633312	0.00108578	0.000797448	0.000660066	0.000672948	0.000805802	0.000636132	0.000665336	0.000665336	0.000581058	0.000769231	0.000851064	0.000678426	0.000725689	0.000943396
K01615	gcdA	0	0	0	0	0	0	0	0	0	0	0	0	0	0	0	0	0	0	0	0	0	0	0	0	0	0	0	0	0	0	0	0	0	0	0	0	0	0	0	0	0	0	0	0	0	0	0	0
K01616	kgd	0	0	0	0	0	0	0	0	0	0.00075643	0.000647668	0.000673854	0	0.000679348	0.000718907	0	0.000707714	0.00074129	0.000729927	0.000857633	0.000748503	0	0	0.000749625	0.0008726	0	0	0	0.000772798	0.000856164	0	0	0	0	0.00108578	0.000797448	0.000660066	0	0	0	0	0	0	0.000769231	0	0	0.000725689	0.000943396
K01619	deoC, DERA	0.000597015	0.000468604	0.000595238	0.000590667	0.000639795	0	0.000707214	0.000678887	0.000704722	0.00075643	0.000647668	0.000673854	0.000751315	0.000679348	0.000718907	0.000683995	0.000707714	0.00074129	0.000729927	0.000857633	0.00149701	0.000772798	0.000615006	0.000749625	0.0008726	0.000631313	0.000709723	0.000570776	0.000772798	0.000856164	0.000894454	0.000852515	0.000787402	0.000633312	0	0.000797448	0.000660066	0.000672948	0.000805802	0.000636132	0.000665336	0.000665336	0.000581058	0.000769231	0.000851064	0.000678426	0.000725689	0.000943396
K01620	ltaE	0.000597015	0.000468604	0.000595238	0.000590667	0	0.00107066	0.000707214	0	0.000704722	0.00075643	0.000647668	0.000673854	0.000751315	0.000679348	0.000718907	0	0	0.00074129	0.000729927	0.000857633	0	0	0.000615006	0	0	0.000631313	0.000709723	0.000570776	0	0.000856164	0.000894454	0.000852515	0	0	0	0.000797448	0	0.000672948	0.000805802	0.000636132	0.000665336	0.000665336	0.000581058	0	0	0.000678426	0.000725689	0.000943396
K01621	xfp, xpk	0	0.000468604	0	0.000590667	0	0	0.000707214	0.000678887	0.000704722	0	0	0	0	0	0	0	0	0	0	0	0	0	0	0	0	0	0	0	0	0	0	0	0.000787402	0	0	0.000797448	0	0.000672948	0	0.000636132	0	0	0	0	0	0	0.000725689	0
K01622	K01622	0	0	0	0	0	0	0	0	0	0	0	0	0	0	0	0	0	0	0	0	0	0	0	0	0	0	0	0	0	0	0	0	0	0	0	0	0	0	0	0	0	0	0	0.000769231	0	0	0	0
K01623	ALDO	0	0	0	0.000590667	0	0.00107066	0	0	0	0	0	0	0	0	0	0	0	0	0	0	0	0	0	0	0	0	0	0	0	0	0	0	0	0	0	0	0	0	0	0	0	0	0	0	0	0	0.00145138	0.000943396
K01624	FBA, fbaA	0	0	0	0	0	0	0	0	0	0	0	0	0	0	0	0	0	0	0	0	0	0	0	0	0	0	0	0	0	0	0	0	0	0	0	0	0	0	0	0	0	0	0	0	0	0	0	0
K01625	eda	0	0.000468604	0	0	0.000639795	0	0.000707214	0	0	0.00075643	0	0.000673854	0.000751315	0.000679348	0.00143781	0.000683995	0.000707714	0	0.000729927	0	0.000748503	0.000772798	0.000615006	0	0	0	0	0	0	0	0	0	0.000787402	0	0	0.000797448	0	0	0	0.000636132	0	0	0.000581058	0	0	0	0	0
K01626	E2.5.1.54, aroF, aroG, aroH	0.000597015	0	0	0.000590667	0	0	0	0	0	0	0	0	0	0	0	0	0	0	0	0	0	0	0	0	0	0	0	0	0	0	0	0	0	0	0	0	0	0	0	0	0	0	0	0	0	0	0	0
K01627	kdsA	0.000597015	0	0.000595238	0.000590667	0.000639795	0.00107066	0.000707214	0.000678887	0.000704722	0.00075643	0.000647668	0.000673854	0.000751315	0.000679348	0.000718907	0.000683995	0.000707714	0.00074129	0.000729927	0.000857633	0.000748503	0.000772798	0.000615006	0.000749625	0.0008726	0.000631313	0.000709723	0.000570776	0	0.000856164	0.000894454	0.000852515	0.000787402	0.000633312	0.00108578	0.000797448	0.000660066	0.000672948	0.000805802	0.000636132	0.000665336	0.000665336	0.000581058	0.000769231	0.000851064	0.000678426	0.000725689	0.000943396
K01628	fucA	0.000597015	0	0	0.000590667	0	0	0	0	0	0	0.000647668	0	0.000751315	0	0.000718907	0.000683995	0.000707714	0.00074129	0.000729927	0.000857633	0.000748503	0.000772798	0.000615006	0.000749625	0.0008726	0	0	0.000570776	0	0	0	0	0	0.000633312	0	0	0	0.000672948	0.000805802	0.000636132	0.000665336	0.000665336	0.000581058	0	0	0.000678426	0.000725689	0.000943396
K01629	rhaD	0	0	0	0	0	0	0	0	0	0	0	0	0	0	0	0	0	0	0	0	0	0	0	0	0	0	0	0	0	0	0	0	0	0	0	0	0	0	0	0	0	0	0	0	0	0	0	0
K01630	garL	0	0.000468604	0	0	0.000639795	0	0	0	0	0	0	0	0	0	0	0	0	0	0	0	0	0	0	0	0	0	0	0	0	0	0	0	0	0	0	0	0	0	0	0	0	0	0	0	0	0	0	0
K01631	dgoA	0	0.000468604	0	0	0	0	0	0.000678887	0	0	0	0	0	0	0	0	0	0	0	0	0	0	0.000615006	0	0.0008726	0	0	0	0	0	0	0	0	0.000633312	0	0	0	0	0	0	0	0	0	0	0	0	0	0
K01633	folB	0	0.000468604	0	0	0.000639795	0	0.000707214	0.000678887	0.000704722	0	0.000647668	0	0	0	0	0	0	0	0	0	0	0	0.000615006	0	0.0008726	0	0	0	0	0	0	0	0.000787402	0.000633312	0	0	0	0	0	0.000636132	0	0	0.000581058	0.000769231	0.000851064	0	0.000725689	0.000943396
K01634	SGPL1, DPL1	0	0	0	0	0	0	0	0	0	0	0	0	0	0	0	0	0	0	0	0	0	0	0	0	0	0	0	0	0	0	0	0	0	0	0	0	0.000660066	0	0	0	0	0	0	0	0	0	0	0
K01637	ICL, aceA	0	0	0	0	0	0	0	0.000678887	0	0	0.000647668	0.000673854	0.000751315	0.000679348	0.000718907	0.000683995	0.000707714	0.00074129	0.000729927	0.000857633	0.000748503	0.000772798	0	0	0	0	0	0	0	0	0	0.000852515	0	0.000633312	0	0	0.000660066	0	0	0	0	0	0.000581058	0	0	0	0	0
K01638	aceB, glcB	0	0.000468604	0	0	0.000639795	0	0	0.000678887	0	0	0.000647668	0.000673854	0.000751315	0.000679348	0.000718907	0.000683995	0.000707714	0.00074129	0.000729927	0.000857633	0.000748503	0.000772798	0	0	0	0	0	0	0	0	0	0.000852515	0	0.000633312	0	0	0.000660066	0	0	0	0.000665336	0.000665336	0.000581058	0	0	0	0	0
K01639	E4.1.3.3, nanA, NPL	0	0	0	0	0	0	0	0	0	0	0	0	0	0	0	0	0	0	0	0	0	0	0	0	0	0	0	0	0	0	0	0	0	0	0	0	0	0	0	0	0	0	0	0	0	0	0	0
K01640	HMGCL, hmgL	0	0	0	0	0	0	0	0	0	0	0	0	0	0	0	0	0	0	0	0	0	0	0	0.000749625	0.0008726	0	0.000709723	0	0.000772798	0	0	0	0	0.000633312	0	0	0.000660066	0	0.000805802	0	0	0	0	0	0	0	0	0
K01641	HMGCS	0	0	0	0	0	0	0	0	0	0	0	0	0	0	0	0	0	0	0	0	0	0	0	0	0	0	0	0	0	0	0	0	0	0	0	0	0	0	0	0	0	0	0	0	0	0	0	0
K01643	citF	0	0	0	0	0	0	0	0	0	0	0	0	0	0	0	0	0	0	0	0	0	0	0	0	0	0	0	0	0	0	0	0	0	0	0	0	0	0	0	0	0	0	0	0	0	0	0	0
K01644	citE	0	0	0	0.000590667	0	0	0	0.000678887	0	0	0.000647668	0.000673854	0	0.000679348	0	0.000683995	0.000707714	0.00074129	0	0	0	0	0	0	0.0008726	0	0	0	0	0	0	0	0	0.000633312	0	0	0	0	0	0	0	0	0	0	0	0	0	0
K01647	CS, gltA	0.000597015	0.00140581	0.000595238	0.000590667	0.000639795	0	0.000707214	0.000678887	0	0.00075643	0.00129534	0.00134771	0.00150263	0.0013587	0.00143781	0.00136799	0.00141543	0.00074129	0.00145985	0.00171527	0.00149701	0.0015456	0.000615006	0.000749625	0.0008726	0	0.000709723	0.000570776	0.000772798	0.000856164	0.000894454	0.000852515	0.000787402	0.000633312	0	0.000797448	0.000660066	0	0.000805802	0.000636132	0.000665336	0.000665336	0.000581058	0.00153846	0.000851064	0.000678426	0.000725689	0.000943396
K01649	leuA, IMS	0	0.000468604	0	0	0	0	0.000707214	0	0	0	0.00129534	0.00134771	0.00150263	0.00203804	0.00143781	0.00205198	0.00212314	0.00148258	0.00145985	0	0.00149701	0.000772798	0.000615006	0	0.0017452	0	0	0	0	0	0	0.000852515	0	0	0	0	0	0	0	0	0.000665336	0.000665336	0	0	0	0	0.000725689	0.000943396
K01652	E2.2.1.6L, ilvB, ilvG, ilvI	0	0.000468604	0	0.000590667	0.000639795	0	0.000707214	0	0	0	0.000647668	0.000673854	0.000751315	0.000679348	0.000718907	0.000683995	0.000707714	0.00074129	0.000729927	0	0.000748503	0	0.00184502	0	0.0026178	0	0	0	0	0	0	0	0	0.00126662	0	0	0.000660066	0.000672948	0	0.000636132	0	0	0	0	0.000851064	0.000678426	0.00145138	0
K01653	E2.2.1.6S, ilvH, ilvN	0	0.000468604	0	0	0.000639795	0	0.000707214	0	0	0	0	0	0	0	0	0	0	0.00074129	0	0	0	0	0.000615006	0	0	0	0	0	0	0	0	0	0	0	0	0	0	0	0	0	0	0	0	0	0	0	0	0
K01654	neuB, nnaB	0	0	0	0	0	0	0	0	0	0	0	0	0	0	0	0	0	0	0	0	0	0	0	0	0.0008726	0	0.000709723	0	0.000772798	0	0	0	0	0	0	0	0	0	0	0	0	0	0	0	0	0	0	0
K01657	trpE	0.000597015	0.000468604	0.000595238	0.000590667	0.000639795	0	0.000707214	0.000678887	0.000704722	0.00075643	0.000647668	0.000673854	0.000751315	0.000679348	0.000718907	0.000683995	0.000707714	0.00074129	0.000729927	0.000857633	0.000748503	0.000772798	0.000615006	0.000749625	0.0008726	0.000631313	0.000709723	0.000570776	0.000772798	0.000856164	0.000894454	0.000852515	0.000787402	0.000633312	0.00108578	0.000797448	0	0.000672948	0.000805802	0.000636132	0.000665336	0.000665336	0.000581058	0.000769231	0.000851064	0.000678426	0.000725689	0
K01658	trpG	0.000597015	0.000468604	0	0.000590667	0.000639795	0.00107066	0.000707214	0.00135777	0.000704722	0.00151286	0.00129534	0.00134771	0.000751315	0.0013587	0.000718907	0.000683995	0.000707714	0.00148258	0.000729927	0.000857633	0.000748503	0.000772798	0.000615006	0.000749625	0.0008726	0.000631313	0.000709723	0.000570776	0	0.00171233	0.00178891	0.00170503	0.000787402	0.000633312	0.00108578	0.000797448	0	0.000672948	0	0.000636132	0.000665336	0.000665336	0.000581058	0.000769231	0.000851064	0.000678426	0	0.000943396
K01661	menB	0	0	0	0	0	0.00107066	0	0	0.000704722	0.00075643	0	0	0	0	0	0	0	0	0	0	0	0	0	0	0	0	0	0	0	0	0	0.000852515	0.000787402	0	0	0	0	0	0	0	0	0	0	0.000769231	0	0.000678426	0	0
K01662	dxs	0.000597015	0.000468604	0.000595238	0.000590667	0.000639795	0.00107066	0.000707214	0.000678887	0.000704722	0.00075643	0.000647668	0	0.000751315	0.000679348	0.000718907	0.000683995	0.000707714	0.00074129	0.000729927	0.000857633	0.000748503	0.000772798	0.000615006	0.000749625	0.0008726	0.000631313	0.000709723	0.000570776	0.000772798	0.000856164	0.000894454	0.000852515	0	0.000633312	0	0.000797448	0.000660066	0.000672948	0.000805802	0.000636132	0.000665336	0.000665336	0.000581058	0.000769231	0.000851064	0.000678426	0.000725689	0.000943396
K01664	pabA	0	0	0	0	0	0	0	0	0	0	0	0	0	0	0	0	0	0	0	0	0	0	0	0	0	0	0	0	0	0	0	0	0	0	0	0.000797448	0	0	0.000805802	0	0	0	0	0	0	0	0	0
K01665	pabB	0	0	0	0	0	0	0	0	0	0.00075643	0.00129534	0.000673854	0	0.000679348	0.000718907	0.000683995	0.000707714	0.00074129	0.000729927	0	0.000748503	0	0	0	0	0	0	0	0	0.000856164	0	0.000852515	0	0	0.00108578	0.000797448	0	0	0	0	0	0	0	0	0	0	0	0
K01666	mhpE	0	0	0	0	0	0	0	0	0	0	0	0	0	0	0	0	0	0	0	0	0	0	0	0	0	0	0	0	0	0	0	0	0	0	0	0	0	0	0	0	0	0	0	0	0	0	0	0
K01667	tnaA	0	0	0	0.000590667	0	0	0	0	0	0.00075643	0	0	0	0	0	0	0	0	0	0	0	0	0	0	0	0	0	0	0	0.000856164	0.000894454	0	0	0	0.00108578	0.000797448	0	0	0.000805802	0	0	0	0	0.000769231	0	0.000678426	0	0
K01668	E4.1.99.2	0	0	0	0.000590667	0	0	0	0	0	0.00075643	0	0.000673854	0	0	0	0	0	0	0	0	0	0	0	0	0	0	0.000709723	0	0.0015456	0	0.000894454	0.000852515	0.000787402	0.000633312	0	0	0	0	0.000805802	0	0	0	0	0	0	0.000678426	0	0
K01669	phr, PHR1	0.000597015	0	0.00119048	0.000590667	0	0	0	0	0	0	0	0	0	0	0	0	0	0	0	0	0	0	0	0.000749625	0	0.00126263	0.000709723	0.00114155	0	0	0	0.000852515	0	0.000633312	0	0	0	0.000672948	0.000805802	0.000636132	0	0	0	0	0.000851064	0.000678426	0	0
K01671	yihT	0	0	0	0.000590667	0	0	0	0	0	0	0	0	0	0	0	0	0	0	0	0	0	0	0	0	0	0	0	0	0	0	0	0	0	0	0	0	0	0	0	0	0	0	0	0	0	0	0	0
K01673	cynT, can	0.00119403	0.000937207	0.000595238	0.000590667	0.000639795	0	0.000707214	0.000678887	0.000704722	0	0	0.000673854	0.000751315	0	0.000718907	0.000683995	0	0.00074129	0.000729927	0.000857633	0.000748503	0	0.00184502	0.000749625	0.0008726	0.000631313	0.000709723	0.00114155	0.000772798	0.000856164	0.000894454	0.000852515	0.000787402	0.000633312	0.00108578	0.000797448	0.000660066	0.000672948	0.000805802	0.000636132	0.000665336	0.000665336	0.000581058	0	0.000851064	0.000678426	0	0
K01674	cah	0	0	0	0	0	0	0	0	0	0	0	0	0.000751315	0	0.000718907	0.000683995	0	0	0	0	0	0	0	0	0	0	0.000709723	0	0	0	0	0	0	0	0	0	0	0	0	0	0	0	0	0	0	0	0	0
K01676	E4.2.1.2A, fumA, fumB	0.000597015	0	0.000595238	0.000590667	0	0	0	0	0	0	0	0	0	0	0	0	0	0	0	0	0	0	0	0.000749625	0	0.000631313	0.000709723	0.000570776	0	0	0	0	0	0.000633312	0	0	0	0.000672948	0	0	0	0	0	0	0.000851064	0.000678426	0	0
K01677	E4.2.1.2AA, fumA	0	0	0	0	0	0	0	0	0	0	0	0	0	0	0	0	0	0	0	0	0	0	0	0	0	0	0	0	0	0	0	0	0	0	0	0	0	0	0	0	0	0	0	0	0	0	0	0
K01678	E4.2.1.2AB, fumB	0	0	0	0	0	0	0	0	0	0	0	0	0	0	0	0	0	0	0	0	0	0	0	0	0	0	0	0	0	0	0	0	0	0	0	0	0	0	0	0	0	0	0	0	0	0	0	0
K01679	E4.2.1.2B, fumC, FH	0.000597015	0.000468604	0.000595238	0.000590667	0.000639795	0.00107066	0.000707214	0.000678887	0	0	0	0	0.000751315	0.000679348	0.000718907	0.000683995	0.000707714	0.00074129	0.000729927	0.000857633	0	0.000772798	0.000615006	0.000749625	0	0	0.000709723	0.000570776	0	0.000856164	0.000894454	0	0.000787402	0.000633312	0	0.000797448	0.000660066	0.000672948	0	0.000636132	0.000665336	0.000665336	0.000581058	0.000769231	0	0	0.000725689	0.000943396
K01681	ACO	0.000597015	0.000468604	0.000595238	0.000590667	0.000639795	0.00107066	0.000707214	0.000678887	0.000704722	0.00075643	0.000647668	0.000673854	0.000751315	0.000679348	0.000718907	0.000683995	0.000707714	0.00074129	0.000729927	0.000857633	0.000748503	0	0.000615006	0.000749625	0.0008726	0.000631313	0.000709723	0.000570776	0.000772798	0.000856164	0.000894454	0	0.0015748	0.000633312	0.00108578	0.000797448	0.000660066	0.000672948	0.000805802	0.000636132	0.000665336	0.000665336	0.000581058	0.000769231	0.000851064	0.000678426	0.000725689	0.000943396
K01684	dgoD	0	0.000468604	0	0	0	0	0	0	0	0	0	0	0	0	0	0	0	0	0	0	0	0	0.000615006	0	0	0	0	0	0	0	0	0	0	0	0	0	0	0	0	0	0	0	0	0	0	0	0	0
K01685	uxaA	0	0.000468604	0	0	0.000639795	0	0	0	0	0	0	0	0	0	0.000718907	0	0	0	0.000729927	0	0	0	0.000615006	0	0	0	0	0	0	0	0.000894454	0	0	0	0	0	0	0	0	0	0	0	0.000581058	0	0	0	0	0
K01686	uxuA	0	0.000937207	0	0	0.00127959	0	0.000707214	0	0	0	0	0.000673854	0.000751315	0.000679348	0.000718907	0.000683995	0.000707714	0	0.000729927	0	0.000748503	0.000772798	0.000615006	0	0	0	0	0	0	0	0	0	0	0	0.00108578	0	0	0.000672948	0	0.000636132	0	0	0.000581058	0	0	0	0	0
K01687	ilvD	0.00119403	0.000468604	0.00119048	0	0.000639795	0.00107066	0.000707214	0.000678887	0	0	0.000647668	0.000673854	0.000751315	0.000679348	0.000718907	0.00136799	0.000707714	0.00074129	0.000729927	0	0.000748503	0	0.000615006	0.000749625	0.0008726	0.000631313	0	0.00114155	0	0	0	0	0	0.000633312	0	0	0	0	0	0	0	0	0	0	0	0	0	0
K01689	ENO1_2_3, eno	0.000597015	0.000468604	0.000595238	0.000590667	0.000639795	0.00107066	0	0.000678887	0.000704722	0.00075643	0.000647668	0.000673854	0.000751315	0.000679348	0.000718907	0.000683995	0.000707714	0.00074129	0.000729927	0	0.000748503	0.000772798	0.000615006	0.000749625	0.0008726	0.000631313	0.000709723	0.000570776	0.000772798	0.000856164	0.000894454	0.000852515	0.000787402	0.000633312	0.00108578	0.000797448	0	0.000672948	0.000805802	0.000636132	0.000665336	0.000665336	0.000581058	0.000769231	0.000851064	0.000678426	0	0.000943396
K01692	paaF, echA	0	0	0	0	0	0	0	0	0.000704722	0	0	0	0	0	0	0	0	0	0	0	0	0	0	0	0	0	0	0.000570776	0	0	0	0	0	0	0	0	0.000660066	0	0	0	0	0	0	0	0	0	0.000725689	0
K01693	hisB	0.000597015	0.000468604	0.000595238	0.000590667	0.000639795	0	0.000707214	0.000678887	0.000704722	0	0	0.000673854	0.000751315	0.000679348	0.000718907	0.000683995	0.000707714	0.00074129	0.000729927	0	0.000748503	0	0	0	0.0008726	0.000631313	0.000709723	0.000570776	0	0.000856164	0.000894454	0	0.000787402	0.000633312	0.00108578	0.000797448	0	0.000672948	0	0	0.000665336	0.000665336	0.000581058	0.000769231	0.000851064	0.000678426	0	0
K01695	trpA	0.000597015	0.000468604	0.000595238	0.000590667	0.000639795	0.00107066	0.000707214	0.000678887	0.000704722	0.00075643	0.000647668	0.000673854	0.000751315	0.000679348	0.000718907	0.000683995	0.000707714	0.00074129	0.000729927	0.000857633	0.000748503	0.000772798	0.000615006	0.000749625	0.0008726	0.000631313	0.000709723	0.000570776	0.000772798	0.000856164	0.000894454	0.000852515	0.000787402	0.000633312	0	0.000797448	0.000660066	0.000672948	0.000805802	0.000636132	0.000665336	0.000665336	0.000581058	0.000769231	0.000851064	0.000678426	0.000725689	0
K01696	trpB	0.000597015	0.000468604	0.000595238	0.000590667	0.000639795	0.00107066	0.000707214	0.000678887	0.000704722	0.00075643	0.000647668	0.000673854	0.000751315	0.000679348	0.000718907	0.000683995	0.000707714	0.00074129	0.000729927	0.000857633	0.000748503	0.000772798	0.000615006	0.000749625	0.0008726	0.000631313	0.000709723	0.000570776	0.000772798	0.000856164	0.000894454	0.000852515	0.000787402	0.000633312	0	0.000797448	0.000660066	0.000672948	0.000805802	0.000636132	0.000665336	0.000665336	0.000581058	0.000769231	0.000851064	0.000678426	0.000725689	0
K01697	CBS	0.000597015	0.000468604	0.000595238	0.000590667	0.000639795	0.00107066	0.000707214	0.000678887	0.000704722	0.00075643	0.00194301	0.000673854	0.000751315	0.000679348	0.000718907	0.000683995	0.000707714	0.00074129	0.000729927	0.000857633	0.000748503	0.000772798	0.000615006	0.000749625	0.0008726	0.000631313	0.000709723	0.000570776	0.000772798	0.000856164	0	0.000852515	0.000787402	0.000633312	0.00108578	0.000797448	0.000660066	0.000672948	0	0	0.000665336	0.000665336	0.000581058	0.000769231	0.000851064	0.000678426	0.000725689	0.000943396
K01698	hemB, ALAD	0.000597015	0.000468604	0.000595238	0.000590667	0.000639795	0.00107066	0.000707214	0.000678887	0.000704722	0.00075643	0.000647668	0.000673854	0.000751315	0.000679348	0.000718907	0.000683995	0.000707714	0.00074129	0.000729927	0.000857633	0.000748503	0.000772798	0.000615006	0	0.0008726	0.000631313	0	0.000570776	0	0	0	0	0.000787402	0	0	0.000797448	0	0.000672948	0	0.000636132	0.000665336	0.000665336	0.000581058	0.000769231	0	0	0.000725689	0.000943396
K01703	leuC, IPMI-L	0	0.000468604	0	0	0.000639795	0	0.000707214	0	0	0	0.000647668	0.000673854	0.000751315	0.000679348	0.000718907	0.00136799	0.000707714	0.00074129	0.000729927	0	0.000748503	0	0.000615006	0	0.0017452	0	0	0	0	0	0	0	0.000787402	0	0	0	0	0	0.000805802	0	0	0	0.000581058	0	0	0	0.000725689	0
K01704	leuD, IPMI-S	0	0.000468604	0	0	0.000639795	0	0.000707214	0	0	0	0.000647668	0.000673854	0.000751315	0.000679348	0.000718907	0.000683995	0.000707714	0.00074129	0.000729927	0	0.000748503	0	0.000615006	0	0.0017452	0	0	0	0	0	0	0	0.000787402	0	0	0	0	0	0.000805802	0	0	0	0	0	0	0	0	0
K01706	gudD	0	0.000468604	0	0	0.000639795	0	0	0	0	0	0	0	0	0.000679348	0	0.000683995	0.000707714	0	0	0	0	0	0.000615006	0	0	0	0	0	0	0	0	0	0	0	0	0	0	0	0	0	0	0	0.000581058	0	0	0	0	0
K01707	kdgD	0	0	0	0	0	0	0	0	0	0	0	0	0	0	0	0	0	0	0	0	0	0	0	0	0	0	0	0	0	0	0	0	0	0	0	0	0	0	0	0	0	0	0	0	0	0	0	0
K01708	garD	0	0.000468604	0	0	0	0	0	0	0	0	0	0	0	0	0	0	0	0	0	0	0	0	0	0	0	0	0	0	0	0	0	0	0	0	0	0	0	0	0	0	0	0	0	0	0	0	0	0
K01709	rfbG	0	0	0	0	0	0	0	0	0.000704722	0	0	0	0	0	0.000718907	0	0	0.00074129	0	0	0	0	0	0	0.0008726	0	0	0	0	0.000856164	0	0	0	0	0	0	0	0	0	0	0	0	0	0	0	0	0	0
K01710	rfbB, rmlB, rffG	0.000597015	0.000937207	0.000595238	0.000590667	0.000639795	0.00214133	0.000707214	0.000678887	0	0.00151286	0.00259067	0.00134771	0.000751315	0.000679348	0.00143781	0.000683995	0.00212314	0.00074129	0.00145985	0.000857633	0.000748503	0.000772798	0.00184502	0.000749625	0.0017452	0.000631313	0.00141945	0.000570776	0.0015456	0.00171233	0.000894454	0	0	0.000633312	0.00108578	0.0015949	0.000660066	0.000672948	0.000805802	0.000636132	0.000665336	0.000665336	0.00116212	0.000769231	0.00255319	0.00135685	0.00145138	0.00188679
K01711	gmd, GMDS	0.000597015	0.000468604	0.000595238	0.00118133	0.00127959	0	0.00141443	0	0	0.00075643	0.00129534	0.000673854	0.000751315	0.000679348	0.000718907	0.000683995	0.000707714	0.00074129	0.000729927	0.000857633	0.000748503	0.000772798	0	0.000749625	0.0008726	0.000631313	0.000709723	0.000570776	0	0.000856164	0.000894454	0.000852515	0.000787402	0.000633312	0	0.000797448	0.000660066	0.000672948	0.000805802	0.000636132	0.000665336	0.000665336	0	0.000769231	0.000851064	0.000678426	0.000725689	0.000943396
K01712	hutU, UROC1	0.000597015	0.000468604	0.000595238	0.000590667	0.000639795	0.00107066	0.000707214	0.000678887	0.000704722	0.00075643	0.000647668	0.000673854	0.000751315	0.000679348	0.000718907	0.000683995	0.000707714	0.00074129	0.000729927	0.000857633	0.000748503	0.000772798	0.000615006	0.000749625	0.0008726	0.000631313	0.000709723	0.000570776	0.000772798	0.000856164	0.000894454	0.000852515	0.000787402	0.000633312	0.00108578	0	0.000660066	0.000672948	0.000805802	0.000636132	0.000665336	0.000665336	0.000581058	0.000769231	0.000851064	0.000678426	0.000725689	0.000943396
K01713	pheC	0	0	0	0	0	0	0	0	0	0	0	0	0	0	0	0	0	0	0	0	0	0	0	0	0	0	0	0	0	0	0	0	0	0	0	0	0	0	0	0	0	0	0	0	0	0	0	0
K01714	dapA	0.00119403	0.000937207	0.00119048	0.000590667	0.000639795	0.00107066	0.000707214	0.00135777	0.000704722	0	0.00129534	0.00134771	0.00150263	0.00203804	0.00143781	0.00205198	0.00212314	0.00222387	0.000729927	0.00171527	0.00149701	0.0015456	0.00123001	0	0.0017452	0.00126263	0.00141945	0.00114155	0	0	0	0	0.000787402	0	0	0.000797448	0.00132013	0.00134589	0.0016116	0.00127227	0.000665336	0.000665336	0.00116212	0	0.00170213	0.00135685	0.00145138	0
K01715	crt	0.000597015	0.000468604	0.000595238	0.00118133	0.000639795	0.00214133	0.000707214	0.000678887	0.000704722	0.00075643	0.00129534	0.00134771	0.000751315	0.0013587	0.000718907	0.00136799	0.000707714	0.00074129	0.000729927	0.00171527	0.000748503	0.000772798	0.000615006	0.000749625	0.0008726	0.000631313	0.000709723	0.000570776	0.000772798	0.000856164	0.000894454	0.00170503	0.000787402	0.000633312	0.00108578	0.000797448	0.000660066	0.000672948	0	0.000636132	0.00133067	0.00133067	0.000581058	0.000769231	0.000851064	0	0.00145138	0.000943396
K01716	fabA	0	0	0	0	0	0	0	0	0.000704722	0	0	0	0	0	0	0	0	0	0	0	0	0	0	0	0	0	0	0	0	0	0	0	0	0	0	0	0	0	0	0	0	0	0	0	0	0	0	0
K01719	hemD, UROS	0.000597015	0.000468604	0.000595238	0.000590667	0	0.00107066	0	0	0.000704722	0.00075643	0	0	0	0.000679348	0	0	0	0	0	0.000857633	0	0	0.000615006	0	0	0.000631313	0	0.000570776	0	0.000856164	0	0	0	0	0	0.000797448	0	0.000672948	0	0	0	0	0	0.000769231	0	0	0	0
K01720	prpD	0	0	0	0	0	0	0	0	0.000704722	0	0.000647668	0	0	0	0	0	0	0	0	0	0	0	0	0	0	0	0	0	0	0	0	0	0	0	0	0	0	0	0	0	0	0	0	0	0	0	0	0
K01721	nthA	0	0	0	0	0	0	0	0	0	0	0	0	0	0	0	0	0	0	0	0	0	0	0	0	0	0	0	0	0	0	0	0	0	0	0	0	0.000660066	0	0	0	0	0	0	0	0	0	0	0
K01724	PCBD, phhB	0.000597015	0.000468604	0	0.000590667	0.000639795	0.00107066	0.000707214	0.000678887	0.000704722	0.00075643	0.000647668	0.000673854	0.000751315	0.000679348	0.000718907	0.000683995	0.000707714	0.00074129	0.000729927	0.000857633	0.000748503	0.000772798	0.000615006	0.000749625	0.0008726	0.000631313	0.000709723	0.000570776	0.000772798	0.000856164	0	0.000852515	0.000787402	0.000633312	0.00108578	0.000797448	0.000660066	0.000672948	0	0.000636132	0.000665336	0.000665336	0.000581058	0.000769231	0.000851064	0.000678426	0.000725689	0.00188679
K01730	ogl	0	0.000468604	0	0	0	0	0	0	0	0	0	0	0	0	0	0	0	0	0	0	0	0	0	0	0	0	0	0	0	0	0	0	0	0	0	0	0	0	0	0	0	0	0	0	0	0	0	0
K01733	thrC	0.00119403	0.000937207	0.00119048	0.001772	0.00127959	0.00107066	0.00141443	0.00203666	0.00211416	0.00151286	0.00194301	0.00202156	0.000751315	0.00203804	0.00143781	0.00205198	0.00212314	0.00148258	0.00145985	0.000857633	0.00149701	0.0015456	0.00123001	0.00224888	0.0026178	0.00126263	0.000709723	0.00114155	0.0015456	0.00171233	0.00178891	0.000852515	0.000787402	0.00189994	0.00325733	0.0015949	0.00132013	0.00134589	0.000805802	0.00127227	0.000665336	0.000665336	0.00174317	0.00153846	0.00170213	0.00203528	0.00217707	0.000943396
K01734	mgsA	0	0	0	0	0	0	0.000707214	0	0	0	0	0	0	0	0	0	0	0	0	0	0	0	0	0	0	0	0	0	0	0	0	0	0	0	0	0	0	0	0	0	0.000665336	0.000665336	0	0	0	0	0	0
K01735	aroB	0.000597015	0.000468604	0.000595238	0.000590667	0.000639795	0.00107066	0.000707214	0.000678887	0.000704722	0.00075643	0.000647668	0.000673854	0.000751315	0.000679348	0.000718907	0.000683995	0.000707714	0.00074129	0.000729927	0.000857633	0.000748503	0.000772798	0.000615006	0.000749625	0.0008726	0.000631313	0.000709723	0.000570776	0.000772798	0.000856164	0.000894454	0.000852515	0.0015748	0.000633312	0	0.000797448	0.000660066	0.000672948	0.000805802	0.000636132	0.000665336	0.000665336	0.00116212	0.000769231	0.000851064	0.000678426	0.000725689	0.00188679
K01736	aroC	0.000597015	0.000468604	0.000595238	0.000590667	0.00127959	0.00214133	0.000707214	0.000678887	0.000704722	0.00075643	0.000647668	0.000673854	0.000751315	0.000679348	0.000718907	0.000683995	0.000707714	0.00074129	0.000729927	0.000857633	0.000748503	0.000772798	0.000615006	0.000749625	0.0017452	0.000631313	0.000709723	0.000570776	0	0.000856164	0.000894454	0.000852515	0.000787402	0.000633312	0	0.000797448	0.000660066	0.000672948	0.000805802	0.000636132	0.000665336	0.000665336	0.000581058	0.00153846	0.000851064	0.000678426	0.00217707	0.000943396
K01737	queD, ptpS, PTS	0.00179104	0.00140581	0.00178571	0.001772	0.00127959	0.00107066	0.000707214	0.00203666	0.00140944	0.00226929	0.00129534	0.00134771	0.00225394	0.0013587	0.00143781	0.00136799	0.00141543	0.00074129	0.00145985	0.0025729	0.00224551	0.0015456	0.00123001	0.00224888	0.0008726	0.00189394	0.00141945	0.00171233	0.00231839	0.00256849	0.00178891	0.00170503	0.00236221	0.00189994	0.00108578	0.00239234	0.0019802	0.00201884	0.00241741	0.0019084	0.000665336	0.000665336	0.00116212	0.000769231	0.00255319	0.00203528	0.00217707	0.00283019
K01738	cysK	0.000597015	0.00140581	0.000595238	0.00118133	0.00127959	0	0.000707214	0.000678887	0.00140944	0.00075643	0.000647668	0	0	0	0	0.000683995	0	0	0	0	0	0	0.00123001	0	0	0.000631313	0.000709723	0.000570776	0.000772798	0.000856164	0.000894454	0.000852515	0	0.000633312	0	0.000797448	0	0.000672948	0.0016116	0.000636132	0.00133067	0.00133067	0.00116212	0	0	0.00135685	0	0
K01739	metB	0.000597015	0.000937207	0	0.000590667	0.00127959	0	0.000707214	0	0	0.00075643	0	0	0	0.000679348	0.000718907	0	0.000707714	0	0	0	0	0	0.000615006	0	0	0	0	0.000570776	0	0.000856164	0.000894454	0.000852515	0.0015748	0	0.00108578	0	0.00132013	0	0	0.00127227	0	0	0.00116212	0.000769231	0	0	0.000725689	0.00188679
K01740	metY	0.000597015	0	0.000595238	0	0	0	0	0	0	0	0	0	0	0	0	0	0	0	0	0	0	0	0	0	0	0.000631313	0	0.000570776	0	0	0	0	0	0	0	0	0.000660066	0	0.000805802	0	0	0	0	0	0	0	0	0
K01743	E4.2.1.1	0	0	0	0	0	0	0	0	0	0	0	0	0	0	0	0	0	0	0	0	0	0	0	0.000749625	0	0	0	0	0	0	0	0	0	0.000633312	0	0	0.000660066	0	0	0	0	0	0	0	0	0	0	0
K01744	aspA	0.000597015	0.000468604	0.000595238	0.000590667	0.000639795	0	0	0	0.000704722	0.00075643	0.000647668	0.000673854	0	0	0	0	0	0	0	0	0.000748503	0	0.00123001	0	0.0008726	0.00126263	0.000709723	0.000570776	0	0	0	0.000852515	0.000787402	0	0.00108578	0	0	0.000672948	0.000805802	0.000636132	0.000665336	0.000665336	0.000581058	0	0.000851064	0.000678426	0	0
K01745	hutH, HAL	0.000597015	0.000468604	0.000595238	0.000590667	0.000639795	0.00107066	0.000707214	0.000678887	0.000704722	0.00075643	0.000647668	0.000673854	0.000751315	0.000679348	0.000718907	0.000683995	0.000707714	0.00074129	0.000729927	0.000857633	0.000748503	0.000772798	0.000615006	0.000749625	0.0008726	0.000631313	0.000709723	0.000570776	0	0.000856164	0	0.000852515	0.000787402	0.000633312	0	0.000797448	0.000660066	0.000672948	0.000805802	0.000636132	0.000665336	0.000665336	0.00174317	0.000769231	0.000851064	0.000678426	0.000725689	0.000943396
K01749	hemC, HMBS	0.000597015	0.000468604	0.000595238	0.000590667	0.000639795	0.00214133	0.000707214	0.000678887	0.000704722	0.00075643	0.000647668	0.000673854	0.000751315	0.000679348	0.000718907	0.000683995	0.000707714	0.00074129	0.000729927	0.000857633	0.000748503	0.000772798	0.000615006	0	0.0008726	0.000631313	0	0.000570776	0	0.000856164	0	0	0.000787402	0	0	0.000797448	0	0.000672948	0	0.000636132	0.000665336	0.000665336	0.000581058	0.000769231	0	0	0.000725689	0.000943396
K01751	E4.3.1.15	0	0	0	0	0	0	0	0	0	0.00075643	0	0	0	0	0	0	0	0	0	0	0	0	0	0.000749625	0	0	0	0	0	0	0	0	0	0	0.00108578	0.000797448	0.000660066	0	0	0	0	0	0	0	0	0	0.00145138	0
K01752	E4.3.1.17, sdaA, sdaB, tdcG	0.00119403	0.000937207	0.00178571	0.00118133	0.00127959	0	0.00141443	0	0	0	0	0	0	0	0	0	0	0	0	0	0	0	0.00123001	0	0	0.00126263	0.00141945	0.00114155	0	0.00171233	0.00178891	0.00170503	0.0015748	0	0.00217155	0	0	0.00134589	0	0.00127227	0.00133067	0.00133067	0.00116212	0	0.00170213	0.00135685	0	0
K01754	E4.3.1.19, ilvA, tdcB	0.00238806	0.00281162	0.00238095	0.00413467	0.00319898	0.00321199	0.00141443	0.00339443	0.000704722	0.00226929	0	0	0	0	0.000718907	0	0	0	0.00145985	0.000857633	0.000748503	0.000772798	0.00123001	0.0029985	0.0026178	0.00189394	0.00212917	0.00285388	0.00309119	0	0.000894454	0.000852515	0	0.00253325	0.00217155	0.00239234	0.0019802	0.00201884	0.0016116	0.00381679	0.00133067	0.00133067	0.00348635	0.00307692	0.00340426	0.00474898	0.00362845	0.000943396
K01755	argH, ASL	0.000597015	0.000468604	0.000595238	0.000590667	0.000639795	0	0	0.00135777	0.000704722	0.00075643	0.000647668	0.000673854	0.000751315	0.000679348	0.000718907	0.000683995	0.000707714	0.00074129	0.000729927	0.000857633	0.000748503	0.000772798	0.000615006	0.000749625	0.0008726	0.000631313	0.000709723	0.000570776	0.000772798	0.000856164	0.000894454	0.000852515	0.000787402	0.000633312	0.00108578	0.000797448	0	0.000672948	0	0.000636132	0.000665336	0.000665336	0.000581058	0.000769231	0.000851064	0.000678426	0.000725689	0
K01756	purB, ADSL	0.000597015	0.000468604	0.000595238	0.000590667	0.000639795	0.00107066	0.000707214	0.000678887	0.000704722	0.00075643	0.000647668	0.000673854	0.000751315	0.000679348	0.000718907	0.000683995	0.000707714	0.00074129	0.000729927	0.000857633	0.000748503	0.000772798	0.000615006	0.000749625	0.0008726	0.000631313	0.000709723	0.000570776	0.000772798	0.000856164	0.000894454	0.000852515	0.000787402	0.000633312	0.00108578	0.000797448	0.000660066	0.000672948	0.000805802	0.000636132	0.000665336	0.000665336	0.000581058	0.000769231	0.000851064	0.000678426	0.000725689	0.000943396
K01758	CTH	0.00119403	0.000468604	0.00119048	0.000590667	0.00127959	0	0.000707214	0.00135777	0.00140944	0.00075643	0.000647668	0.00134771	0.000751315	0.000679348	0.00143781	0.00136799	0.000707714	0.00148258	0.00145985	0.00171527	0.000748503	0.000772798	0.000615006	0.00149925	0.0017452	0.000631313	0.000709723	0.00114155	0.0015456	0.000856164	0.000894454	0.000852515	0.0015748	0.00126662	0	0.0015949	0.000660066	0.00201884	0.0016116	0.00127227	0.00133067	0.00133067	0.00116212	0	0.00170213	0.00135685	0.000725689	0
K01759	GLO1, gloA	0	0.000468604	0	0	0	0	0	0	0	0	0	0	0	0	0	0	0	0	0	0	0	0	0.000615006	0	0	0	0	0	0.000772798	0	0	0	0	0.000633312	0	0	0	0	0	0	0.00133067	0.00133067	0	0	0	0	0	0
K01760	metC	0	0.000468604	0	0.000590667	0	0.00107066	0	0	0	0	0	0	0	0	0	0	0	0	0	0	0	0	0.000615006	0	0	0	0.000709723	0	0	0	0.000894454	0	0	0	0	0	0	0	0	0	0	0	0	0	0	0	0	0
K01761	E4.4.1.11	0.000597015	0	0	0.000590667	0	0.00107066	0.000707214	0	0.000704722	0.00075643	0.000647668	0	0.000751315	0	0	0	0	0	0	0	0.000748503	0	0	0	0	0.00126263	0.000709723	0	0	0.000856164	0.000894454	0.000852515	0	0	0	0.000797448	0	0	0.000805802	0	0	0	0	0.00153846	0	0.000678426	0.00145138	0.000943396
K01767	cupin	0	0	0	0	0	0	0	0	0	0	0	0.000673854	0	0	0	0.000683995	0.000707714	0.00074129	0	0	0	0	0	0	0	0	0	0	0	0	0	0	0	0	0	0	0	0	0	0	0	0	0	0.000769231	0	0	0	0
K01768	E4.6.1.1	0.000597015	0.000468604	0.000595238	0	0	0	0	0.00135777	0	0.00151286	0.000647668	0.000673854	0.000751315	0.000679348	0.000718907	0.000683995	0.000707714	0.00074129	0.000729927	0.0025729	0.000748503	0.00231839	0.000615006	0.000749625	0	0.000631313	0	0.000570776	0.00231839	0	0	0.000852515	0	0	0	0	0.000660066	0.000672948	0.0016116	0	0.000665336	0.000665336	0.00116212	0.000769231	0.000851064	0.000678426	0.00362845	0.00188679
K01770	ispF	0.000597015	0.000468604	0.000595238	0.000590667	0.000639795	0.00107066	0.000707214	0.000678887	0.000704722	0.00075643	0.000647668	0.000673854	0.000751315	0.000679348	0.000718907	0.000683995	0.000707714	0.00074129	0.000729927	0	0.000748503	0.000772798	0.000615006	0.000749625	0.0008726	0.000631313	0.000709723	0.000570776	0.000772798	0.000856164	0.000894454	0.000852515	0.000787402	0.000633312	0.00108578	0.000797448	0.000660066	0.00134589	0	0.000636132	0.000665336	0.000665336	0.000581058	0.000769231	0.000851064	0.000678426	0.000725689	0.000943396
K01772	hemH, FECH	0.000597015	0.000468604	0.000595238	0.000590667	0	0.00107066	0	0	0.000704722	0.00075643	0.000647668	0.000673854	0.000751315	0.000679348	0.000718907	0.000683995	0.000707714	0.00074129	0.000729927	0.000857633	0.000748503	0.000772798	0	0	0.0008726	0	0	0.000570776	0	0	0	0	0.000787402	0	0	0.000797448	0	0.000672948	0	0	0	0	0.000581058	0.000769231	0	0	0.000725689	0.000943396
K01775	alr	0.000597015	0.000468604	0.000595238	0.000590667	0.000639795	0.00107066	0.000707214	0.000678887	0.000704722	0.00075643	0.000647668	0.000673854	0.000751315	0.000679348	0.000718907	0.000683995	0.000707714	0.00074129	0.000729927	0.000857633	0.000748503	0.000772798	0.000615006	0.00149925	0.0008726	0.000631313	0.000709723	0.000570776	0.000772798	0.000856164	0.000894454	0.000852515	0.000787402	0.000633312	0.00108578	0.000797448	0.000660066	0.000672948	0.000805802	0.000636132	0.000665336	0.000665336	0.000581058	0.00153846	0	0.000678426	0.00145138	0.000943396
K01776	murI	0	0.000468604	0.000595238	0	0.000639795	0	0.000707214	0.000678887	0.000704722	0.00075643	0.000647668	0.000673854	0.000751315	0.000679348	0.000718907	0.00136799	0.000707714	0	0.000729927	0.000857633	0.000748503	0.000772798	0.000615006	0	0	0	0	0.000570776	0.000772798	0.000856164	0	0.000852515	0.000787402	0.000633312	0.00108578	0.000797448	0.000660066	0.000672948	0	0	0.000665336	0.000665336	0.000581058	0	0	0	0	0
K01777	prdF	0	0.000468604	0	0.000590667	0	0.00107066	0	0.000678887	0	0	0	0	0	0	0	0	0	0	0	0	0	0	0	0.00149925	0	0	0	0	0	0	0	0	0	0.000633312	0	0	0.000660066	0	0	0	0	0	0	0	0	0	0.000725689	0
K01778	dapF	0.000597015	0.000468604	0.000595238	0.000590667	0.000639795	0.00107066	0.000707214	0.000678887	0.000704722	0.00075643	0.00129534	0.000673854	0.000751315	0.000679348	0.000718907	0.000683995	0.000707714	0.00074129	0.000729927	0.000857633	0.000748503	0.000772798	0.000615006	0.000749625	0.0008726	0.000631313	0.000709723	0.000570776	0.000772798	0.000856164	0.000894454	0.000852515	0.000787402	0.000633312	0	0.000797448	0.000660066	0.000672948	0.000805802	0	0.000665336	0.000665336	0.000581058	0.000769231	0	0.000678426	0.00145138	0.000943396
K01779	racD	0	0	0	0	0	0	0	0	0	0	0	0	0	0	0	0	0	0	0	0	0	0	0	0	0	0	0	0	0	0	0	0	0	0.000633312	0	0	0	0	0	0	0.000665336	0.000665336	0	0	0	0	0	0
K01782	fadJ	0.000597015	0.000468604	0.000595238	0.000590667	0.000639795	0.00107066	0.000707214	0.000678887	0.000704722	0.00075643	0.000647668	0.000673854	0.000751315	0.000679348	0.000718907	0.000683995	0.000707714	0.00074129	0.000729927	0.000857633	0.000748503	0.000772798	0.000615006	0.000749625	0.0008726	0.000631313	0.000709723	0.000570776	0.000772798	0.000856164	0.000894454	0.000852515	0.000787402	0.000633312	0.00108578	0.000797448	0.00132013	0.000672948	0.000805802	0.000636132	0.000665336	0.000665336	0.000581058	0.000769231	0.000851064	0.000678426	0.000725689	0.000943396
K01783	rpe, RPE	0.000597015	0.000468604	0.000595238	0.000590667	0.000639795	0.00107066	0.000707214	0.000678887	0.000704722	0.00075643	0.000647668	0.000673854	0.000751315	0.000679348	0.000718907	0.000683995	0.000707714	0.00074129	0.000729927	0.000857633	0.000748503	0.000772798	0.000615006	0.000749625	0.0008726	0.000631313	0.000709723	0.000570776	0.000772798	0.000856164	0.000894454	0.000852515	0.000787402	0.000633312	0.00108578	0.000797448	0.000660066	0.000672948	0.000805802	0.000636132	0.000665336	0.000665336	0.000581058	0.000769231	0.000851064	0.000678426	0.000725689	0.000943396
K01784	galE, GALE	0.000597015	0.000937207	0.00119048	0.001772	0.000639795	0.00107066	0.00141443	0.00135777	0.00352361	0.00151286	0.00323834	0.00269542	0.00225394	0.00203804	0.00215672	0.00136799	0.00212314	0.00222387	0.00291971	0.000857633	0.00224551	0.0015456	0.00184502	0.000749625	0.0008726	0.000631313	0.00141945	0.000570776	0.000772798	0.00171233	0.00178891	0.000852515	0.00236221	0.00126662	0.00108578	0.0015949	0.00132013	0.000672948	0.0016116	0.00127227	0.00133067	0.00133067	0.00116212	0.000769231	0.000851064	0.00135685	0.00145138	0.000943396
K01785	galM, GALM	0	0.00140581	0	0.000590667	0.000639795	0	0	0	0	0.00075643	0.000647668	0	0.000751315	0.000679348	0.000718907	0.000683995	0.000707714	0	0.00145985	0	0	0	0.00123001	0	0	0.000631313	0	0	0	0	0	0	0	0	0	0.000797448	0.000660066	0	0	0.000636132	0	0	0.000581058	0	0	0	0	0
K01787	RENBP	0	0	0	0	0	0	0	0	0	0	0	0	0	0	0	0	0	0	0	0	0	0	0	0	0	0	0	0	0	0	0	0	0	0	0	0	0	0	0	0	0	0	0	0	0	0	0	0
K01788	nanE	0	0	0	0	0	0	0	0	0	0	0	0	0	0	0	0	0	0	0	0	0	0	0	0	0	0	0	0	0	0	0	0	0	0	0	0	0	0	0	0	0	0	0	0	0	0	0	0
K01790	rfbC, rmlC	0	0.000468604	0	0	0	0.00107066	0.000707214	0	0.000704722	0	0.000647668	0.00202156	0	0	0.000718907	0.000683995	0.000707714	0	0.00145985	0	0	0	0.000615006	0	0.0017452	0.000631313	0	0	0.000772798	0.000856164	0	0.000852515	0	0	0	0	0	0.000672948	0.000805802	0.000636132	0	0	0.000581058	0.000769231	0.00170213	0.00135685	0.000725689	0
K01791	wecB	0.00119403	0.000937207	0.00119048	0.00118133	0.000639795	0.00107066	0	0.000678887	0.000704722	0.00151286	0.00259067	0.00134771	0.000751315	0.0013587	0.000718907	0.000683995	0.00212314	0.00148258	0	0.000857633	0	0.00231839	0	0	0	0.000631313	0	0.000570776	0	0.000856164	0	0	0	0	0.00108578	0	0	0	0	0.000636132	0.000665336	0.000665336	0.00116212	0.000769231	0	0	0	0
K01792	E5.1.3.15	0	0.000468604	0.000595238	0	0	0	0.000707214	0	0.000704722	0	0	0	0	0	0	0	0	0	0	0	0	0	0.00123001	0	0	0	0	0.000570776	0	0	0	0	0	0	0	0	0	0.000672948	0	0.000636132	0	0	0	0	0	0	0	0
K01796	E5.1.99.4, AMACR, mcr	0	0	0	0	0	0	0	0	0	0	0	0	0	0	0	0	0	0	0	0	0	0	0	0.000749625	0	0	0	0	0	0	0	0	0	0.000633312	0	0	0.000660066	0	0	0	0	0	0	0	0	0	0	0
K01799	nicE, maiA	0	0.000468604	0	0	0	0	0	0	0	0	0	0.000673854	0	0	0	0	0	0	0	0	0	0	0	0	0	0	0	0	0	0	0	0	0	0	0	0	0	0	0	0	0	0	0	0	0	0	0	0
K01801	nagL	0	0	0	0	0	0	0	0	0	0	0	0	0	0	0	0	0	0	0	0	0	0	0	0	0	0	0	0	0	0	0	0	0	0	0	0	0	0	0	0	0	0	0	0	0	0	0	0.000943396
K01802	E5.2.1.8	0.00119403	0.00140581	0.00119048	0.000590667	0	0.00107066	0	0	0.000704722	0.00075643	0	0	0	0	0	0	0	0	0.000729927	0	0	0	0.00123001	0.000749625	0.0017452	0.00126263	0.00141945	0.000570776	0.000772798	0	0.000894454	0	0	0.000633312	0.00108578	0	0	0.00134589	0	0.000636132	0	0	0.00174317	0.000769231	0.000851064	0.000678426	0.000725689	0.000943396
K01803	TPI, tpiA	0.000597015	0.000468604	0.000595238	0.000590667	0.000639795	0.00107066	0.000707214	0.000678887	0.000704722	0.00075643	0.000647668	0.000673854	0.000751315	0.000679348	0.000718907	0.000683995	0.000707714	0.00074129	0.000729927	0.000857633	0.000748503	0	0.000615006	0.000749625	0.0008726	0.000631313	0.000709723	0.000570776	0	0.00171233	0.000894454	0.000852515	0.000787402	0.000633312	0	0.000797448	0.000660066	0.000672948	0.000805802	0.000636132	0.000665336	0.000665336	0.000581058	0.000769231	0.000851064	0.000678426	0.00145138	0.000943396
K01804	araA	0	0.000468604	0	0	0	0	0	0	0	0	0	0	0	0	0	0	0	0	0	0	0	0	0	0	0	0	0	0	0	0	0	0	0	0	0	0	0	0	0	0	0	0	0	0	0	0	0	0
K01805	xylA	0	0.000468604	0	0	0.000639795	0	0	0	0	0	0	0.000673854	0	0.000679348	0.000718907	0.000683995	0.000707714	0	0.000729927	0	0	0	0.000615006	0	0	0	0	0	0	0	0	0	0	0	0	0	0	0	0	0.000636132	0	0	0.000581058	0	0	0	0	0
K01807	rpiA	0	0.000468604	0	0	0	0.00107066	0	0	0	0	0	0	0	0	0	0	0	0	0	0	0	0	0	0	0	0	0	0	0	0	0	0	0	0	0	0	0	0	0	0	0	0	0	0.000769231	0	0	0	0
K01808	rpiB	0.000597015	0	0.000595238	0.00118133	0.00127959	0	0.000707214	0	0.000704722	0.00075643	0.000647668	0.000673854	0.000751315	0.000679348	0	0.000683995	0.000707714	0.00074129	0.000729927	0.000857633	0.000748503	0.000772798	0.00123001	0.000749625	0.0017452	0.000631313	0.000709723	0.000570776	0.000772798	0.000856164	0.000894454	0.000852515	0.000787402	0.000633312	0.00108578	0.000797448	0.000660066	0.000672948	0.000805802	0.0019084	0.000665336	0.000665336	0.00116212	0	0.000851064	0.000678426	0.000725689	0.00188679
K01809	manA, MPI	0	0	0	0	0	0.00107066	0	0	0	0	0.000647668	0	0	0	0.000718907	0	0	0	0	0.000857633	0.000748503	0	0	0	0	0	0	0	0.000772798	0.000856164	0	0.000852515	0	0	0.00108578	0	0	0	0	0	0	0	0	0.000769231	0	0	0	0
K01810	GPI, pgi	0.000597015	0.000468604	0.000595238	0.000590667	0.000639795	0.00107066	0.000707214	0	0.000704722	0.00075643	0	0	0	0	0	0	0	0	0	0	0	0	0.000615006	0.000749625	0	0.000631313	0.000709723	0.000570776	0.000772798	0.00171233	0	0.000852515	0.000787402	0.000633312	0.00108578	0.000797448	0.000660066	0.000672948	0.000805802	0.000636132	0.000665336	0.000665336	0.000581058	0.000769231	0.000851064	0.000678426	0	0
K01811	xylS, yicI	0	0.000937207	0	0	0	0	0.000707214	0	0	0	0	0.000673854	0	0	0	0	0	0	0	0	0	0	0.00123001	0	0	0	0	0	0	0	0	0	0	0	0	0	0	0	0	0.000636132	0	0	0	0	0	0	0	0
K01812	uxaC	0	0.000937207	0	0	0.000639795	0	0.000707214	0	0	0	0	0.000673854	0.000751315	0	0.000718907	0.000683995	0	0	0.000729927	0	0.000748503	0.000772798	0.000615006	0	0	0	0	0	0	0	0	0	0	0	0.00108578	0	0	0	0.000805802	0.000636132	0	0	0.000581058	0	0	0	0	0
K01814	hisA	0.000597015	0.000468604	0.000595238	0.000590667	0.000639795	0	0.00141443	0.00135777	0.000704722	0	0.00129534	0.00134771	0.000751315	0.0013587	0.000718907	0.00136799	0.00141543	0.00074129	0.000729927	0.000857633	0.000748503	0.000772798	0.000615006	0	0.0008726	0.000631313	0.000709723	0.000570776	0	0	0.000894454	0	0.000787402	0.000633312	0	0	0	0.000672948	0	0	0.000665336	0.000665336	0.000581058	0.000769231	0.000851064	0.000678426	0	0
K01815	kduI	0	0.000468604	0	0	0.000639795	0	0	0	0	0	0	0	0	0	0	0	0	0	0	0	0	0	0.000615006	0	0	0	0	0	0	0	0	0	0	0	0	0	0	0	0	0	0	0	0.000581058	0	0	0	0	0
K01816	hyi, gip	0.000597015	0.000468604	0.000595238	0	0	0	0	0	0	0	0	0	0	0.000679348	0	0.000683995	0	0	0	0	0	0	0.00123001	0.000749625	0	0	0	0	0	0.000856164	0.00178891	0	0.000787402	0.00126662	0	0	0.00132013	0	0	0.000636132	0	0	0.000581058	0	0	0	0	0
K01817	trpF	0.000597015	0.000937207	0.00119048	0.000590667	0.000639795	0.00107066	0.00141443	0.000678887	0.000704722	0.00075643	0	0	0	0	0	0	0	0	0	0	0	0	0.000615006	0	0	0.000631313	0.000709723	0.000570776	0	0.000856164	0	0	0.0015748	0	0.00108578	0.000797448	0	0.000672948	0.0016116	0.000636132	0.000665336	0.000665336	0.000581058	0	0.000851064	0.00135685	0.000725689	0
K01820	rhaA	0	0.000468604	0	0	0	0	0	0	0	0	0	0	0	0.0013587	0	0	0	0	0	0	0	0	0.000615006	0	0	0	0	0	0	0	0	0	0	0	0	0	0	0	0	0	0	0	0	0	0	0	0	0
K01821	praC, xylH	0	0	0	0.000590667	0	0	0	0	0	0	0.000647668	0	0	0.000679348	0	0.000683995	0	0.00074129	0	0	0	0	0	0	0	0	0	0	0	0	0	0	0	0	0	0	0	0	0	0	0	0	0	0	0	0	0	0
K01822	E5.3.3.1	0	0	0	0	0	0	0	0.000678887	0	0	0	0	0	0	0	0	0	0	0	0	0	0	0	0	0	0	0	0	0	0	0	0	0	0	0	0	0	0	0	0	0	0	0	0	0	0	0	0
K01823	idi, IDI	0	0	0	0.000590667	0	0	0	0	0	0	0	0	0	0	0	0	0	0	0	0	0	0	0	0	0.0008726	0	0	0	0	0	0	0	0	0	0	0	0	0	0	0	0	0	0	0.000769231	0	0	0.000725689	0
K01825	fadB	0	0	0	0	0	0	0	0	0	0	0	0	0	0	0	0	0	0	0	0	0	0	0	0	0	0	0	0	0	0	0	0	0	0	0	0	0	0	0	0	0	0	0	0	0	0	0	0
K01826	hpaF, hpcD	0	0	0	0	0	0	0	0	0	0	0	0	0	0	0	0	0	0	0	0	0	0	0	0.000749625	0	0	0	0	0	0	0	0	0	0.000633312	0	0	0	0	0	0	0	0	0	0	0	0	0	0
K01834	PGAM, gpmA	0	0.000468604	0	0	0	0	0	0	0	0	0	0	0	0	0	0	0	0	0	0	0	0	0	0	0	0	0	0	0	0	0	0	0	0	0.00108578	0	0	0	0	0	0	0	0	0.000769231	0	0	0	0
K01835	pgm	0.000597015	0.000468604	0.000595238	0.000590667	0.000639795	0	0.000707214	0	0.000704722	0.00075643	0.000647668	0	0	0	0.000718907	0	0	0	0.000729927	0	0	0	0.000615006	0	0	0.000631313	0	0.000570776	0	0.000856164	0.000894454	0	0	0.000633312	0	0.000797448	0	0.000672948	0	0.000636132	0	0	0	0	0	0	0	0
K01838	pgmB	0	0	0	0	0	0	0	0	0	0	0	0	0	0	0	0	0	0	0	0	0	0	0	0	0	0	0	0	0	0	0	0	0	0	0	0	0	0	0	0	0	0	0	0	0	0	0	0
K01839	deoB	0.000597015	0.000468604	0.000595238	0.000590667	0.000639795	0	0.000707214	0	0.000704722	0.00075643	0.000647668	0.000673854	0.000751315	0.000679348	0.000718907	0.000683995	0.000707714	0.00074129	0.000729927	0.000857633	0.000748503	0.000772798	0.000615006	0.000749625	0.0008726	0.000631313	0.000709723	0.000570776	0.000772798	0.000856164	0.000894454	0.000852515	0.000787402	0.000633312	0.00108578	0.000797448	0	0.000672948	0.000805802	0.000636132	0.000665336	0.000665336	0.000581058	0	0.000851064	0.000678426	0.000725689	0.000943396
K01840	manB	0.000597015	0.000468604	0.000595238	0.000590667	0.000639795	0.00107066	0.000707214	0.000678887	0.000704722	0.00075643	0.000647668	0.000673854	0.000751315	0.000679348	0.000718907	0.000683995	0.000707714	0.00074129	0.000729927	0.000857633	0.000748503	0.000772798	0.000615006	0.000749625	0.0008726	0.000631313	0.000709723	0.000570776	0.000772798	0.000856164	0.000894454	0.000852515	0	0.000633312	0	0.000797448	0.000660066	0.000672948	0.000805802	0	0.000665336	0.000665336	0.000581058	0.000769231	0.000851064	0.000678426	0.000725689	0.000943396
K01841	pepM	0	0	0	0	0	0	0	0	0	0	0	0	0	0	0	0	0	0	0	0	0	0	0	0	0	0	0	0	0	0	0	0	0	0	0	0	0	0	0	0	0	0	0	0	0	0	0	0
K01843	kamA	0	0	0	0	0.000639795	0	0.000707214	0.000678887	0	0	0.000647668	0.000673854	0.000751315	0.000679348	0.000718907	0.000683995	0.000707714	0.00074129	0.000729927	0.000857633	0.000748503	0.000772798	0.000615006	0.000749625	0.0008726	0	0	0	0.000772798	0	0	0.000852515	0	0.000633312	0	0	0.000660066	0	0	0.000636132	0.000665336	0.000665336	0.000581058	0.000769231	0	0	0	0
K01845	hemL	0.00119403	0.000937207	0.00119048	0.00118133	0.00127959	0.00107066	0.00141443	0.00135777	0.000704722	0.00151286	0.00129534	0.00134771	0.00150263	0.000679348	0.00143781	0.00205198	0.00141543	0.00148258	0.00218978	0.00171527	0.00149701	0.0015456	0.00123001	0.0029985	0.0026178	0.00126263	0	0.000570776	0.000772798	0	0	0	0.0015748	0.00189994	0.00108578	0.0015949	0.00132013	0.00134589	0	0.00127227	0.00133067	0.00133067	0.00116212	0.000769231	0	0	0.00145138	0.000943396
K01847	MUT	0	0	0	0	0	0	0	0	0	0	0	0	0	0	0	0	0	0	0	0	0	0	0	0	0	0	0	0	0	0	0	0	0	0	0	0	0	0	0	0	0	0	0	0	0	0	0	0
K01848	E5.4.99.2A, mcmA1	0.000597015	0.000937207	0.00119048	0.00118133	0.00127959	0.00214133	0.00141443	0.00135777	0.00140944	0.00151286	0.00129534	0.00134771	0.00150263	0.0013587	0.00143781	0.000683995	0.00141543	0.00148258	0.00145985	0.00171527	0.00149701	0.0015456	0.00123001	0.00224888	0.0017452	0.00126263	0.00141945	0.00114155	0.000772798	0.00171233	0.00178891	0.000852515	0.0015748	0.00126662	0	0.0015949	0.00132013	0.00134589	0.0016116	0.00127227	0.00133067	0.00133067	0.00116212	0.00153846	0.00170213	0.00135685	0.000725689	0.00188679
K01849	E5.4.99.2B, mcmA2	0.000597015	0.000468604	0.000595238	0.000590667	0.000639795	0	0.000707214	0.000678887	0.000704722	0.00075643	0.000647668	0.000673854	0.000751315	0.000679348	0.000718907	0.000683995	0.000707714	0.00074129	0.000729927	0.000857633	0.000748503	0.000772798	0.000615006	0.00149925	0.0008726	0.000631313	0.000709723	0.000570776	0.000772798	0	0.000894454	0.000852515	0.000787402	0.000633312	0.00108578	0	0.00132013	0.000672948	0.000805802	0.000636132	0.000665336	0.000665336	0.000581058	0.000769231	0.000851064	0.000678426	0.000725689	0.000943396
K01851	pchA	0	0	0	0	0	0	0	0	0	0	0	0	0	0	0	0	0	0	0	0	0	0	0	0	0	0	0	0	0	0	0	0	0	0	0	0	0	0	0	0	0	0	0	0	0	0	0	0
K01854	glf	0	0	0	0	0	0	0	0	0	0	0	0	0	0	0	0	0	0	0	0	0	0	0	0	0	0.000631313	0	0	0	0	0	0	0	0	0	0	0	0	0	0	0	0	0	0	0	0	0	0
K01857	pcaB	0	0	0	0	0	0	0	0	0	0	0	0	0	0	0	0	0	0.00074129	0	0	0	0	0	0	0	0	0	0	0	0	0	0	0	0	0	0	0.000660066	0	0	0	0	0	0	0	0	0	0	0
K01858	INO1, ISYNA1	0.000597015	0.000937207	0.000595238	0.000590667	0.000639795	0.00107066	0.000707214	0.000678887	0.000704722	0.00075643	0.000647668	0.000673854	0.000751315	0.000679348	0.000718907	0.000683995	0.000707714	0.00074129	0.000729927	0.000857633	0.000748503	0.000772798	0.00123001	0.000749625	0	0.000631313	0.000709723	0.000570776	0.000772798	0.000856164	0.000894454	0.000852515	0.000787402	0.000633312	0.00108578	0.000797448	0.000660066	0.000672948	0.000805802	0.000636132	0.000665336	0.000665336	0.000581058	0.000769231	0	0	0.000725689	0.000943396
K01865	hab	0	0	0	0	0	0	0	0	0	0	0	0	0	0	0	0	0	0	0	0	0	0	0	0	0	0	0	0	0	0	0	0	0	0	0	0	0	0.000672948	0	0	0	0	0	0	0	0.000678426	0	0
K01866	YARS, tyrS	0.000597015	0.000468604	0.000595238	0.000590667	0.000639795	0.00107066	0.000707214	0.000678887	0.000704722	0.00075643	0.000647668	0.000673854	0.000751315	0.000679348	0.000718907	0.000683995	0.000707714	0.00148258	0.000729927	0.000857633	0.000748503	0.000772798	0.000615006	0.000749625	0.0008726	0.000631313	0.000709723	0.000570776	0.000772798	0.000856164	0.000894454	0	0.000787402	0.000633312	0.00108578	0.000797448	0.000660066	0.000672948	0.000805802	0.000636132	0.000665336	0.000665336	0.000581058	0.000769231	0.000851064	0.000678426	0.000725689	0.000943396
K01867	WARS, trpS	0.00119403	0.000468604	0.000595238	0.00118133	0.000639795	0.00107066	0.000707214	0.000678887	0.00140944	0.00075643	0.00129534	0.000673854	0.000751315	0.000679348	0.000718907	0.000683995	0.000707714	0.00148258	0.000729927	0.000857633	0.000748503	0.000772798	0.000615006	0.000749625	0.0008726	0.000631313	0.000709723	0.000570776	0.000772798	0.000856164	0.000894454	0.000852515	0.000787402	0.000633312	0	0.000797448	0.000660066	0.000672948	0.000805802	0.000636132	0.000665336	0.000665336	0.000581058	0.000769231	0.000851064	0.000678426	0.000725689	0.000943396
K01868	TARS, thrS	0.000597015	0.000468604	0.000595238	0.000590667	0.000639795	0.00107066	0.000707214	0.000678887	0.000704722	0.00075643	0.000647668	0.000673854	0	0.000679348	0	0.000683995	0.000707714	0.00074129	0.000729927	0.000857633	0.000748503	0.000772798	0.000615006	0.000749625	0.0008726	0.000631313	0.000709723	0.000570776	0.000772798	0.000856164	0.000894454	0.000852515	0.000787402	0	0.00108578	0.000797448	0.000660066	0.000672948	0.000805802	0.000636132	0.000665336	0.000665336	0.000581058	0.000769231	0.000851064	0.000678426	0.000725689	0.000943396
K01869	LARS, leuS	0.000597015	0.000468604	0.000595238	0.000590667	0.000639795	0.00107066	0.000707214	0.000678887	0.000704722	0.00075643	0.000647668	0.000673854	0.000751315	0.000679348	0.000718907	0.000683995	0.000707714	0.00074129	0.000729927	0.000857633	0.000748503	0.000772798	0	0.000749625	0.0008726	0.000631313	0.000709723	0.000570776	0.000772798	0.000856164	0.000894454	0.00170503	0.000787402	0.000633312	0.00108578	0.000797448	0.000660066	0.000672948	0.000805802	0.000636132	0.000665336	0.000665336	0.000581058	0.000769231	0.000851064	0.000678426	0.000725689	0.000943396
K01870	IARS, ileS	0.000597015	0.000468604	0.000595238	0.000590667	0.000639795	0.00107066	0.000707214	0.000678887	0.000704722	0.00075643	0.000647668	0.000673854	0.000751315	0.000679348	0.000718907	0.000683995	0.000707714	0.00074129	0.000729927	0.000857633	0.000748503	0.000772798	0	0.000749625	0.0008726	0.000631313	0.000709723	0.000570776	0.000772798	0.000856164	0.000894454	0.00170503	0.000787402	0.000633312	0	0.000797448	0.000660066	0.000672948	0	0.000636132	0.000665336	0.000665336	0.000581058	0.000769231	0.000851064	0.000678426	0.000725689	0.000943396
K01872	AARS, alaS	0.00119403	0.000937207	0.00119048	0.00118133	0.000639795	0.00107066	0.000707214	0.000678887	0.000704722	0.00151286	0.000647668	0.000673854	0.000751315	0.000679348	0.000718907	0.000683995	0.000707714	0.00074129	0.000729927	0.000857633	0.000748503	0.000772798	0.000615006	0.00149925	0.0017452	0.00126263	0.000709723	0.000570776	0	0.00171233	0.00178891	0.000852515	0.000787402	0.000633312	0.00108578	0.0015949	0.000660066	0.00134589	0.0016116	0.000636132	0.000665336	0.000665336	0.00116212	0.000769231	0.00170213	0.00135685	0.000725689	0.000943396
K01873	VARS, valS	0.000597015	0.000468604	0.000595238	0.000590667	0.000639795	0.00107066	0.000707214	0.000678887	0.000704722	0.00075643	0.000647668	0.000673854	0.000751315	0.000679348	0.000718907	0.000683995	0.000707714	0.00074129	0.000729927	0.000857633	0.000748503	0.000772798	0.000615006	0.000749625	0.0008726	0.000631313	0.000709723	0.000570776	0.000772798	0.000856164	0.000894454	0.000852515	0.000787402	0	0	0.000797448	0.000660066	0.000672948	0.000805802	0.000636132	0.000665336	0.000665336	0.000581058	0.000769231	0.000851064	0.000678426	0.000725689	0.000943396
K01874	MARS, metG	0.000597015	0.000468604	0.000595238	0.000590667	0.000639795	0.00107066	0.000707214	0.000678887	0.000704722	0.00075643	0.000647668	0.000673854	0.000751315	0.000679348	0.000718907	0.000683995	0.000707714	0.00074129	0.000729927	0.000857633	0.000748503	0.000772798	0.000615006	0.000749625	0.0008726	0.000631313	0.000709723	0.000570776	0.000772798	0.000856164	0.000894454	0.00170503	0.000787402	0.000633312	0.00108578	0.000797448	0.000660066	0.000672948	0.000805802	0.000636132	0.000665336	0.000665336	0.000581058	0.000769231	0	0.000678426	0.000725689	0.000943396
K01875	SARS, serS	0.000597015	0.000468604	0.000595238	0.000590667	0.000639795	0.00107066	0.000707214	0.000678887	0.000704722	0.00075643	0.00129534	0.000673854	0.000751315	0.000679348	0.000718907	0.000683995	0.000707714	0.00074129	0.000729927	0.000857633	0.00149701	0.000772798	0.000615006	0.000749625	0.0008726	0.000631313	0.000709723	0.000570776	0.000772798	0.000856164	0.000894454	0.000852515	0.000787402	0	0.00108578	0.000797448	0.000660066	0.000672948	0.000805802	0.000636132	0.000665336	0.000665336	0.000581058	0.000769231	0.000851064	0.000678426	0.000725689	0.000943396
K01876	DARS2, aspS	0.000597015	0.000468604	0.000595238	0.000590667	0.000639795	0.00107066	0.000707214	0	0.000704722	0.00075643	0.000647668	0.000673854	0.000751315	0.000679348	0.000718907	0.000683995	0	0.00074129	0.000729927	0.000857633	0.000748503	0.000772798	0.000615006	0.000749625	0.0008726	0.000631313	0.000709723	0.000570776	0	0.000856164	0	0.000852515	0.000787402	0.000633312	0	0.000797448	0.000660066	0.000672948	0.000805802	0.000636132	0.000665336	0.000665336	0.000581058	0.000769231	0.000851064	0.000678426	0.000725689	0.000943396
K01880	GARS, glyS1	0.000597015	0.000468604	0.000595238	0.000590667	0.000639795	0.00107066	0.000707214	0.000678887	0.000704722	0.00075643	0.000647668	0.000673854	0.000751315	0.000679348	0.000718907	0.000683995	0.000707714	0.00074129	0.000729927	0.000857633	0.000748503	0.000772798	0.000615006	0.000749625	0.0008726	0.000631313	0.000709723	0.000570776	0.000772798	0.000856164	0.000894454	0.000852515	0.000787402	0.000633312	0.00108578	0.000797448	0.000660066	0.000672948	0.000805802	0.000636132	0.000665336	0.000665336	0.000581058	0.000769231	0.000851064	0.000678426	0.000725689	0.000943396
K01881	PARS, proS	0.000597015	0.000468604	0.000595238	0.000590667	0.000639795	0.00107066	0.000707214	0.000678887	0.000704722	0.00075643	0.000647668	0.000673854	0.000751315	0.000679348	0.000718907	0.000683995	0.000707714	0.00074129	0.000729927	0.000857633	0.000748503	0.000772798	0.000615006	0.000749625	0.0008726	0.000631313	0.000709723	0.000570776	0.000772798	0	0.000894454	0.000852515	0	0.000633312	0.00108578	0.000797448	0.000660066	0.000672948	0.000805802	0.000636132	0.000665336	0.000665336	0.000581058	0.000769231	0.000851064	0.000678426	0.000725689	0.000943396
K01883	CARS, cysS	0.000597015	0.000468604	0.000595238	0.000590667	0.000639795	0.00107066	0.000707214	0.000678887	0	0.00075643	0.000647668	0.000673854	0.000751315	0.000679348	0.000718907	0.000683995	0	0.00074129	0.000729927	0.000857633	0.000748503	0.000772798	0	0.000749625	0.0008726	0.000631313	0.000709723	0.000570776	0.000772798	0.000856164	0	0.000852515	0.000787402	0.000633312	0	0.000797448	0.000660066	0.000672948	0.000805802	0.000636132	0.000665336	0.000665336	0.000581058	0.000769231	0.000851064	0.000678426	0.000725689	0.000943396
K01884	cysS1	0	0	0	0	0	0	0	0	0	0	0	0	0	0	0	0	0	0	0	0	0	0	0	0	0	0	0	0	0	0	0	0	0	0	0	0	0	0	0	0	0	0	0	0	0	0	0	0
K01885	EARS, gltX	0.00119403	0.000468604	0.000595238	0.00118133	0.000639795	0	0.000707214	0.000678887	0.000704722	0.00151286	0.000647668	0.000673854	0.000751315	0.000679348	0.000718907	0.000683995	0	0.00074129	0.000729927	0	0.000748503	0.000772798	0.000615006	0.000749625	0.0008726	0.000631313	0.000709723	0.00114155	0.000772798	0.000856164	0.00178891	0.000852515	0	0.000633312	0	0.000797448	0.000660066	0.000672948	0.000805802	0.000636132	0.000665336	0.000665336	0.00116212	0.000769231	0.000851064	0.00135685	0.000725689	0.000943396
K01886	QARS, glnS	0.000597015	0.000468604	0.000595238	0.000590667	0.000639795	0.00107066	0	0	0	0	0	0	0	0	0	0	0	0	0	0	0	0	0.000615006	0.000749625	0	0	0	0.000570776	0	0	0	0	0	0.000633312	0	0	0.000660066	0.000672948	0.000805802	0.000636132	0.000665336	0.000665336	0.000581058	0.000769231	0	0.000678426	0.000725689	0.000943396
K01887	RARS, argS	0.000597015	0.000468604	0.000595238	0.000590667	0.000639795	0.00107066	0.000707214	0.000678887	0.000704722	0.00075643	0.000647668	0.000673854	0.000751315	0.000679348	0.000718907	0.000683995	0.000707714	0.00074129	0.000729927	0.000857633	0.000748503	0.000772798	0.000615006	0.000749625	0.0008726	0.000631313	0.000709723	0.000570776	0.000772798	0.000856164	0	0.000852515	0.000787402	0.000633312	0.00108578	0.000797448	0.000660066	0.000672948	0.000805802	0.000636132	0.000665336	0.000665336	0.000581058	0.000769231	0.000851064	0.000678426	0.000725689	0.000943396
K01889	FARSA, pheS	0.000597015	0.000468604	0.000595238	0.000590667	0.000639795	0.00107066	0.000707214	0.000678887	0.000704722	0.00075643	0.000647668	0.000673854	0.000751315	0.000679348	0.000718907	0.000683995	0.000707714	0.00074129	0.000729927	0.000857633	0.000748503	0.000772798	0.000615006	0.000749625	0.0008726	0.000631313	0.000709723	0.000570776	0.000772798	0.000856164	0.000894454	0.000852515	0.000787402	0.000633312	0	0.000797448	0.000660066	0.000672948	0.000805802	0.000636132	0.000665336	0.000665336	0.000581058	0.000769231	0.000851064	0.000678426	0.000725689	0.000943396
K01890	FARSB, pheT	0.000597015	0.000468604	0.000595238	0.000590667	0.000639795	0.00107066	0.000707214	0.000678887	0.000704722	0.00075643	0.000647668	0.000673854	0.000751315	0.000679348	0.000718907	0.000683995	0.000707714	0.00074129	0.000729927	0.000857633	0.000748503	0.000772798	0	0.000749625	0.0008726	0.000631313	0.000709723	0.000570776	0.000772798	0.000856164	0.000894454	0.000852515	0	0.000633312	0.00108578	0.000797448	0.000660066	0.000672948	0.000805802	0.000636132	0.000665336	0.000665336	0.000581058	0.000769231	0.000851064	0.000678426	0.000725689	0.000943396
K01892	HARS, hisS	0.000597015	0.000468604	0.000595238	0.000590667	0.000639795	0.00107066	0.000707214	0.000678887	0.000704722	0.00075643	0.000647668	0.000673854	0.000751315	0.000679348	0.000718907	0.000683995	0.000707714	0.00074129	0.000729927	0.000857633	0.000748503	0.000772798	0.000615006	0.000749625	0.0008726	0.000631313	0.000709723	0.000570776	0.000772798	0	0.000894454	0	0.000787402	0.000633312	0	0.000797448	0.000660066	0.000672948	0.000805802	0.000636132	0.000665336	0.000665336	0.000581058	0.000769231	0.000851064	0.000678426	0.000725689	0
K01893	NARS, asnS	0.000597015	0.000468604	0.000595238	0.000590667	0.000639795	0.00107066	0.000707214	0.000678887	0.000704722	0.00075643	0.000647668	0.000673854	0.000751315	0.000679348	0.000718907	0.000683995	0.000707714	0.00074129	0.000729927	0.000857633	0.000748503	0.000772798	0.000615006	0.000749625	0.0008726	0.000631313	0.000709723	0.000570776	0.000772798	0	0.000894454	0.00170503	0.000787402	0.000633312	0.00108578	0.000797448	0.000660066	0.000672948	0.000805802	0.000636132	0.000665336	0.000665336	0.000581058	0.000769231	0.000851064	0.000678426	0.000725689	0.000943396
K01894	gluQ	0	0	0.000595238	0	0	0	0	0	0	0	0	0	0	0	0	0	0	0	0	0	0	0	0	0.000749625	0	0.000631313	0.000709723	0	0.000772798	0	0	0	0	0.000633312	0	0	0	0	0.000805802	0	0	0	0	0	0.000851064	0	0.000725689	0
K01895	ACSS1_2, acs	0.000597015	0.000937207	0.000595238	0.00118133	0.000639795	0.00107066	0.000707214	0.000678887	0.000704722	0.00075643	0.000647668	0.000673854	0.00150263	0.000679348	0.000718907	0.00136799	0.00141543	0.00074129	0.00145985	0.000857633	0.00149701	0.000772798	0.00123001	0.00149925	0.0017452	0.000631313	0.000709723	0.000570776	0.000772798	0.000856164	0.000894454	0.000852515	0.000787402	0.00126662	0	0.000797448	0.00132013	0.00134589	0.000805802	0.000636132	0.000665336	0.000665336	0.000581058	0.00153846	0.000851064	0.000678426	0.000725689	0
K01897	ACSL, fadD	0.000597015	0.00140581	0.00119048	0.00118133	0.000639795	0.00107066	0.00141443	0.000678887	0.000704722	0.00151286	0.000647668	0.000673854	0.000751315	0.000679348	0.00143781	0.000683995	0.00141543	0.00074129	0.000729927	0.000857633	0.000748503	0.000772798	0.00184502	0.00149925	0.0017452	0.00126263	0.00212917	0.00114155	0.000772798	0.000856164	0.000894454	0	0.000787402	0.00189994	0	0.000797448	0.000660066	0.000672948	0.0016116	0.0019084	0.00133067	0.00133067	0.00116212	0.00153846	0.00170213	0.00339213	0.00145138	0.00188679
K01902	sucD	0.000597015	0.000468604	0.000595238	0.000590667	0.000639795	0.00107066	0.000707214	0.000678887	0.000704722	0.00075643	0.000647668	0.000673854	0.000751315	0.000679348	0.000718907	0.000683995	0.000707714	0.00074129	0.000729927	0.000857633	0.000748503	0.000772798	0.000615006	0.000749625	0.0008726	0.000631313	0.000709723	0.000570776	0.000772798	0.000856164	0.000894454	0.000852515	0.000787402	0.000633312	0.00108578	0.000797448	0.000660066	0.000672948	0.000805802	0.000636132	0.000665336	0.000665336	0.000581058	0.000769231	0.000851064	0.000678426	0.000725689	0.000943396
K01903	sucC	0.000597015	0.000468604	0.000595238	0.000590667	0.000639795	0.00107066	0.000707214	0.000678887	0.000704722	0.00075643	0.000647668	0.000673854	0.000751315	0.000679348	0.000718907	0.000683995	0.000707714	0.00074129	0.000729927	0.000857633	0.000748503	0.000772798	0.000615006	0.000749625	0.0008726	0.000631313	0.000709723	0.000570776	0.000772798	0.000856164	0.000894454	0.000852515	0.000787402	0.000633312	0.00108578	0.000797448	0.000660066	0.000672948	0.000805802	0.000636132	0.000665336	0.000665336	0.000581058	0.000769231	0.000851064	0.000678426	0.000725689	0.000943396
K01907	AACS, acsA	0.000597015	0.000468604	0.000595238	0.000590667	0.000639795	0	0.000707214	0.000678887	0.000704722	0.00075643	0.000647668	0	0	0	0	0	0	0	0	0	0	0	0.000615006	0	0	0.000631313	0.000709723	0.000570776	0	0.000856164	0.000894454	0	0.000787402	0	0	0.000797448	0	0	0	0.000636132	0	0	0.000581058	0	0.000851064	0.000678426	0	0
K01908	ACSS3, prpE	0.000597015	0	0.000595238	0.000590667	0	0	0	0	0	0	0	0	0	0.000679348	0	0	0.000707714	0.00074129	0	0	0	0	0	0	0	0	0	0.000570776	0	0	0	0	0	0	0	0	0.000660066	0	0	0.000636132	0	0	0	0	0	0	0	0
K01911	menE	0	0	0	0	0	0.00107066	0	0	0.000704722	0	0	0	0	0	0	0	0	0	0	0	0	0	0	0	0	0	0	0	0	0	0	0	0	0	0	0	0	0	0	0	0	0	0	0	0	0	0	0
K01912	paaK	0	0	0	0	0	0	0	0.000678887	0	0	0	0	0	0	0	0	0	0	0	0	0	0	0	0.000749625	0	0	0	0	0	0	0	0	0	0.000633312	0	0	0.000660066	0	0	0.000636132	0	0	0	0	0	0	0	0
K01914	asnA	0	0	0	0	0	0	0	0	0	0	0	0	0	0	0	0	0	0	0	0	0	0	0	0	0	0	0	0	0	0	0	0	0	0	0	0	0	0	0	0	0	0	0	0	0	0	0	0
K01915	glnA, GLUL	0.00119403	0.000937207	0.00119048	0.00118133	0.00127959	0.00107066	0.00141443	0.000678887	0.00140944	0.00075643	0.00129534	0.00134771	0.00225394	0.0013587	0.00143781	0.00136799	0.00141543	0.00148258	0.00145985	0.00171527	0.00149701	0.0015456	0.00123001	0.000749625	0.0008726	0.00126263	0.00141945	0.00114155	0.000772798	0.000856164	0.000894454	0.000852515	0	0.000633312	0	0.000797448	0.000660066	0.00134589	0.000805802	0.00127227	0.00133067	0.00133067	0.00116212	0.00153846	0.00170213	0.00135685	0.000725689	0.000943396
K01916	nadE	0	0	0	0	0	0	0	0	0.000704722	0	0	0	0.00150263	0.000679348	0.000718907	0.000683995	0	0	0.000729927	0.000857633	0.000748503	0	0	0	0	0	0.000709723	0	0	0	0	0	0.000787402	0	0.00108578	0	0	0	0	0.000636132	0	0	0	0	0	0	0	0
K01918	panC	0	0.000468604	0	0.000590667	0.000639795	0	0.000707214	0.000678887	0	0.00075643	0.000647668	0.000673854	0.000751315	0.000679348	0.000718907	0.000683995	0.000707714	0.00074129	0.000729927	0.000857633	0.000748503	0.000772798	0.000615006	0	0.0008726	0	0	0	0	0.000856164	0.000894454	0.000852515	0.000787402	0	0.00108578	0.000797448	0.000660066	0	0	0.000636132	0.000665336	0.000665336	0	0.000769231	0	0	0.000725689	0
K01919	gshA	0	0	0	0	0.000639795	0	0.000707214	0.000678887	0.000704722	0	0	0	0	0	0	0	0	0	0	0	0	0	0.000615006	0	0	0	0	0	0	0	0	0	0	0	0	0	0	0	0	0.000636132	0	0	0	0	0	0	0	0
K01920	gshB	0	0	0	0	0	0	0	0	0.000704722	0	0	0	0	0	0	0	0	0	0	0	0	0	0.000615006	0	0	0	0	0	0	0	0	0	0	0	0	0	0	0	0	0	0	0	0	0	0	0	0	0
K01921	ddl	0.000597015	0.000468604	0.000595238	0.00236267	0.00255918	0.00107066	0.00353607	0.00203666	0.000704722	0.00075643	0.00323834	0.00269542	0.00225394	0.00271739	0.00287563	0.00273598	0.00283086	0.00296516	0.00218978	0.00343053	0.00299401	0.00309119	0.00307503	0.0029985	0.0026178	0.000631313	0.00212917	0.000570776	0.00309119	0.000856164	0.000894454	0.00426258	0.00314961	0.00253325	0.00108578	0.000797448	0.00264026	0.00134589	0	0.00127227	0.00266134	0.00266134	0.00174317	0.00384615	0.00170213	0.00135685	0.00145138	0.000943396
K01923	purC	0.000597015	0.000468604	0.000595238	0.000590667	0.000639795	0.00107066	0.000707214	0.000678887	0.000704722	0.00075643	0.000647668	0.000673854	0.000751315	0.000679348	0.000718907	0.000683995	0.000707714	0.00074129	0.000729927	0.000857633	0.000748503	0.000772798	0.000615006	0.000749625	0.0008726	0.000631313	0.000709723	0.000570776	0.000772798	0.000856164	0.000894454	0.000852515	0.000787402	0.000633312	0.00108578	0.000797448	0.000660066	0.000672948	0.000805802	0.000636132	0.000665336	0.000665336	0.000581058	0.000769231	0.000851064	0.000678426	0.000725689	0.000943396
K01924	murC	0.000597015	0.000468604	0.000595238	0.000590667	0.000639795	0.00107066	0.000707214	0.000678887	0.000704722	0.00075643	0.000647668	0.000673854	0.000751315	0.000679348	0.000718907	0.000683995	0.000707714	0.00074129	0.000729927	0.000857633	0.000748503	0.000772798	0.000615006	0.000749625	0.0008726	0.000631313	0.000709723	0.000570776	0	0.000856164	0.000894454	0.000852515	0.000787402	0	0.00108578	0.000797448	0.000660066	0.000672948	0	0.000636132	0.000665336	0.000665336	0.000581058	0.000769231	0.000851064	0.000678426	0.000725689	0.000943396
K01925	murD	0.000597015	0.000468604	0.000595238	0.000590667	0.000639795	0.00107066	0.000707214	0.000678887	0.000704722	0.00075643	0.000647668	0.000673854	0.000751315	0.000679348	0.000718907	0.000683995	0.000707714	0.00074129	0.000729927	0.000857633	0.000748503	0.000772798	0.000615006	0.000749625	0.0008726	0.000631313	0.000709723	0.000570776	0.000772798	0.000856164	0.000894454	0.000852515	0.000787402	0.000633312	0.00108578	0.000797448	0.000660066	0.000672948	0	0.000636132	0.000665336	0.000665336	0.000581058	0.000769231	0.000851064	0.000678426	0.000725689	0.000943396
K01926	rex	0.000597015	0.000468604	0.000595238	0.000590667	0.000639795	0.00107066	0.000707214	0.000678887	0.000704722	0.00075643	0.000647668	0.000673854	0.000751315	0.000679348	0.000718907	0.000683995	0.000707714	0.00074129	0.000729927	0.000857633	0.000748503	0.000772798	0	0.000749625	0.0008726	0	0.000709723	0.000570776	0.000772798	0.000856164	0.000894454	0.000852515	0.000787402	0.000633312	0	0.000797448	0.000660066	0	0	0.000636132	0.000665336	0.000665336	0.000581058	0.000769231	0.000851064	0.000678426	0.000725689	0.000943396
K01928	murE	0.000597015	0.000468604	0.000595238	0.000590667	0.000639795	0.00107066	0.000707214	0.000678887	0.000704722	0.00075643	0.000647668	0.000673854	0.000751315	0.000679348	0.000718907	0.000683995	0.000707714	0.00074129	0.000729927	0.000857633	0.000748503	0.000772798	0.000615006	0.000749625	0.0008726	0.000631313	0.000709723	0.000570776	0.000772798	0.000856164	0	0.000852515	0.000787402	0.000633312	0	0.000797448	0.000660066	0.000672948	0	0.000636132	0.00133067	0.00133067	0.000581058	0.000769231	0.000851064	0.000678426	0.000725689	0.000943396
K01929	murF	0.000597015	0.000468604	0.000595238	0.000590667	0.000639795	0.00107066	0.000707214	0.000678887	0.000704722	0.00075643	0.000647668	0.000673854	0.000751315	0.000679348	0.000718907	0.000683995	0.000707714	0.00074129	0.000729927	0.000857633	0.000748503	0.000772798	0.000615006	0.000749625	0.0008726	0.000631313	0.000709723	0.000570776	0.000772798	0.000856164	0.000894454	0.000852515	0.000787402	0.000633312	0.00108578	0.000797448	0.000660066	0.000672948	0	0.000636132	0.000665336	0.000665336	0.000581058	0.000769231	0.000851064	0.000678426	0.000725689	0.000943396
K01932	capB, pgsB	0	0	0	0	0	0	0	0	0	0	0	0	0	0	0	0	0	0	0	0	0	0	0	0	0	0	0	0	0	0	0	0	0	0	0	0	0	0	0	0	0	0	0	0	0	0	0	0
K01933	purM	0.000597015	0.000468604	0.000595238	0.000590667	0.000639795	0.00107066	0.000707214	0.000678887	0.000704722	0.00075643	0.000647668	0.000673854	0.000751315	0.000679348	0.000718907	0.000683995	0.000707714	0.00074129	0.000729927	0.000857633	0.000748503	0.000772798	0.000615006	0.000749625	0.0008726	0.000631313	0.000709723	0.000570776	0.000772798	0.000856164	0	0.000852515	0.000787402	0.000633312	0.00108578	0.000797448	0.000660066	0.000672948	0.000805802	0.000636132	0.000665336	0.000665336	0.000581058	0.000769231	0.000851064	0.000678426	0.000725689	0.000943396
K01934	MTHFS	0	0	0	0	0	0	0	0	0	0	0	0	0	0	0	0	0	0	0	0	0	0	0	0	0	0	0	0	0	0	0	0	0	0	0	0	0	0	0	0	0	0	0	0	0	0	0	0
K01935	bioD	0.000597015	0.000468604	0.000595238	0	0	0	0	0.000678887	0.000704722	0	0	0	0	0	0	0	0	0	0	0	0	0	0	0	0	0	0	0.000570776	0	0.000856164	0.000894454	0	0	0	0	0	0	0.000672948	0	0	0	0	0.000581058	0	0	0	0	0
K01937	pyrG, CTPS	0.000597015	0.000468604	0.000595238	0.000590667	0.000639795	0	0.000707214	0.000678887	0.000704722	0.00075643	0.000647668	0.000673854	0.000751315	0.000679348	0.000718907	0.000683995	0.000707714	0.00074129	0.000729927	0.000857633	0.000748503	0.000772798	0.000615006	0.000749625	0.0008726	0.000631313	0.000709723	0.000570776	0.000772798	0.000856164	0.000894454	0.000852515	0.000787402	0.000633312	0.00108578	0.000797448	0.000660066	0.000672948	0.000805802	0.000636132	0.000665336	0.000665336	0.000581058	0.000769231	0.000851064	0.000678426	0.000725689	0.000943396
K01938	fhs	0.000597015	0	0.000595238	0.000590667	0	0.00107066	0	0	0	0	0.000647668	0.000673854	0.000751315	0.000679348	0.000718907	0.000683995	0.000707714	0.00074129	0.000729927	0.000857633	0.000748503	0.000772798	0	0.000749625	0	0.000631313	0.000709723	0.000570776	0.000772798	0	0.000894454	0.000852515	0	0.000633312	0	0	0.000660066	0.000672948	0.000805802	0.000636132	0.000665336	0.000665336	0.000581058	0.000769231	0.000851064	0.000678426	0.000725689	0.000943396
K01939	purA, ADSS	0.000597015	0.000468604	0.000595238	0.000590667	0.000639795	0	0.000707214	0.000678887	0.000704722	0.00075643	0.000647668	0.000673854	0.000751315	0.000679348	0.000718907	0.000683995	0.000707714	0.00074129	0.000729927	0.000857633	0.000748503	0.000772798	0.000615006	0.000749625	0.0008726	0.000631313	0.000709723	0.000570776	0.000772798	0.000856164	0.000894454	0.000852515	0.000787402	0.000633312	0	0.000797448	0.000660066	0.000672948	0.000805802	0	0.000665336	0.000665336	0.000581058	0.000769231	0.000851064	0.000678426	0.000725689	0.000943396
K01940	argG, ASS1	0.000597015	0.000468604	0.000595238	0.000590667	0.000639795	0.00107066	0.000707214	0.000678887	0.000704722	0.00075643	0.000647668	0.000673854	0.000751315	0.000679348	0.000718907	0.000683995	0.000707714	0.00074129	0.000729927	0.000857633	0.000748503	0.000772798	0.000615006	0.000749625	0.0008726	0.000631313	0.000709723	0.000570776	0.000772798	0.000856164	0.000894454	0.000852515	0.000787402	0.000633312	0.00108578	0.000797448	0.000660066	0.000672948	0.000805802	0.000636132	0.000665336	0.000665336	0.000581058	0.000769231	0.000851064	0.000678426	0.000725689	0
K01945	purD	0.000597015	0.000937207	0.000595238	0.000590667	0.000639795	0.00107066	0.000707214	0.000678887	0.000704722	0.00075643	0.000647668	0.000673854	0.00150263	0.000679348	0.00143781	0.000683995	0.000707714	0.00074129	0.00145985	0.000857633	0.00149701	0.000772798	0.000615006	0.000749625	0.0008726	0.000631313	0.000709723	0.000570776	0.000772798	0.000856164	0.000894454	0.000852515	0.000787402	0.000633312	0	0.000797448	0.000660066	0.000672948	0.000805802	0.000636132	0.000665336	0.000665336	0.000581058	0.000769231	0.000851064	0.000678426	0.000725689	0.000943396
K01950	E6.3.5.1, NADSYN1, QNS1, nadE	0.000597015	0	0	0	0.000639795	0.00107066	0.000707214	0.000678887	0	0.00075643	0.000647668	0.000673854	0	0.000679348	0	0.000683995	0.000707714	0.00074129	0	0.000857633	0	0.000772798	0.000615006	0.000749625	0.0008726	0	0.000709723	0.000570776	0.000772798	0.000856164	0.000894454	0.000852515	0	0.000633312	0	0.000797448	0.000660066	0.000672948	0.000805802	0	0.000665336	0.000665336	0.000581058	0.000769231	0.000851064	0.000678426	0.000725689	0.000943396
K01951	guaA, GMPS	0.000597015	0.000468604	0.000595238	0.000590667	0.000639795	0.00107066	0.000707214	0	0.000704722	0.00075643	0.000647668	0.000673854	0.000751315	0.000679348	0.000718907	0.000683995	0.000707714	0	0.000729927	0.000857633	0.000748503	0.000772798	0.000615006	0.000749625	0.0008726	0.000631313	0.000709723	0.000570776	0.000772798	0	0	0.000852515	0.000787402	0.000633312	0.00108578	0.000797448	0.000660066	0.000672948	0.0016116	0.000636132	0.000665336	0.000665336	0.000581058	0.000769231	0.000851064	0.000678426	0.000725689	0.000943396
K01952	PFAS, purL	0	0	0	0	0	0	0	0	0	0	0	0	0	0	0	0	0	0	0	0	0	0	0	0	0	0	0	0	0	0	0	0	0	0	0	0	0	0	0	0	0	0	0	0	0	0	0	0
K01953	asnB, ASNS	0.000597015	0.000468604	0.00178571	0.00295334	0.00383877	0	0.000707214	0.00135777	0.000704722	0.00075643	0.00582902	0.000673854	0.00450789	0.00543478	0.00215672	0.00205198	0.00283086	0.00222387	0.00437956	0.0025729	0.000748503	0.00618238	0.00246002	0	0.0008726	0.00126263	0.00283889	0.00114155	0	0	0	0	0	0.000633312	0	0	0.0019802	0.00134589	0.00241741	0.0019084	0.00399202	0.00399202	0.00174317	0.00153846	0.00170213	0	0.00145138	0.00188679
K01955	carB, CPA2	0.000597015	0.000468604	0.000595238	0.000590667	0.000639795	0.00107066	0.000707214	0.000678887	0.000704722	0.00075643	0.000647668	0.000673854	0.000751315	0.000679348	0.000718907	0.000683995	0.000707714	0.00074129	0.000729927	0.000857633	0.000748503	0.000772798	0.000615006	0.000749625	0.0008726	0.000631313	0.000709723	0.000570776	0.000772798	0.000856164	0.000894454	0.000852515	0.000787402	0.000633312	0.00108578	0.000797448	0	0.000672948	0.000805802	0.000636132	0.000665336	0.000665336	0.000581058	0.000769231	0.000851064	0.000678426	0.000725689	0.000943396
K01956	carA, CPA1	0.000597015	0.000468604	0.000595238	0.000590667	0.000639795	0.00107066	0.000707214	0.000678887	0.000704722	0.00075643	0.00129534	0.000673854	0.000751315	0.000679348	0.000718907	0.000683995	0.000707714	0.00148258	0.000729927	0.000857633	0.000748503	0.000772798	0.000615006	0.000749625	0.0008726	0.000631313	0.000709723	0.000570776	0.000772798	0.000856164	0.000894454	0.000852515	0.000787402	0.000633312	0.00108578	0.000797448	0.000660066	0.000672948	0.000805802	0.000636132	0.000665336	0.000665336	0.000581058	0.000769231	0.000851064	0.000678426	0.000725689	0
K01958	PC, pyc	0	0	0	0	0	0	0	0	0	0	0	0	0	0	0	0	0	0	0	0	0	0	0	0	0	0	0	0	0	0	0	0	0	0	0	0	0	0	0	0	0	0	0	0	0	0	0	0
K01959	pycA	0.000597015	0	0.000595238	0.000590667	0.000639795	0.00107066	0	0.000678887	0.000704722	0.00075643	0	0	0	0	0	0	0	0	0	0	0	0	0.000615006	0	0	0	0.000709723	0.000570776	0	0.000856164	0	0.000852515	0.000787402	0.000633312	0.00108578	0.000797448	0	0.000672948	0.000805802	0.000636132	0.000665336	0.000665336	0.000581058	0	0	0.000678426	0	0
K01960	pycB	0	0	0	0	0	0	0	0	0	0	0	0	0	0	0	0	0	0	0	0	0	0	0	0	0	0	0	0	0	0	0	0	0	0	0	0	0	0	0	0	0	0	0	0	0	0	0	0
K01961	accC	0.000597015	0.000937207	0.000595238	0.000590667	0.000639795	0.00107066	0.00141443	0.000678887	0.000704722	0.00075643	0.00129534	0.00134771	0.00150263	0.0013587	0.00143781	0.00136799	0.00141543	0.00148258	0.00145985	0.00171527	0.00149701	0.0015456	0.000615006	0.00149925	0.0017452	0.00126263	0.000709723	0.000570776	0.0015456	0.000856164	0.000894454	0.000852515	0.000787402	0.000633312	0.00108578	0.0015949	0.00132013	0.000672948	0.000805802	0.000636132	0.000665336	0.000665336	0.000581058	0.00153846	0.000851064	0.000678426	0.00145138	0.00188679
K01962	accA	0.000597015	0.000468604	0.000595238	0.000590667	0.000639795	0.00107066	0.000707214	0.000678887	0.000704722	0.00075643	0.000647668	0.000673854	0.000751315	0.000679348	0.000718907	0.000683995	0.000707714	0.00074129	0.000729927	0.000857633	0.000748503	0.000772798	0.000615006	0.000749625	0.0008726	0.000631313	0.000709723	0.000570776	0.000772798	0.000856164	0.000894454	0.000852515	0.000787402	0	0.00108578	0.000797448	0.000660066	0.000672948	0.000805802	0.000636132	0.000665336	0.000665336	0.000581058	0.000769231	0.000851064	0.000678426	0.000725689	0.000943396
K01963	accD	0.000597015	0.000468604	0.000595238	0.000590667	0.000639795	0.00107066	0.000707214	0.000678887	0.000704722	0.00075643	0.000647668	0.000673854	0.000751315	0.000679348	0.000718907	0	0.000707714	0.00074129	0.000729927	0.000857633	0.000748503	0.000772798	0.000615006	0.000749625	0.0008726	0.000631313	0.000709723	0.000570776	0.000772798	0	0.000894454	0.000852515	0.000787402	0.000633312	0.00108578	0.000797448	0.000660066	0.000672948	0.000805802	0.000636132	0.000665336	0.000665336	0.000581058	0.000769231	0.000851064	0.000678426	0.000725689	0.000943396
K01966	PCCB, pccB	0.000597015	0.000468604	0.000595238	0.000590667	0.000639795	0.00107066	0.000707214	0.000678887	0.000704722	0.00075643	0.000647668	0	0.000751315	0.000679348	0.000718907	0	0.000707714	0.00074129	0.000729927	0	0.000748503	0.000772798	0.000615006	0.000749625	0.0008726	0.000631313	0	0.000570776	0.000772798	0.000856164	0	0.000852515	0.000787402	0.000633312	0.00108578	0.000797448	0.000660066	0.000672948	0	0.000636132	0.000665336	0.000665336	0.000581058	0.000769231	0.000851064	0.000678426	0	0.000943396
K01969	MCCC2, accD1	0	0	0	0	0	0	0	0	0	0	0	0	0	0	0	0	0	0	0	0	0	0	0	0	0	0	0	0	0	0	0	0	0	0	0	0	0	0	0	0	0	0	0	0	0	0	0	0
K01971	ligD	0	0.00140581	0	0	0.00127959	0	0.00141443	0.000678887	0.000704722	0.00075643	0.000647668	0.000673854	0.000751315	0.000679348	0.000718907	0.000683995	0.000707714	0.00074129	0.000729927	0.000857633	0.000748503	0.000772798	0.00246002	0	0.0008726	0.000631313	0	0.000570776	0	0.000856164	0	0	0.000787402	0.000633312	0	0.000797448	0.000660066	0.000672948	0	0.000636132	0.00266134	0.00266134	0.00116212	0.000769231	0	0	0.000725689	0.000943396
K01972	E6.5.1.2, ligA, ligB	0.000597015	0.000468604	0.000595238	0.00118133	0.000639795	0.00107066	0.000707214	0.000678887	0.000704722	0.00075643	0.000647668	0.000673854	0.000751315	0.000679348	0.000718907	0.000683995	0.000707714	0.00074129	0.000729927	0.000857633	0.000748503	0.000772798	0.000615006	0.000749625	0.0008726	0.000631313	0.000709723	0.000570776	0.000772798	0.000856164	0.000894454	0.000852515	0	0.000633312	0.00108578	0.000797448	0.000660066	0.000672948	0.000805802	0.000636132	0.000665336	0.000665336	0.000581058	0.000769231	0.000851064	0.000678426	0.000725689	0.000943396
K01974	RTCA, rtcA	0	0	0	0	0	0	0	0	0	0	0	0	0	0	0	0	0	0	0	0	0	0	0	0	0	0	0	0	0	0	0	0	0	0	0	0	0	0	0	0	0	0	0	0	0	0	0	0
K01975	thpR	0	0.000468604	0	0.000590667	0.000639795	0.00107066	0	0	0	0	0.000647668	0.000673854	0.000751315	0.000679348	0.000718907	0.000683995	0.000707714	0.00074129	0.000729927	0.000857633	0.000748503	0.000772798	0.000615006	0.000749625	0.0008726	0	0	0	0.000772798	0	0	0	0	0.000633312	0	0	0.000660066	0	0	0	0.000665336	0.000665336	0.000581058	0.000769231	0	0	0.000725689	0.000943396
K01989	K01989	0	0	0	0	0	0	0	0	0	0	0	0	0	0	0	0	0	0	0	0	0	0	0	0	0	0	0	0	0	0	0	0	0	0	0	0	0	0	0	0	0	0	0	0	0	0	0	0
K01990	ABC-2.A	0.00537313	0.00374883	0.0047619	0.00413467	0.00383877	0.00214133	0.00848656	0.00339443	0.00563777	0.00605144	0.00323834	0.00404313	0.00450789	0.00611413	0.00359454	0.00410397	0.00424628	0.00370645	0.00364964	0.00600343	0.00449102	0.00386399	0.00492005	0.0029985	0.0034904	0.00441919	0.00425834	0.00513699	0.00772798	0.00428082	0.00447227	0.00170503	0.00472441	0.0050665	0.00542888	0.00478469	0.00528053	0.00471063	0.00322321	0.00508906	0.00598802	0.00598802	0.00522952	0.00461538	0.00595745	0.0027137	0.00145138	0.00283019
K01991	wza, gfcE	0	0.000937207	0	0	0	0	0.000707214	0.00135777	0.000704722	0.00075643	0	0	0	0	0	0	0.000707714	0	0	0	0.000748503	0.000772798	0.000615006	0	0.0008726	0	0.000709723	0	0	0	0	0	0	0	0	0	0	0	0.000805802	0	0	0	0.00116212	0	0.000851064	0	0	0
K01992	ABC-2.P	0.00238806	0.00187441	0.00178571	0.001772	0.00127959	0.00107066	0.00282885	0.00271555	0.00352361	0.00302572	0.00129534	0.00202156	0.00150263	0.00271739	0.00143781	0.00205198	0.00212314	0.00148258	0.00145985	0.00171527	0.00149701	0.000772798	0.00184502	0.00149925	0.0008726	0.00252525	0.00212917	0.00171233	0.00309119	0.00342466	0.00178891	0.000852515	0.000787402	0.00316656	0.00325733	0.00318979	0.00264026	0.00134589	0.000805802	0.0019084	0.00332668	0.00332668	0.00116212	0.000769231	0.00255319	0.00135685	0	0
K01993	ABC-2.TX	0	0	0	0	0	0	0	0.000678887	0	0	0	0	0	0	0	0	0	0	0	0	0	0	0	0	0	0	0	0	0	0	0	0	0	0	0	0	0	0	0	0	0	0	0	0	0	0	0	0
K01995	livG	0	0.000468604	0	0	0	0	0	0	0	0	0	0	0	0	0	0	0	0	0	0	0	0	0	0	0	0	0	0	0	0	0	0	0	0	0	0	0	0	0	0	0	0	0	0	0	0	0	0
K01996	livF	0	0	0	0	0	0	0	0	0	0	0.000647668	0	0	0	0	0	0	0	0	0	0	0	0	0	0	0	0	0	0	0	0	0	0	0	0	0	0	0	0	0	0	0	0	0	0	0	0	0
K01997	livH	0	0	0	0	0	0	0	0	0	0	0	0.000673854	0	0	0	0	0	0.00074129	0	0	0	0	0	0	0	0	0	0	0	0	0	0	0	0	0	0	0	0	0	0	0	0	0	0	0	0	0	0
K01998	livM	0	0	0	0	0	0	0	0	0	0	0	0	0	0	0	0	0	0.00074129	0	0	0	0	0	0	0	0	0	0	0	0	0	0	0	0	0	0	0	0	0	0	0	0	0	0	0	0	0	0
K01999	livK	0.00119403	0.000468604	0.00119048	0.000590667	0.00127959	0	0.000707214	0	0.000704722	0	0.00129534	0.00202156	0.000751315	0.000679348	0.000718907	0.000683995	0.000707714	0.00148258	0.000729927	0.000857633	0.000748503	0.000772798	0.00123001	0	0	0.00189394	0.000709723	0.000570776	0	0.00171233	0	0.000852515	0	0	0	0	0.000660066	0.000672948	0.000805802	0.00127227	0.000665336	0.000665336	0.00174317	0	0.000851064	0	0.00145138	0
K02000	proV	0	0	0	0	0	0	0	0	0	0	0	0	0	0	0	0	0	0	0	0	0	0	0	0	0	0	0	0	0	0	0	0	0	0	0	0	0	0	0	0	0	0	0	0	0	0	0	0
K02001	proW	0	0	0	0	0	0	0	0	0	0	0	0	0	0	0	0	0	0	0	0	0	0	0	0	0	0	0	0	0	0	0	0	0	0	0	0	0	0	0	0	0	0	0	0	0	0	0	0
K02002	proX	0	0	0	0	0	0	0	0	0	0	0	0	0	0	0	0	0	0	0	0	0	0	0	0	0	0	0	0	0	0	0	0	0	0	0	0	0	0	0	0	0	0	0	0	0	0	0	0
K02003	ABC.CD.A	0.0041791	0.00374883	0.00357143	0.00413467	0.00191939	0.00321199	0.00212164	0.00203666	0.00352361	0.00453858	0.00129534	0.00202156	0.00375657	0.00407609	0.00215672	0.00273598	0.00283086	0.00148258	0.00291971	0.000857633	0.00299401	0.00540958	0.00307503	0.00374813	0.0026178	0.00378788	0.00283889	0.00456621	0.00695518	0.00428082	0.00536673	0.00341006	0.00236221	0.00443319	0.00325733	0.00478469	0.00594059	0.00269179	0.0016116	0.00381679	0.00266134	0.00266134	0.0040674	0.00153846	0.00170213	0.00203528	0.00580551	0.00566038
K02004	ABC.CD.P	0.00776119	0.00702905	0.0077381	0.00767868	0.00703775	0.00535332	0.0049505	0.00407332	0.00352361	0.00529501	0.00453368	0.00673854	0.00676183	0.00747283	0.00647017	0.00752394	0.00849257	0.00518903	0.00583942	0.0025729	0.00748503	0.00772798	0.00799508	0.00524738	0.0061082	0.00757576	0.00851668	0.00856164	0.0108192	0.00599315	0.00894454	0.00511509	0.00393701	0.0050665	0.00542888	0.00717703	0.00858086	0.00672948	0.00725222	0.00954198	0.00532269	0.00532269	0.00697269	0.00384615	0.00340426	0.00610583	0.00725689	0.00377358
K02005	ABC.CD.TX	0.00238806	0.00140581	0.00178571	0.00413467	0.000639795	0.00107066	0.00141443	0.00135777	0.00211416	0.00151286	0.000647668	0.00202156	0.00150263	0.0013587	0.000718907	0.00205198	0.00212314	0.00074129	0.00145985	0.000857633	0.00149701	0.0015456	0.00123001	0.00224888	0.0008726	0.00252525	0.000709723	0.00228311	0.0015456	0.00171233	0.00357782	0.00170503	0.000787402	0.00126662	0.00108578	0.00239234	0.00264026	0.000672948	0.000805802	0.0019084	0.00133067	0.00133067	0.00348635	0.000769231	0.000851064	0.00135685	0.00217707	0.00188679
K02006	cbiO	0	0	0	0	0	0	0	0	0	0	0	0.000673854	0	0.000679348	0	0.000683995	0	0.00074129	0	0	0	0.0015456	0	0	0	0	0	0	0	0	0	0	0	0	0.00108578	0	0	0	0	0	0	0	0	0	0	0	0	0
K02007	cbiM	0	0	0	0	0	0	0	0	0	0	0	0	0	0	0	0	0	0	0	0	0	0	0	0	0	0	0	0	0	0	0	0	0	0	0	0	0	0	0	0	0	0	0	0	0	0	0	0
K02008	cbiQ	0	0	0	0	0	0	0	0	0	0	0	0	0	0	0	0	0	0	0	0	0	0	0	0	0	0	0	0	0	0	0	0	0	0	0	0	0	0	0	0	0	0	0	0	0	0	0	0
K02009	cbiN	0	0	0	0	0	0	0	0	0	0	0	0	0	0	0	0	0	0	0	0	0	0	0	0	0	0	0	0	0	0	0	0	0	0	0	0	0	0	0	0	0	0	0	0	0	0	0	0
K02010	afuC, fbpC	0	0	0	0	0	0	0.000707214	0	0	0.00075643	0	0	0	0	0	0	0	0	0	0	0	0	0	0	0.0008726	0	0	0	0.000772798	0	0	0	0.000787402	0	0	0	0	0	0	0	0.000665336	0.000665336	0	0	0	0	0	0.000943396
K02011	afuB, fbpB	0	0	0	0	0	0	0.000707214	0.000678887	0.000704722	0.00075643	0	0.000673854	0.000751315	0.000679348	0.000718907	0	0	0.00074129	0.000729927	0.000857633	0.000748503	0.000772798	0.000615006	0	0.0008726	0	0	0	0.000772798	0.000856164	0	0	0.000787402	0	0	0.000797448	0.000660066	0	0	0	0.000665336	0.000665336	0	0	0	0	0.000725689	0.00188679
K02012	afuA, fbpA	0	0	0	0	0	0.00107066	0.000707214	0.000678887	0.000704722	0.00075643	0	0.000673854	0.000751315	0.000679348	0.000718907	0	0	0.00074129	0.000729927	0.000857633	0.000748503	0.000772798	0.000615006	0	0.0008726	0	0	0	0	0	0	0.000852515	0	0	0	0.000797448	0.000660066	0.000672948	0	0	0.000665336	0.000665336	0	0	0	0	0.000725689	0.00188679
K02013	ABC.FEV.A	0.00119403	0	0	0	0	0	0	0	0	0	0.000647668	0.000673854	0.000751315	0.000679348	0.000718907	0.000683995	0.000707714	0.00074129	0.000729927	0.000857633	0	0.000772798	0.000615006	0	0	0	0	0	0	0	0	0	0	0.000633312	0	0	0	0	0	0	0	0	0	0.000769231	0	0	0.000725689	0.000943396
K02014	TC.FEV.OM	0.00358209	0.00281162	0.00416667	0.00531601	0.00191939	0.00321199	0.00212164	0.00135777	0.00211416	0.00075643	0.00129534	0.00202156	0.00225394	0.00271739	0.00287563	0.00136799	0.00212314	0.00222387	0.00364964	0.00343053	0.00299401	0.00386399	0.00246002	0.0029985	0.0017452	0.00315657	0.00425834	0.00513699	0.0015456	0.000856164	0.000894454	0.000852515	0.0015748	0.00253325	0	0.00239234	0.00132013	0.00403769	0.0016116	0.00254453	0.00332668	0.00332668	0.00116212	0.00307692	0.00425532	0.0027137	0.00145138	0.000943396
K02015	ABC.FEV.P	0.00119403	0.000468604	0	0	0.000639795	0.00107066	0	0.000678887	0.000704722	0	0	0	0.000751315	0	0.000718907	0	0	0	0.000729927	0.000857633	0.000748503	0.000772798	0.000615006	0	0.0008726	0	0.000709723	0	0	0.000856164	0.000894454	0	0	0	0	0	0.000660066	0	0	0	0	0	0	0.000769231	0	0.000678426	0.000725689	0.000943396
K02016	ABC.FEV.S	0.00179104	0.000937207	0.000595238	0.000590667	0.00127959	0.00107066	0.00141443	0.00135777	0.000704722	0.00075643	0.00129534	0.000673854	0.000751315	0.0013587	0.000718907	0.00136799	0.000707714	0.00148258	0.000729927	0.000857633	0.00149701	0.000772798	0.000615006	0.000749625	0.0017452	0.000631313	0.00141945	0.000570776	0.000772798	0	0.000894454	0.000852515	0.0015748	0	0	0	0.00132013	0.000672948	0.000805802	0.00127227	0.000665336	0.000665336	0.000581058	0.000769231	0.00170213	0	0.00145138	0.00188679
K02017	modC	0.000597015	0	0	0	0.000639795	0.00107066	0	0	0	0	0	0	0	0	0	0.000683995	0.000707714	0	0	0	0.000748503	0	0	0	0	0	0.000709723	0	0.000772798	0	0	0	0	0	0	0	0.000660066	0	0	0	0.000665336	0.000665336	0.000581058	0	0	0	0	0
K02018	modB	0.000597015	0	0	0	0	0.00107066	0	0	0	0	0	0	0	0	0	0	0	0	0	0	0	0	0	0	0	0	0	0	0	0	0	0	0	0	0	0	0	0	0	0	0	0	0	0	0	0	0	0
K02019	modE	0	0	0	0	0	0	0	0	0	0	0.000647668	0.000673854	0.000751315	0.000679348	0.00143781	0.000683995	0.000707714	0.00148258	0.00145985	0.000857633	0.000748503	0.000772798	0	0	0	0	0	0.000570776	0	0	0	0	0	0.000633312	0	0	0	0	0	0	0	0	0	0	0	0	0	0
K02020	modA	0.000597015	0	0	0	0	0	0	0	0	0	0	0	0	0	0	0	0	0	0	0	0	0	0	0	0	0	0	0	0	0	0	0	0	0	0	0	0	0	0	0	0	0	0	0	0	0	0	0
K02022	ABC.MR.TX	0	0	0	0	0	0	0	0	0	0	0	0	0	0	0	0	0	0	0	0	0	0	0	0	0	0	0	0	0	0	0	0	0	0	0	0	0	0	0	0	0	0	0	0	0	0	0	0
K02025	ABC.MS.P	0	0	0	0.000590667	0	0	0.00141443	0.000678887	0	0	0.00194301	0.000673854	0	0.000679348	0.000718907	0.000683995	0.000707714	0.00296516	0	0.00171527	0.000748503	0.0015456	0	0	0	0	0	0	0	0	0	0	0.000787402	0	0	0.000797448	0	0	0.000805802	0.00127227	0.000665336	0.000665336	0	0	0	0	0	0
K02026	ABC.MS.P1	0	0.000468604	0	0.000590667	0	0	0.00141443	0.000678887	0	0	0.00259067	0.00134771	0.000751315	0.0013587	0.00143781	0.00136799	0.00141543	0.00370645	0.000729927	0.0025729	0.00224551	0.0015456	0	0	0	0	0	0	0	0	0	0	0.000787402	0	0	0.000797448	0	0	0.000805802	0.00127227	0.000665336	0.000665336	0	0	0	0	0	0
K02027	ABC.MS.S	0	0	0	0.000590667	0	0	0.000707214	0.000678887	0	0	0.00194301	0.000673854	0	0.0013587	0.000718907	0.00205198	0.00141543	0.00148258	0	0.000857633	0.000748503	0.0015456	0	0	0	0	0	0	0	0	0	0	0	0.000633312	0	0.000797448	0	0	0.000805802	0.000636132	0	0	0	0	0	0	0	0
K02028	ABC.PA.A	0.000597015	0	0	0.000590667	0	0	0	0	0	0	0	0	0	0	0	0	0	0	0	0	0	0	0	0	0	0	0	0	0	0	0	0	0	0	0	0	0	0	0	0	0	0	0	0	0	0	0	0
K02029	ABC.PA.P	0	0	0	0	0	0	0	0	0	0	0	0	0	0	0	0	0	0	0	0	0	0	0	0	0.0008726	0	0	0	0	0	0	0	0	0	0	0	0	0	0	0	0	0	0	0	0	0	0	0
K02030	ABC.PA.S	0	0	0.000595238	0	0	0	0	0	0	0	0	0	0	0	0.000718907	0.000683995	0	0	0	0	0	0.000772798	0	0	0.0008726	0.000631313	0	0.000570776	0	0	0	0	0	0	0	0	0	0	0	0	0	0	0	0	0	0	0	0
K02031	ddpD	0.000597015	0.000468604	0.000595238	0.000590667	0.000639795	0.00107066	0.000707214	0	0.000704722	0	0.000647668	0.00134771	0.000751315	0.000679348	0.000718907	0.000683995	0.000707714	0.00074129	0.000729927	0.000857633	0.000748503	0.000772798	0.000615006	0	0.0008726	0.000631313	0	0.000570776	0.000772798	0.000856164	0	0.000852515	0.000787402	0.000633312	0.00217155	0.000797448	0.000660066	0.000672948	0.000805802	0.000636132	0.000665336	0.000665336	0.000581058	0.000769231	0.000851064	0.000678426	0.000725689	0.000943396
K02032	ddpF	0.000597015	0.000468604	0.000595238	0	0.000639795	0.00107066	0.000707214	0	0	0.00075643	0.000647668	0.00134771	0.000751315	0.000679348	0	0.000683995	0	0	0	0	0	0.000772798	0.000615006	0.000749625	0.0008726	0.000631313	0	0.000570776	0.000772798	0.000856164	0	0	0.000787402	0.000633312	0	0.000797448	0.000660066	0.000672948	0	0.000636132	0.000665336	0.000665336	0.000581058	0.000769231	0.000851064	0	0	0.000943396
K02033	ABC.PE.P	0.00238806	0.000937207	0.00238095	0.00236267	0.00191939	0.00107066	0.000707214	0.000678887	0.000704722	0.00226929	0.00129534	0.00202156	0.00225394	0.00203804	0.00215672	0.00136799	0.00141543	0.00296516	0.00218978	0.0025729	0.00224551	0.00231839	0.00184502	0.00149925	0.0017452	0.00126263	0.000709723	0.00171233	0.000772798	0.00256849	0.00178891	0	0	0.00189994	0.00217155	0.00239234	0.0019802	0.00538358	0.000805802	0.00254453	0.00199601	0.00199601	0.00174317	0.000769231	0.000851064	0.000678426	0.00217707	0.00188679
K02034	ABC.PE.P1	0.00238806	0.00140581	0.00238095	0.00236267	0.00191939	0.00107066	0.00141443	0.000678887	0.00140944	0.00226929	0.00194301	0.00269542	0.00225394	0.00203804	0.00143781	0.00205198	0.00212314	0.00296516	0.00218978	0.0025729	0.00374251	0.00231839	0.00184502	0.00149925	0.0017452	0.00126263	0.000709723	0.00228311	0.000772798	0.00256849	0.000894454	0.00170503	0.0015748	0.00253325	0.00217155	0.00239234	0.00264026	0.00538358	0.000805802	0.00254453	0.00199601	0.00199601	0.00174317	0.000769231	0.000851064	0.000678426	0.00290276	0.00188679
K02035	ABC.PE.S	0.00238806	0.00187441	0.00238095	0.00236267	0.00127959	0.00107066	0.00282885	0.000678887	0.00140944	0.00226929	0.00259067	0.00134771	0.00225394	0.00203804	0.00143781	0.00136799	0.00141543	0.00370645	0.00145985	0.0025729	0.00224551	0.0015456	0.00184502	0.00149925	0.0008726	0.00126263	0.000709723	0.00228311	0.000772798	0.00171233	0.000894454	0.00170503	0.000787402	0.00316656	0.00108578	0.0015949	0.0039604	0.00538358	0.000805802	0.00254453	0.00199601	0.00199601	0.00174317	0.000769231	0.000851064	0.000678426	0.00290276	0.00377358
K02036	pstB	0.00119403	0	0.00119048	0.00118133	0.00127959	0.00214133	0.00141443	0.00135777	0.00140944	0.00151286	0	0.000673854	0.00150263	0	0.00143781	0.00136799	0.00141543	0	0.00145985	0.00171527	0.00149701	0	0.00123001	0.00149925	0	0.00126263	0.00141945	0.00114155	0.0015456	0.00171233	0.00178891	0.00170503	0.0015748	0.00126662	0.00217155	0.0015949	0.00132013	0.00134589	0.0016116	0.00127227	0.00133067	0.00133067	0	0.00153846	0	0.00135685	0	0
K02037	pstC	0.000597015	0	0.000595238	0.000590667	0.000639795	0.00107066	0.000707214	0.000678887	0.000704722	0.00075643	0	0.000673854	0.000751315	0	0.000718907	0.000683995	0	0	0.000729927	0.000857633	0.000748503	0	0	0.000749625	0	0.000631313	0.000709723	0.000570776	0.000772798	0.000856164	0.000894454	0.000852515	0.000787402	0.000633312	0.00108578	0.000797448	0.000660066	0.000672948	0.000805802	0.000636132	0	0	0	0.000769231	0	0.000678426	0	0
K02038	pstA	0.000597015	0	0.000595238	0.000590667	0.000639795	0.00107066	0.000707214	0.000678887	0.000704722	0.00075643	0.000647668	0.000673854	0.000751315	0	0.000718907	0.000683995	0	0	0.000729927	0.000857633	0.000748503	0	0	0.000749625	0	0.000631313	0.000709723	0.000570776	0.000772798	0.000856164	0.000894454	0.000852515	0.000787402	0.000633312	0.00108578	0.000797448	0.000660066	0.000672948	0.000805802	0.000636132	0.000665336	0.000665336	0	0.000769231	0	0.000678426	0	0
K02039	phoU	0.000597015	0	0	0.000590667	0.000639795	0	0.000707214	0.000678887	0.000704722	0.00075643	0	0.000673854	0.000751315	0	0.000718907	0.000683995	0.000707714	0	0.000729927	0.000857633	0.000748503	0	0.000615006	0.000749625	0	0.000631313	0.000709723	0.000570776	0.000772798	0.000856164	0.000894454	0.000852515	0.000787402	0.000633312	0.00108578	0.000797448	0.000660066	0.000672948	0.000805802	0.000636132	0.000665336	0.000665336	0	0.000769231	0	0.000678426	0	0.000943396
K02040	pstS	0.000597015	0	0.00119048	0.000590667	0.000639795	0	0.00141443	0.00135777	0.00140944	0.00075643	0	0.000673854	0.000751315	0	0	0.000683995	0	0	0.000729927	0.000857633	0.000748503	0	0.000615006	0.000749625	0	0.00126263	0.000709723	0.000570776	0.000772798	0.000856164	0.000894454	0.000852515	0.000787402	0.000633312	0.00108578	0.000797448	0.000660066	0.000672948	0.000805802	0.000636132	0	0	0	0.000769231	0.000851064	0.000678426	0	0
K02041	phnC	0	0	0	0	0	0	0	0	0	0	0	0	0	0	0	0	0	0	0	0	0	0	0	0	0	0	0	0	0	0	0	0	0	0	0	0	0	0	0	0	0	0	0	0	0	0	0	0
K02042	phnE	0	0	0	0	0	0	0	0	0	0	0	0	0	0	0	0	0	0	0	0	0	0	0	0	0	0	0	0	0	0	0	0	0	0	0	0	0	0	0	0	0	0	0	0	0	0	0	0
K02044	phnD	0	0	0	0	0	0	0	0	0	0	0	0	0	0	0	0	0	0	0	0	0	0	0	0	0	0	0	0	0	0	0	0	0	0	0	0	0	0	0	0	0	0	0	0	0	0	0	0
K02045	cysA	0	0	0	0	0	0	0	0	0	0	0	0	0	0	0	0	0	0	0	0	0	0	0.000615006	0	0	0	0	0	0	0	0	0	0	0	0	0	0.000660066	0	0	0	0	0	0	0	0	0	0	0
K02046	cysU	0	0	0	0	0	0	0	0	0	0	0	0	0	0	0	0	0	0	0	0	0	0	0.000615006	0	0	0	0	0	0	0	0	0	0	0	0	0	0.000660066	0	0	0	0	0	0	0	0	0	0	0
K02047	cysW	0	0	0	0	0	0	0	0	0	0	0	0	0	0	0	0	0	0	0	0	0	0	0.000615006	0	0	0	0	0	0	0	0	0	0	0	0	0	0.000660066	0	0	0	0	0	0	0	0	0	0	0
K02049	ABC.SN.A	0	0	0	0	0	0	0.000707214	0.000678887	0.000704722	0	0.000647668	0.000673854	0	0.000679348	0	0.000683995	0.000707714	0.00074129	0.000729927	0	0.000748503	0	0	0	0	0	0	0	0.000772798	0	0	0	0	0.000633312	0	0	0	0	0	0.000636132	0.000665336	0.000665336	0	0	0	0	0	0
K02050	ABC.SN.P	0	0	0	0	0	0	0.000707214	0.000678887	0.000704722	0	0.000647668	0.000673854	0	0.000679348	0	0.000683995	0.000707714	0.00074129	0.000729927	0	0	0	0.000615006	0	0	0	0	0	0.000772798	0	0	0	0	0.000633312	0	0	0	0	0	0.000636132	0.000665336	0.000665336	0	0	0	0	0	0
K02051	ABC.SN.S	0.000597015	0	0.000595238	0	0	0	0	0	0	0	0	0	0	0	0	0	0	0	0	0	0	0	0.000615006	0	0	0	0	0	0	0	0	0	0	0	0	0	0	0	0.000805802	0	0	0	0	0	0	0	0	0
K02052	ABC.SP.A	0	0.000468604	0	0	0	0	0	0.000678887	0.000704722	0	0	0.000673854	0	0	0	0	0	0.00074129	0	0.000857633	0.000748503	0.000772798	0.000615006	0	0	0	0	0	0	0.00171233	0	0	0	0	0	0	0.000660066	0.000672948	0	0	0	0	0	0	0	0	0	0.000943396
K02053	ABC.SP.P	0	0	0	0	0	0	0	0	0	0	0	0	0	0	0	0	0	0	0	0	0	0	0	0	0	0.000631313	0	0	0	0.000856164	0	0	0	0	0	0	0	0.000672948	0	0	0	0	0	0	0	0	0	0
K02054	ABC.SP.P1	0	0	0	0	0	0	0	0	0	0	0	0	0	0	0	0	0	0	0	0	0	0	0	0	0	0.000631313	0	0	0	0.000856164	0	0	0	0	0	0	0	0.000672948	0	0	0	0	0	0	0	0	0	0
K02055	ABC.SP.S	0	0	0	0	0	0	0	0	0	0	0	0	0	0	0	0	0	0.00074129	0	0	0	0	0	0	0	0.000631313	0	0	0	0.000856164	0	0	0	0	0	0	0	0.000672948	0	0	0	0	0	0	0	0	0	0
K02056	ABC.SS.A	0	0	0	0	0	0	0	0	0	0	0	0	0	0	0	0	0	0	0	0	0	0	0	0	0	0	0	0	0	0	0	0	0	0	0	0	0	0	0	0	0	0	0	0	0	0	0	0
K02057	ABC.SS.P	0	0	0	0	0	0	0	0	0	0	0	0	0	0	0	0	0	0	0	0	0	0	0	0	0	0	0	0	0	0	0	0	0	0	0	0	0	0	0	0	0	0	0	0	0	0	0	0
K02058	ABC.SS.S	0	0	0	0	0	0	0	0	0	0	0	0	0	0	0	0	0	0	0	0	0	0	0	0	0	0	0	0	0	0	0	0	0	0	0	0	0	0	0	0	0	0	0	0	0	0	0	0
K02064	thiB, tbpA	0	0	0	0	0	0	0	0	0	0	0	0	0	0	0	0	0	0	0	0	0	0	0	0	0	0	0	0	0	0	0	0	0	0	0	0	0	0	0	0	0	0	0	0	0	0	0	0
K02065	mlaF, linL, mkl	0.000597015	0.000937207	0.000595238	0.000590667	0.00127959	0.00107066	0.00141443	0.00135777	0.000704722	0.00075643	0.00129534	0.000673854	0.00150263	0.0013587	0.00143781	0.00136799	0.000707714	0.00074129	0.00145985	0.00171527	0.00149701	0.0015456	0.00123001	0.00149925	0.0017452	0.000631313	0.000709723	0.00114155	0.0015456	0.00171233	0.00178891	0.00170503	0	0.00126662	0.00108578	0.000797448	0.000660066	0.000672948	0	0.00127227	0.00199601	0.00199601	0.00116212	0.00230769	0.000851064	0.000678426	0.00145138	0.00188679
K02066	mlaE, linK	0.00119403	0.000937207	0.00119048	0.000590667	0.00127959	0.00107066	0.00141443	0.00135777	0.00140944	0.00075643	0.00129534	0.00134771	0.00150263	0.0013587	0.00143781	0.00136799	0.00141543	0.00074129	0.00145985	0.00171527	0.00149701	0.0015456	0.00123001	0.00149925	0.0017452	0.00189394	0.00141945	0.00171233	0.0015456	0.00171233	0.00178891	0.00170503	0.0015748	0.00126662	0.00108578	0.000797448	0.000660066	0.00134589	0	0.00127227	0.00199601	0.00199601	0.00174317	0.00230769	0.00170213	0.00135685	0.00217707	0.00283019
K02067	mlaD, linM	0.00119403	0.00140581	0.00119048	0.000590667	0.00191939	0.00107066	0.00212164	0.00203666	0.00211416	0.00075643	0.00129534	0.000673854	0.00150263	0.0013587	0.00143781	0.00136799	0.000707714	0.00074129	0.00145985	0.00171527	0.00149701	0.0015456	0.00184502	0.00149925	0.0017452	0.00189394	0.00141945	0.00171233	0.0015456	0.00171233	0.00178891	0.00170503	0.00236221	0.00126662	0.00108578	0.000797448	0.000660066	0.00134589	0	0.0019084	0.00266134	0.00266134	0.00174317	0.00230769	0.00170213	0.00135685	0.00217707	0.00188679
K02068	STAR1, fetA	0	0	0	0	0	0	0	0	0	0	0	0	0	0	0	0	0	0	0	0	0	0	0	0	0	0	0	0	0	0	0	0	0	0	0	0	0	0	0	0	0	0	0	0	0	0	0	0
K02069	STAR2, fetB	0	0	0	0	0.000639795	0	0	0	0	0	0	0	0	0	0	0	0	0	0	0	0	0	0	0	0	0	0	0	0	0	0	0	0	0	0	0	0	0	0	0	0	0	0	0	0	0	0	0
K02074	ABC.ZM.A	0	0	0	0	0	0	0	0	0	0	0	0	0	0	0	0	0	0	0	0	0	0	0	0	0	0	0	0	0	0	0	0	0	0	0	0	0	0	0	0	0	0	0	0	0	0	0	0
K02075	ABC.ZM.P	0	0	0	0	0	0	0	0	0	0	0.000647668	0	0.000751315	0.000679348	0.000718907	0.000683995	0.000707714	0.00074129	0.000729927	0.000857633	0.000748503	0.000772798	0	0	0.0008726	0	0	0	0.000772798	0	0.000894454	0.000852515	0	0	0	0	0	0	0.000805802	0	0	0	0	0.000769231	0	0	0.000725689	0
K02077	ABC.ZM.S	0	0	0	0.000590667	0	0	0	0	0	0	0.000647668	0.000673854	0.000751315	0.000679348	0.000718907	0.000683995	0.000707714	0.00074129	0.000729927	0.000857633	0.000748503	0.000772798	0	0.000749625	0.0008726	0	0	0	0.000772798	0	0.000894454	0.000852515	0.000787402	0	0	0	0	0	0.000805802	0	0.000665336	0.000665336	0	0.000769231	0.000851064	0.000678426	0.000725689	0.000943396
K02078	acpP, acpM	0.00119403	0.000468604	0.00119048	0.00118133	0.00127959	0.00107066	0.00141443	0.000678887	0.00140944	0.00075643	0.000647668	0.000673854	0.000751315	0.000679348	0.000718907	0.000683995	0.000707714	0.00148258	0.000729927	0.000857633	0.000748503	0.000772798	0.000615006	0.000749625	0.0008726	0.000631313	0.000709723	0.00114155	0.000772798	0.000856164	0.000894454	0.000852515	0.000787402	0.000633312	0.00108578	0.000797448	0.000660066	0.000672948	0.000805802	0.000636132	0.000665336	0.000665336	0.000581058	0.000769231	0.000851064	0.000678426	0.000725689	0.000943396
K02080	agaI	0	0	0	0	0	0	0	0	0	0	0	0	0	0	0	0	0	0	0	0	0	0	0	0	0	0	0	0	0	0	0	0	0	0	0	0	0	0	0	0	0	0	0	0	0	0	0	0
K02081	agaR	0	0	0	0	0	0	0	0	0	0	0	0	0	0	0	0	0	0	0	0	0	0	0	0	0	0	0	0	0	0	0	0	0	0	0	0	0	0	0	0	0	0	0	0	0	0	0	0
K02082	agaS	0	0	0	0	0	0	0	0	0	0	0	0	0	0	0	0	0	0	0	0	0	0	0	0	0	0	0	0	0	0	0	0	0	0	0	0	0	0	0	0	0	0	0	0	0	0	0	0
K02083	allC	0	0	0	0	0	0	0	0	0	0	0	0	0.000751315	0	0.000718907	0	0	0	0.000729927	0	0.000748503	0	0	0	0	0	0	0	0	0	0	0	0	0	0	0	0	0	0	0	0	0	0	0	0	0	0	0.000943396
K02103	araR	0	0	0	0	0	0	0	0	0	0	0	0	0	0	0	0	0	0	0	0	0	0	0	0	0	0	0	0	0	0	0	0	0	0	0	0	0	0	0	0	0	0	0	0	0	0	0	0
K02106	atoE	0	0	0	0	0	0.00107066	0	0	0	0	0.000647668	0	0	0	0	0	0.000707714	0	0	0	0	0	0	0.000749625	0.0008726	0	0	0	0	0	0	0	0	0	0	0	0	0	0	0	0	0	0	0	0	0	0	0
K02108	ATPF0A, atpB	0.000597015	0.000468604	0.000595238	0.000590667	0.000639795	0.00107066	0.000707214	0.00135777	0.000704722	0.00075643	0.000647668	0.000673854	0.000751315	0	0.000718907	0.000683995	0.000707714	0.00074129	0.000729927	0.000857633	0.000748503	0.000772798	0.000615006	0.000749625	0.0008726	0.000631313	0.000709723	0.000570776	0.000772798	0.000856164	0.000894454	0.000852515	0.000787402	0.000633312	0.00108578	0.0015949	0.000660066	0.000672948	0.000805802	0.000636132	0.000665336	0.000665336	0.000581058	0.000769231	0.000851064	0.000678426	0.000725689	0.000943396
K02109	ATPF0B, atpF	0.000597015	0.000468604	0.000595238	0.000590667	0.000639795	0.00107066	0.000707214	0.00135777	0.000704722	0.00075643	0.000647668	0.000673854	0.000751315	0.000679348	0.000718907	0.000683995	0.000707714	0.00074129	0.000729927	0.000857633	0.000748503	0.000772798	0.000615006	0.000749625	0.0008726	0.000631313	0.000709723	0.000570776	0.000772798	0.000856164	0.000894454	0.000852515	0.000787402	0.000633312	0	0.0015949	0.000660066	0.000672948	0.000805802	0.000636132	0.000665336	0.000665336	0.000581058	0.000769231	0.000851064	0.000678426	0.000725689	0.000943396
K02110	ATPF0C, atpE	0.000597015	0.000468604	0.000595238	0.000590667	0.000639795	0.00107066	0.000707214	0.00135777	0.000704722	0.00075643	0.000647668	0.000673854	0.000751315	0	0.000718907	0.000683995	0.000707714	0.00074129	0.000729927	0.000857633	0.000748503	0.000772798	0.000615006	0.000749625	0.0008726	0.000631313	0.000709723	0.000570776	0.000772798	0.000856164	0.000894454	0.000852515	0.000787402	0.000633312	0.00108578	0.0015949	0.000660066	0.000672948	0.000805802	0.000636132	0.000665336	0.000665336	0.000581058	0.000769231	0.000851064	0.000678426	0.000725689	0.000943396
K02111	ATPF1A, atpA	0.000597015	0.000468604	0.000595238	0.000590667	0.000639795	0.00107066	0.000707214	0.000678887	0.000704722	0.00075643	0.000647668	0.000673854	0.000751315	0.000679348	0.000718907	0.000683995	0	0.00074129	0.000729927	0.000857633	0.000748503	0.000772798	0.000615006	0.000749625	0.0008726	0.000631313	0.000709723	0.000570776	0.000772798	0.000856164	0.000894454	0.000852515	0.000787402	0.000633312	0	0.000797448	0.000660066	0.000672948	0.000805802	0	0.000665336	0.000665336	0.000581058	0.000769231	0.000851064	0.000678426	0.000725689	0.000943396
K02112	ATPF1B, atpD	0.000597015	0.000468604	0.000595238	0.000590667	0.000639795	0.00107066	0.000707214	0.00135777	0.000704722	0.00075643	0.000647668	0.000673854	0.000751315	0.000679348	0.000718907	0.000683995	0	0.00074129	0.000729927	0.000857633	0.000748503	0.000772798	0.000615006	0.000749625	0.0008726	0.000631313	0.000709723	0.000570776	0	0.000856164	0.000894454	0.000852515	0.000787402	0.000633312	0.00108578	0.000797448	0.000660066	0.000672948	0.000805802	0.000636132	0.000665336	0.000665336	0.000581058	0.000769231	0.000851064	0.000678426	0.000725689	0.000943396
K02113	ATPF1D, atpH	0.000597015	0.000468604	0.000595238	0.000590667	0.000639795	0.00107066	0.000707214	0.000678887	0.000704722	0.00075643	0.000647668	0.000673854	0.000751315	0.000679348	0.000718907	0.000683995	0.000707714	0.00074129	0.000729927	0.000857633	0.000748503	0.000772798	0.000615006	0.000749625	0.0008726	0.000631313	0.000709723	0.000570776	0.000772798	0.000856164	0.000894454	0.000852515	0.000787402	0.000633312	0.00108578	0.000797448	0.000660066	0.000672948	0.000805802	0.000636132	0.000665336	0.000665336	0.000581058	0.000769231	0.000851064	0.000678426	0.000725689	0.000943396
K02114	ATPF1E, atpC	0.000597015	0.000468604	0.000595238	0.000590667	0.000639795	0.00107066	0.000707214	0.00135777	0.000704722	0.00075643	0.000647668	0.000673854	0.000751315	0.000679348	0.000718907	0.000683995	0.000707714	0.00074129	0.000729927	0.000857633	0.000748503	0.000772798	0.000615006	0.000749625	0.0008726	0.000631313	0.000709723	0.000570776	0.000772798	0.000856164	0.000894454	0.000852515	0.000787402	0.000633312	0.00108578	0.000797448	0.000660066	0.000672948	0.000805802	0.000636132	0.000665336	0.000665336	0.000581058	0.000769231	0.000851064	0.000678426	0.000725689	0.000943396
K02115	ATPF1G, atpG	0.000597015	0.000468604	0.000595238	0.000590667	0.000639795	0.00107066	0.000707214	0.00135777	0.000704722	0.00075643	0	0.000673854	0.000751315	0.000679348	0.000718907	0.000683995	0	0.00074129	0.000729927	0.000857633	0.000748503	0.000772798	0.000615006	0.000749625	0.0008726	0.000631313	0.000709723	0.000570776	0.000772798	0.000856164	0.000894454	0.000852515	0.000787402	0.000633312	0	0.000797448	0.000660066	0.000672948	0.000805802	0	0.000665336	0.000665336	0.000581058	0.000769231	0.000851064	0.000678426	0.000725689	0.000943396
K02116	atpI	0	0	0	0	0	0	0	0.000678887	0	0	0	0	0	0	0	0	0	0	0	0	0	0.000772798	0	0	0	0	0	0	0	0	0	0	0	0	0	0	0	0	0	0	0	0	0	0	0	0.000678426	0	0
K02117	ATPVA, ntpA, atpA	0	0	0	0.000590667	0	0	0	0	0	0.00075643	0	0	0	0	0	0	0	0	0	0	0	0	0	0	0	0	0	0	0	0	0	0.000852515	0	0	0	0	0	0	0	0	0	0	0	0.000769231	0	0.000678426	0	0
K02118	ATPVB, ntpB, atpB	0	0	0	0.000590667	0	0	0	0	0	0.00075643	0	0	0	0	0	0	0	0	0	0	0	0	0	0	0	0	0	0	0	0	0	0.000852515	0	0	0	0	0	0	0	0	0	0	0	0.000769231	0	0.000678426	0	0
K02119	ATPVC, ntpC, atpC	0	0	0	0.000590667	0	0	0	0	0	0	0	0	0	0	0	0	0	0	0	0	0	0	0	0	0	0	0	0	0	0	0	0.000852515	0	0	0	0	0	0	0	0	0	0	0	0.000769231	0	0.000678426	0	0
K02120	ATPVD, ntpD, atpD	0	0	0	0.000590667	0	0	0	0	0	0.00075643	0	0	0	0	0	0	0	0	0	0	0	0	0	0	0	0	0	0	0	0	0	0.000852515	0	0	0	0	0	0	0	0	0	0	0	0.000769231	0	0.000678426	0	0
K02121	ATPVE, ntpE, atpE	0	0	0	0	0	0	0	0	0	0.00075643	0	0	0	0	0	0	0	0	0	0	0	0	0	0	0	0	0	0	0	0	0	0.000852515	0	0	0	0	0	0	0	0	0	0	0	0.000769231	0	0.000678426	0	0
K02122	ATPVF, ntpF, atpF	0	0	0	0.000590667	0	0	0	0	0	0.00075643	0	0	0	0	0	0	0	0	0	0	0	0	0	0	0	0	0	0	0	0	0	0.000852515	0	0	0	0	0	0	0	0	0	0	0	0.000769231	0	0.000678426	0	0
K02123	ATPVI, ntpI, atpI	0	0	0	0.000590667	0	0	0	0	0	0.00075643	0	0	0	0	0	0	0	0	0	0	0	0	0	0	0	0	0	0	0	0	0	0.000852515	0	0	0	0	0	0	0	0	0	0	0	0.000769231	0	0.000678426	0	0
K02124	ATPVK, ntpK, atpK	0	0	0	0.000590667	0	0	0	0	0	0.00075643	0	0	0	0	0	0	0	0	0	0	0	0	0	0	0	0	0	0	0	0	0	0.000852515	0	0	0	0	0	0	0	0	0	0	0	0.000769231	0	0.000678426	0	0
K02160	accB, bccP	0.000597015	0.000468604	0.000595238	0.000590667	0.000639795	0.00107066	0.000707214	0.000678887	0.000704722	0.00075643	0.000647668	0.000673854	0.000751315	0.000679348	0.000718907	0.000683995	0.000707714	0.00074129	0.000729927	0.000857633	0.000748503	0.000772798	0.000615006	0.000749625	0.0008726	0.000631313	0.000709723	0.000570776	0.000772798	0	0.000894454	0	0.000787402	0.000633312	0.00108578	0.0015949	0.000660066	0.000672948	0.000805802	0.000636132	0.000665336	0.000665336	0.00174317	0.000769231	0.000851064	0.000678426	0.000725689	0.000943396
K02164	norE	0	0	0	0	0	0	0	0	0	0	0	0	0	0	0	0	0	0	0	0	0	0	0	0	0	0	0	0	0	0	0	0	0	0	0	0	0	0	0	0	0	0	0	0	0	0	0	0
K02167	betI	0	0	0	0	0	0	0	0	0	0	0	0	0.000751315	0	0.000718907	0	0	0	0.000729927	0	0	0	0	0	0.0008726	0.000631313	0	0	0.000772798	0	0	0	0	0	0	0	0	0	0	0	0	0	0	0	0	0	0	0
K02168	betT, betS	0	0	0	0	0	0	0	0	0	0	0	0	0	0	0	0	0	0	0	0	0	0	0	0	0	0	0	0	0	0	0	0	0	0	0	0	0	0	0	0	0	0	0	0	0	0	0	0
K02169	bioC	0	0.000468604	0	0	0	0	0	0	0	0	0	0	0	0	0	0	0	0	0	0	0	0	0	0	0	0	0	0	0	0	0	0	0	0	0	0	0	0	0	0.000636132	0	0	0	0	0	0	0	0
K02170	bioH	0	0	0	0	0	0	0	0	0	0	0	0	0	0	0	0	0	0	0	0	0	0	0	0	0	0	0	0	0	0	0	0	0	0	0	0	0	0	0	0	0	0	0	0	0	0	0	0
K02171	blaI	0	0	0	0	0	0	0	0	0	0	0	0	0.000751315	0.000679348	0	0.000683995	0	0	0	0	0	0	0.000615006	0	0	0	0	0	0	0	0	0	0	0	0	0	0	0	0	0	0	0	0	0	0	0	0.000725689	0
K02172	blaR1	0	0	0	0	0.000639795	0	0	0	0	0	0	0	0	0	0	0	0	0	0	0	0	0	0	0	0	0	0	0	0	0	0	0	0	0	0	0	0	0	0	0	0	0	0	0	0	0	0	0
K02182	caiC	0	0	0	0	0	0	0	0	0	0	0	0	0	0	0	0	0	0	0	0	0	0	0	0	0	0	0	0	0	0	0	0	0	0	0	0	0	0	0	0	0	0	0	0	0	0	0	0
K02192	bfd	0	0	0	0	0	0	0	0	0	0	0	0	0	0	0	0	0	0	0	0	0	0	0	0	0	0	0	0	0	0	0	0	0	0	0	0	0	0	0	0	0	0	0	0	0	0	0	0
K02193	ccmA	0	0	0	0	0	0	0	0	0	0.00075643	0	0	0	0	0	0	0	0	0	0	0	0	0	0	0.0008726	0	0	0	0	0.000856164	0	0	0	0	0.00108578	0.000797448	0	0	0	0	0	0	0	0	0	0.000678426	0	0
K02194	ccmB	0.000597015	0.000468604	0.000595238	0.000590667	0.000639795	0.00107066	0.00141443	0.000678887	0.000704722	0.00075643	0.000647668	0.000673854	0.000751315	0.000679348	0.00143781	0.000683995	0.000707714	0.00074129	0.000729927	0.000857633	0.000748503	0.000772798	0	0.000749625	0.0008726	0.000631313	0.000709723	0.000570776	0.000772798	0.000856164	0.000894454	0.000852515	0.000787402	0.000633312	0.00108578	0.000797448	0.000660066	0.000672948	0.000805802	0.000636132	0.000665336	0.000665336	0.000581058	0.000769231	0.000851064	0.000678426	0.000725689	0.000943396
K02195	ccmC	0.000597015	0.000468604	0.000595238	0.000590667	0.000639795	0.00107066	0.00141443	0.000678887	0.000704722	0.00075643	0.000647668	0.000673854	0.000751315	0.000679348	0.00143781	0.000683995	0.000707714	0.00074129	0.000729927	0.000857633	0.000748503	0.000772798	0.000615006	0.000749625	0.0008726	0.000631313	0.000709723	0.000570776	0.000772798	0.000856164	0.000894454	0.000852515	0.000787402	0.000633312	0	0.000797448	0.000660066	0.000672948	0.000805802	0.000636132	0.000665336	0.000665336	0.000581058	0.000769231	0.000851064	0.000678426	0.000725689	0.000943396
K02196	ccmD	0	0	0	0	0	0	0	0	0	0	0	0	0	0	0	0	0	0	0	0	0	0	0	0	0	0	0	0	0	0	0	0	0	0	0	0	0	0	0	0	0	0	0	0	0	0	0	0
K02197	ccmE	0.000597015	0.000468604	0.000595238	0.000590667	0.000639795	0.00107066	0.00141443	0.000678887	0.000704722	0.00075643	0.000647668	0.000673854	0.000751315	0.000679348	0.000718907	0.000683995	0.000707714	0.00074129	0.000729927	0.000857633	0.000748503	0.000772798	0.000615006	0.000749625	0.0008726	0.000631313	0.000709723	0.000570776	0.000772798	0.000856164	0.000894454	0.000852515	0.000787402	0.000633312	0.00108578	0.000797448	0.000660066	0.000672948	0.000805802	0.000636132	0.000665336	0.000665336	0.000581058	0.000769231	0.000851064	0.000678426	0.000725689	0.000943396
K02198	ccmF	0.000597015	0.000468604	0.000595238	0.000590667	0.000639795	0.00107066	0.00141443	0.000678887	0.000704722	0.00075643	0.000647668	0.000673854	0.000751315	0.000679348	0.000718907	0.000683995	0.000707714	0.00148258	0.000729927	0.000857633	0.000748503	0.000772798	0.000615006	0.000749625	0.0008726	0.000631313	0.000709723	0.000570776	0.000772798	0.000856164	0.000894454	0.000852515	0.000787402	0.000633312	0	0.000797448	0.000660066	0.000672948	0.000805802	0.000636132	0.000665336	0.000665336	0.000581058	0.000769231	0.000851064	0.000678426	0.000725689	0.000943396
K02199	ccmG, dsbE	0	0	0	0.000590667	0	0	0.000707214	0	0	0	0.000647668	0	0	0	0	0	0	0	0	0	0	0	0	0	0.0008726	0	0	0	0	0	0	0	0.000787402	0	0	0	0	0	0.000805802	0	0.000665336	0.000665336	0	0	0.000851064	0.000678426	0	0
K02200	ccmH	0	0	0	0.000590667	0	0	0.000707214	0	0	0	0	0	0	0	0	0	0	0.00074129	0	0.000857633	0	0	0	0	0.0008726	0	0.000709723	0.000570776	0	0	0.000894454	0	0.000787402	0	0	0	0.000660066	0	0.000805802	0	0.000665336	0.000665336	0	0	0.000851064	0	0	0
K02203	thrH	0	0	0	0	0	0	0	0	0	0	0	0	0	0	0	0	0	0	0	0	0	0	0	0	0	0	0	0	0	0	0	0	0	0	0	0	0	0	0	0	0	0	0	0	0	0	0	0
K02204	thrB2	0	0	0	0	0	0	0	0	0	0	0	0	0	0	0	0	0	0	0	0	0	0	0	0	0	0	0	0	0	0	0	0	0	0	0	0	0	0	0	0	0	0	0	0	0	0	0	0
K02217	ftnA, ftn	0	0	0	0	0	0	0	0	0	0	0	0	0	0	0	0	0	0	0	0	0	0	0	0.000749625	0	0	0	0	0.000772798	0.000856164	0.000894454	0.000852515	0	0.000633312	0	0	0	0	0	0	0	0	0	0.000769231	0	0	0.000725689	0.000943396
K02221	yggT	0.000597015	0.000468604	0.000595238	0.000590667	0.000639795	0	0.000707214	0.000678887	0.000704722	0.00151286	0.000647668	0.000673854	0.000751315	0.000679348	0.000718907	0.000683995	0.000707714	0.00074129	0.000729927	0	0.000748503	0.000772798	0.000615006	0.000749625	0.0008726	0	0.000709723	0.000570776	0	0.000856164	0.000894454	0.000852515	0.000787402	0	0.00108578	0.0015949	0.000660066	0.000672948	0.000805802	0	0.000665336	0.000665336	0.000581058	0.000769231	0	0.000678426	0.000725689	0.000943396
K02224	cobB-cbiA	0	0	0	0	0	0	0	0	0	0	0	0	0	0	0	0	0	0	0	0	0	0	0	0	0	0	0	0	0	0	0	0	0	0	0	0	0	0	0	0	0	0	0	0	0	0	0	0
K02226	cobC, phpB	0.000597015	0	0	0	0	0	0	0	0	0	0	0	0	0	0	0	0	0	0	0	0	0	0	0	0	0	0	0	0	0	0	0	0	0	0	0	0	0	0	0	0	0	0	0	0	0	0	0
K02227	cbiB, cobD	0.000597015	0	0	0	0	0	0	0	0	0	0	0	0	0	0	0	0	0	0	0	0	0	0	0	0	0	0	0	0	0	0	0	0	0	0	0	0	0	0	0	0	0	0	0	0	0	0	0
K02231	cobP, cobU	0.000597015	0	0	0	0	0	0	0	0	0	0	0	0	0	0	0	0	0	0	0	0	0	0	0	0	0	0	0	0	0	0	0	0	0	0	0	0	0	0	0	0	0	0	0	0	0	0	0
K02232	cobQ, cbiP	0.000597015	0	0	0	0	0	0	0	0	0	0	0	0	0	0	0	0	0.00074129	0	0	0	0	0	0	0	0	0	0	0	0	0	0	0	0	0	0	0	0	0	0	0	0	0	0	0	0	0	0
K02233	E2.7.8.26, cobS, cobV	0.000597015	0	0	0	0	0	0	0	0	0	0	0	0	0	0	0	0	0	0	0	0	0	0	0	0	0	0	0	0	0	0	0	0	0	0	0	0	0	0	0	0	0	0	0	0	0	0	0
K02237	comEA	0	0	0	0	0	0	0	0	0	0	0	0.00134771	0	0.000679348	0	0	0.000707714	0	0	0	0	0	0	0	0.0008726	0	0	0	0	0	0	0	0.000787402	0.000633312	0	0	0.000660066	0	0	0.000636132	0	0	0	0.000769231	0	0	0	0.000943396
K02238	comEC	0	0.000937207	0	0	0	0.00107066	0.00141443	0	0	0.00075643	0.000647668	0.000673854	0.000751315	0.0013587	0.000718907	0	0.000707714	0.00148258	0.000729927	0.000857633	0.000748503	0.000772798	0.000615006	0.000749625	0.0008726	0	0	0.000570776	0	0.000856164	0.000894454	0.000852515	0.000787402	0	0	0.0015949	0	0	0	0	0.000665336	0.000665336	0.00116212	0.000769231	0.00170213	0	0	0.000943396
K02241	comFB	0	0	0	0.000590667	0	0	0	0.000678887	0	0.00075643	0.000647668	0	0	0.000679348	0	0	0	0.00074129	0.000729927	0.000857633	0	0	0	0	0	0	0	0	0.000772798	0.000856164	0.000894454	0	0	0.000633312	0	0.000797448	0.000660066	0	0	0	0.000665336	0.000665336	0	0	0	0	0	0
K02242	comFC	0	0	0	0	0	0	0	0	0	0	0	0	0	0	0	0	0	0	0	0	0	0	0	0	0	0	0	0	0	0	0	0	0	0	0	0	0	0	0	0	0	0	0	0	0	0	0	0
K02246	comGD	0	0	0	0	0	0	0	0	0	0	0	0	0	0	0	0	0	0	0	0	0	0	0	0	0	0	0	0	0	0	0	0	0	0	0	0	0	0	0	0	0	0	0	0	0	0	0	0
K02257	COX10, ctaB, cyoE	0.000597015	0.000468604	0.000595238	0.000590667	0.000639795	0.00107066	0.000707214	0.000678887	0.000704722	0.00075643	0.000647668	0.000673854	0.000751315	0.000679348	0.000718907	0.000683995	0.000707714	0.00074129	0.000729927	0.000857633	0	0.000772798	0.000615006	0.000749625	0.0008726	0.000631313	0.000709723	0.000570776	0.000772798	0	0.000894454	0.000852515	0.000787402	0.000633312	0.00108578	0.000797448	0.000660066	0.000672948	0.000805802	0.000636132	0.000665336	0.000665336	0.000581058	0.00153846	0.000851064	0.000678426	0.000725689	0.000943396
K02259	COX15, ctaA	0.000597015	0.000468604	0.000595238	0.000590667	0.000639795	0.00107066	0.000707214	0.000678887	0.000704722	0.00075643	0.000647668	0.00134771	0.000751315	0.000679348	0.000718907	0.000683995	0.000707714	0.00074129	0.000729927	0.000857633	0.000748503	0.000772798	0.000615006	0.000749625	0.0008726	0.000631313	0.00141945	0.000570776	0.0015456	0.000856164	0.000894454	0.000852515	0.000787402	0.000633312	0	0.0015949	0	0	0.000805802	0.000636132	0.000665336	0.000665336	0	0.000769231	0.000851064	0.000678426	0.000725689	0
K02274	coxA, ctaD	0.000597015	0.00187441	0.000595238	0.001772	0.000639795	0.00107066	0.00141443	0.00271555	0.00211416	0.00151286	0.00388601	0.00134771	0.00375657	0.0013587	0.00287563	0.00136799	0.00212314	0.00148258	0.00145985	0.00171527	0.00224551	0.0015456	0.000615006	0.000749625	0.0017452	0.00189394	0.00141945	0.000570776	0.00231839	0.000856164	0.00178891	0.00170503	0.0015748	0.000633312	0.00108578	0.000797448	0.00132013	0.000672948	0.000805802	0.000636132	0.000665336	0.000665336	0.00174317	0.00384615	0.000851064	0.00135685	0.00145138	0.00188679
K02275	coxB, ctaC	0.000597015	0.000937207	0	0.001772	0	0.00107066	0.000707214	0.00203666	0.00140944	0.00151286	0.00388601	0.00134771	0.00375657	0.0013587	0.00287563	0.00205198	0.00212314	0.00148258	0.00145985	0.00171527	0.00224551	0.0015456	0.000615006	0.000749625	0.0008726	0.00126263	0.00141945	0	0.00231839	0.000856164	0.00268336	0.00170503	0.000787402	0.000633312	0	0.000797448	0.000660066	0	0	0	0.000665336	0.000665336	0.00232423	0.00384615	0	0.000678426	0.00145138	0.00188679
K02276	coxC, ctaE	0	0.000468604	0	0.000590667	0.000639795	0.00214133	0.00212164	0.00135777	0.00140944	0.00151286	0.00259067	0.000673854	0.00225394	0.000679348	0.00215672	0.000683995	0.00212314	0.00074129	0.000729927	0.000857633	0.00149701	0.000772798	0.000615006	0	0.0026178	0.00126263	0	0.000570776	0	0.000856164	0	0	0	0	0	0	0	0.000672948	0	0.000636132	0	0	0.00174317	0.00307692	0	0	0.000725689	0.000943396
K02277	coxD, ctaF	0	0	0.000595238	0	0	0	0	0	0	0	0.000647668	0.000673854	0.000751315	0	0.000718907	0	0.000707714	0.00074129	0	0.000857633	0	0.000772798	0	0	0	0	0	0	0	0	0	0	0	0	0	0	0	0	0	0	0	0	0	0.000769231	0.000851064	0	0.000725689	0
K02278	cpaA, tadV	0	0	0.000595238	0.000590667	0	0	0	0.000678887	0	0	0.000647668	0	0	0.000679348	0	0	0	0	0	0	0	0	0.000615006	0	0	0.000631313	0	0.000570776	0	0	0	0.000852515	0	0	0	0	0	0	0	0	0.000665336	0.000665336	0	0	0	0	0	0
K02279	cpaB, rcpC	0	0	0.000595238	0.000590667	0	0	0	0	0	0	0.000647668	0	0	0.000679348	0	0	0	0	0	0	0	0	0.000615006	0	0	0.000631313	0	0.000570776	0	0	0	0.000852515	0	0	0	0	0	0	0	0	0.000665336	0.000665336	0	0	0	0	0	0
K02280	cpaC, rcpA	0	0	0.000595238	0.000590667	0	0	0	0.000678887	0	0	0	0	0	0	0	0	0	0	0	0	0	0	0.000615006	0	0	0.000631313	0	0.000570776	0	0	0	0	0	0	0	0	0	0	0	0	0.000665336	0.000665336	0	0	0	0	0	0
K02282	cpaE, tadZ	0	0	0	0	0	0	0	0.000678887	0	0	0.000647668	0	0	0.000679348	0	0	0	0	0	0	0	0	0.000615006	0	0	0.000631313	0	0	0	0	0	0.000852515	0	0	0	0	0	0	0	0	0.000665336	0.000665336	0	0	0	0	0	0
K02283	cpaF, tadA	0	0	0.000595238	0.000590667	0	0	0	0.000678887	0	0	0	0	0	0.000679348	0	0	0	0	0	0	0	0	0.000615006	0	0	0.000631313	0	0.000570776	0	0	0	0	0	0	0	0	0	0	0	0	0.000665336	0.000665336	0	0	0	0	0	0
K02291	crtB	0.000597015	0.000468604	0.000595238	0.000590667	0	0	0	0	0	0	0	0	0	0	0	0	0	0	0	0	0	0	0.000615006	0.000749625	0	0.000631313	0	0.000570776	0	0	0	0.000852515	0	0.000633312	0	0	0	0.000672948	0	0.000636132	0	0	0	0	0.000851064	0	0	0
K02294	crtR	0	0	0	0	0	0	0	0	0	0	0	0	0.000751315	0	0.000718907	0	0	0	0	0	0	0	0	0	0	0	0	0	0	0	0	0	0	0	0	0	0	0	0	0	0	0	0	0	0	0	0	0
K02299	cyoC	0.000597015	0.000468604	0.000595238	0	0	0	0	0	0	0.00075643	0	0	0	0	0.000718907	0	0	0	0	0.000857633	0.000748503	0.000772798	0	0.000749625	0	0	0.000709723	0	0.000772798	0	0.000894454	0.000852515	0.000787402	0.000633312	0	0.000797448	0.000660066	0	0.000805802	0	0.000665336	0.000665336	0	0	0.000851064	0.000678426	0	0.000943396
K02300	cyoD	0	0	0	0	0	0	0	0	0	0	0	0	0	0	0	0	0	0	0.000729927	0	0	0	0	0	0	0	0	0	0	0	0	0	0	0	0	0	0	0	0	0	0	0	0	0	0	0	0	0
K02302	cysG	0	0.000468604	0	0	0	0	0	0	0	0	0	0.000673854	0	0	0	0.000683995	0.000707714	0	0	0	0	0	0	0	0.0008726	0	0	0	0	0	0	0	0	0	0	0	0	0	0	0	0	0	0.000581058	0	0	0	0	0
K02303	cobA	0	0	0	0	0	0	0	0	0	0	0	0	0	0	0	0	0	0	0	0	0	0	0	0	0	0	0	0	0	0	0	0	0	0	0	0	0	0	0	0	0	0	0	0	0	0	0	0
K02305	norC	0	0	0	0	0	0	0	0	0	0	0	0	0	0	0	0	0	0	0	0	0	0.000772798	0	0	0	0	0	0	0	0	0	0	0	0	0	0	0	0.000672948	0	0	0	0	0	0	0	0	0	0
K02313	dnaA	0.000597015	0.000468604	0.000595238	0.000590667	0.000639795	0.00107066	0.000707214	0.000678887	0.000704722	0.00075643	0.000647668	0.00134771	0.000751315	0.000679348	0.000718907	0.000683995	0.000707714	0.00074129	0.000729927	0.000857633	0.000748503	0.000772798	0.00184502	0.000749625	0.0008726	0.000631313	0.000709723	0.000570776	0.000772798	0.000856164	0.000894454	0.000852515	0.000787402	0.000633312	0.00108578	0.000797448	0.000660066	0.000672948	0	0	0.000665336	0.000665336	0.000581058	0.000769231	0.000851064	0.000678426	0.000725689	0.000943396
K02314	dnaB	0.000597015	0	0.00119048	0.00118133	0.000639795	0.00107066	0.000707214	0.000678887	0.000704722	0.00075643	0.00129534	0.00134771	0.00150263	0.000679348	0.000718907	0.00136799	0.00141543	0.00148258	0.00145985	0.00171527	0.00149701	0.0015456	0.000615006	0.000749625	0.0008726	0.000631313	0.00141945	0.00114155	0.000772798	0.000856164	0.000894454	0.000852515	0.000787402	0	0.00108578	0.000797448	0.000660066	0.000672948	0.0016116	0.000636132	0.00133067	0.00133067	0.00116212	0.00153846	0.000851064	0.000678426	0.000725689	0.000943396
K02315	dnaC	0	0	0	0	0	0	0	0	0	0	0	0	0	0	0	0	0	0	0	0	0	0	0	0	0	0	0	0	0	0	0	0	0.000787402	0	0	0	0	0	0	0	0	0	0	0	0	0	0	0
K02316	dnaG	0.000597015	0.000468604	0.000595238	0.000590667	0.000639795	0.00107066	0.000707214	0.000678887	0.000704722	0.00075643	0.000647668	0.000673854	0.000751315	0.000679348	0.000718907	0.000683995	0.000707714	0.00074129	0.000729927	0.000857633	0.000748503	0.000772798	0	0.000749625	0.0008726	0.000631313	0.000709723	0.000570776	0	0.000856164	0.000894454	0.000852515	0.000787402	0.000633312	0	0.000797448	0.000660066	0.000672948	0.000805802	0.000636132	0.000665336	0.000665336	0.000581058	0.000769231	0	0.000678426	0.000725689	0.000943396
K02334	dpo	0	0	0	0	0	0	0	0	0	0	0	0	0	0	0	0	0	0	0	0	0	0	0	0	0	0	0	0	0	0	0	0	0	0	0	0	0	0	0	0	0	0	0	0	0	0	0	0
K02335	polA	0.000597015	0.000468604	0.000595238	0.000590667	0.000639795	0.00107066	0.000707214	0.000678887	0.000704722	0.00075643	0.000647668	0.000673854	0.000751315	0.000679348	0.000718907	0.000683995	0.000707714	0.00074129	0.000729927	0.000857633	0.000748503	0.000772798	0.000615006	0.000749625	0.0008726	0.000631313	0.000709723	0.000570776	0.000772798	0.000856164	0.000894454	0.000852515	0.000787402	0.000633312	0	0.000797448	0	0.000672948	0	0	0.000665336	0.000665336	0.000581058	0.000769231	0.000851064	0.000678426	0.000725689	0.000943396
K02336	polB	0	0	0	0	0	0	0	0	0	0	0	0	0	0	0	0	0	0	0	0	0	0	0	0	0	0	0	0	0	0	0	0	0	0	0	0	0	0	0	0	0	0	0	0	0	0	0	0
K02337	dnaE	0.000597015	0.000468604	0.000595238	0.000590667	0.000639795	0.00107066	0.000707214	0.000678887	0.000704722	0.00075643	0.000647668	0.000673854	0.000751315	0.000679348	0.000718907	0.000683995	0.000707714	0.00074129	0.000729927	0.00171527	0.000748503	0.0015456	0.000615006	0.000749625	0.0008726	0	0.000709723	0.000570776	0.0015456	0.000856164	0.000894454	0.00170503	0.000787402	0.000633312	0.00108578	0.000797448	0.000660066	0.000672948	0.000805802	0.00127227	0.000665336	0.000665336	0.000581058	0.000769231	0.000851064	0.000678426	0.000725689	0.000943396
K02338	dnaN	0.000597015	0.000468604	0.000595238	0	0.000639795	0.00107066	0.000707214	0.000678887	0.00140944	0.00075643	0.000647668	0.000673854	0.000751315	0.000679348	0.000718907	0.000683995	0.000707714	0.00074129	0.000729927	0.000857633	0.000748503	0.000772798	0.000615006	0.000749625	0.0008726	0.000631313	0.000709723	0.000570776	0.000772798	0.000856164	0.000894454	0.000852515	0.000787402	0.000633312	0.00108578	0.000797448	0.000660066	0.000672948	0	0	0.000665336	0.000665336	0.000581058	0.000769231	0.000851064	0.000678426	0.000725689	0.000943396
K02340	holA	0	0.000468604	0	0.000590667	0	0.00107066	0.000707214	0	0.000704722	0	0.000647668	0.000673854	0.000751315	0.000679348	0.000718907	0.000683995	0.000707714	0.00074129	0.000729927	0.000857633	0.000748503	0	0.000615006	0	0.0008726	0.000631313	0.000709723	0.000570776	0.000772798	0	0.000894454	0.000852515	0.000787402	0.000633312	0	0.000797448	0	0.000672948	0	0	0	0	0.000581058	0.000769231	0	0.000678426	0.000725689	0.000943396
K02341	holB	0	0.000468604	0	0	0.000639795	0.00107066	0.000707214	0	0.000704722	0	0	0.000673854	0	0	0	0	0.000707714	0.00074129	0.000729927	0.000857633	0	0.000772798	0	0.000749625	0.0008726	0.000631313	0.000709723	0	0	0.000856164	0.000894454	0.000852515	0.000787402	0.000633312	0.00108578	0.000797448	0.000660066	0.000672948	0.000805802	0	0.000665336	0.000665336	0.000581058	0.000769231	0.000851064	0.000678426	0.000725689	0
K02342	dnaQ	0.00119403	0	0.000595238	0.000590667	0	0.00107066	0	0	0.00140944	0	0	0.000673854	0	0	0	0	0	0	0.000729927	0.000857633	0	0	0	0	0	0.000631313	0	0	0	0	0	0.000852515	0	0	0	0	0	0	0.000805802	0	0	0	0	0	0	0	0	0
K02343	dnaX	0.000597015	0.000468604	0.000595238	0	0.000639795	0.00107066	0.000707214	0	0.000704722	0.00075643	0.000647668	0.00134771	0.000751315	0.000679348	0.000718907	0.000683995	0.000707714	0.00074129	0.000729927	0.000857633	0.000748503	0.000772798	0.000615006	0.000749625	0.0008726	0.000631313	0.000709723	0.000570776	0	0.000856164	0.000894454	0	0.000787402	0.000633312	0	0.000797448	0.000660066	0.000672948	0.000805802	0	0.000665336	0.000665336	0.000581058	0.000769231	0	0.000678426	0.000725689	0.000943396
K02346	dinB	0.000597015	0.000468604	0.000595238	0.000590667	0.000639795	0	0	0	0	0.00075643	0.00129534	0.00134771	0.000751315	0.0013587	0.000718907	0.00136799	0.00141543	0.00148258	0.000729927	0.000857633	0.000748503	0.0015456	0.000615006	0	0.0008726	0.000631313	0.000709723	0.000570776	0.0015456	0	0.000894454	0.00255755	0	0.000633312	0.00108578	0.000797448	0.00132013	0.000672948	0.000805802	0.000636132	0.000665336	0.000665336	0.000581058	0.000769231	0.000851064	0.000678426	0.00145138	0.00188679
K02347	polX, dpx	0.000597015	0.000468604	0.000595238	0.00118133	0.000639795	0	0.000707214	0	0	0.00075643	0.00129534	0.000673854	0.000751315	0.000679348	0	0.00136799	0.000707714	0.00074129	0.000729927	0.000857633	0.000748503	0	0.000615006	0.000749625	0.0008726	0.000631313	0.000709723	0.000570776	0.000772798	0.000856164	0.000894454	0.000852515	0.000787402	0.000633312	0.00108578	0.000797448	0	0.000672948	0	0	0.000665336	0.000665336	0.000581058	0.00153846	0	0.000678426	0.000725689	0.000943396
K02348	elaA	0	0	0	0	0	0	0.000707214	0	0.000704722	0	0	0	0	0	0	0	0	0	0	0	0	0	0	0	0	0	0	0	0	0	0	0	0	0	0	0	0	0	0	0	0	0	0	0	0	0	0	0
K02351	K02351	0.000597015	0.000468604	0.000595238	0.000590667	0	0	0	0	0	0	0	0	0	0	0	0	0	0	0	0	0	0	0	0	0	0	0	0	0	0	0	0	0	0	0	0	0	0	0.000805802	0	0	0	0	0.000769231	0	0	0	0
K02355	fusA, GFM, EFG	0.00119403	0.000937207	0.00119048	0.00118133	0.00127959	0.00107066	0.000707214	0.000678887	0.000704722	0.00075643	0.00129534	0.00134771	0.00150263	0.0013587	0.00143781	0.00136799	0.00141543	0.00148258	0.00145985	0	0.00149701	0.0015456	0.00123001	0.000749625	0.0017452	0.00126263	0.00141945	0.00114155	0.0015456	0.000856164	0	0.00170503	0.0015748	0.00126662	0.00108578	0.000797448	0.00132013	0.000672948	0.000805802	0.00127227	0.00133067	0.00133067	0.00116212	0.00153846	0.000851064	0.00135685	0.000725689	0.00188679
K02356	efp	0.000597015	0.000468604	0.000595238	0.000590667	0.000639795	0.00107066	0.000707214	0	0.000704722	0.00151286	0.000647668	0.000673854	0.000751315	0.000679348	0.000718907	0.000683995	0.000707714	0.00074129	0.000729927	0.000857633	0.000748503	0.000772798	0.000615006	0.000749625	0.0008726	0.000631313	0.000709723	0.000570776	0.000772798	0.00171233	0.00178891	0.000852515	0.000787402	0.000633312	0.00217155	0.00239234	0.000660066	0	0	0.000636132	0.000665336	0.000665336	0.000581058	0.00153846	0.000851064	0.000678426	0.000725689	0.000943396
K02357	tsf, TSFM	0.000597015	0.000468604	0.000595238	0.000590667	0.000639795	0.00107066	0.000707214	0.000678887	0.000704722	0.00075643	0.000647668	0.000673854	0.000751315	0.000679348	0.000718907	0.000683995	0.000707714	0.00074129	0.000729927	0.000857633	0.000748503	0.000772798	0.000615006	0.000749625	0.0008726	0.000631313	0.000709723	0.000570776	0.000772798	0.000856164	0.000894454	0.000852515	0.000787402	0.000633312	0.00108578	0.000797448	0.000660066	0.000672948	0.000805802	0.000636132	0.000665336	0.000665336	0.000581058	0.000769231	0.000851064	0.000678426	0.000725689	0.000943396
K02358	tuf, TUFM	0.000597015	0.000468604	0.000595238	0.000590667	0	0.00107066	0	0	0.000704722	0.00151286	0.00129534	0.00134771	0.00150263	0.0013587	0.00143781	0.000683995	0.000707714	0	0.00145985	0	0.00149701	0	0	0.00149925	0.0008726	0	0.000709723	0.000570776	0.0015456	0.000856164	0	0.000852515	0	0.00126662	0.00108578	0.0015949	0.000660066	0.000672948	0.000805802	0.00127227	0	0	0.000581058	0.000769231	0.000851064	0.000678426	0.00145138	0.00283019
K02361	entC	0.000597015	0	0	0	0	0	0	0	0	0	0	0	0	0	0	0	0	0	0	0	0	0	0	0	0	0	0	0	0	0	0	0	0	0	0	0	0	0	0	0	0	0	0	0	0	0	0	0
K02362	entD, pptT	0.000597015	0	0.000595238	0	0	0	0	0	0	0	0	0	0	0	0	0	0	0	0	0	0	0	0	0	0	0.000631313	0	0.000570776	0	0	0	0	0	0	0	0	0	0	0	0	0	0	0	0	0	0	0	0
K02363	entE, dhbE, vibE, mxcE	0.000597015	0	0	0	0	0	0	0	0	0	0	0	0	0	0	0	0	0	0	0	0	0	0	0	0	0	0	0	0	0	0	0	0	0	0	0	0	0	0	0	0	0	0	0	0	0	0	0
K02364	entF	0.000597015	0	0	0	0	0	0	0	0	0	0	0	0	0	0	0	0	0	0	0	0	0	0	0	0	0	0	0	0	0	0	0	0	0	0	0	0	0	0	0	0	0	0	0	0	0	0	0
K02372	fabZ	0.000597015	0	0	0	0	0	0	0	0.00140944	0	0	0	0	0	0	0	0	0	0	0	0	0	0.000615006	0	0	0.000631313	0	0	0	0	0	0	0	0	0	0	0	0	0	0	0	0	0.000581058	0	0	0	0.000725689	0.000943396
K02377	TSTA3, fcl	0	0	0	0	0.000639795	0	0.00141443	0.000678887	0	0.00075643	0	0	0	0	0	0	0	0	0	0	0	0	0.000615006	0	0	0	0.000709723	0	0	0	0	0	0.000787402	0	0	0.000797448	0	0	0	0.000636132	0	0	0.000581058	0	0.00255319	0.000678426	0.000725689	0.000943396
K02379	fdhD	0.000597015	0.000468604	0.000595238	0.000590667	0	0.00107066	0	0.000678887	0	0	0.000647668	0.000673854	0.000751315	0.000679348	0.000718907	0.000683995	0.000707714	0.00074129	0.000729927	0.000857633	0.000748503	0.000772798	0	0.000749625	0	0	0.000709723	0	0.000772798	0	0.000894454	0.000852515	0	0.000633312	0	0	0.000660066	0	0.000805802	0.000636132	0	0	0.000581058	0.000769231	0.000851064	0.000678426	0.000725689	0.000943396
K02380	fdhE	0	0	0	0	0	0	0	0	0	0	0	0	0	0	0	0.000683995	0	0.00074129	0.000729927	0	0	0	0	0	0	0	0	0	0	0	0	0	0	0	0	0	0	0	0	0	0	0	0.000581058	0	0	0	0.000725689	0
K02385	flbD	0	0	0	0	0	0	0	0	0	0	0	0	0	0	0	0	0	0	0	0	0	0	0	0	0	0	0	0	0	0	0	0	0	0	0	0	0	0	0	0	0	0	0	0	0	0	0	0
K02386	flgA	0	0.000468604	0	0	0	0	0	0	0	0	0	0	0	0	0	0	0	0	0	0	0	0	0	0	0	0	0	0	0	0	0	0	0	0	0	0	0	0	0	0.000636132	0	0	0	0	0	0	0	0
K02387	flgB	0	0	0	0	0	0	0	0	0	0	0	0	0	0	0	0	0	0	0	0	0	0	0	0	0	0	0	0	0	0	0	0	0	0	0	0	0	0	0	0.000636132	0	0	0	0	0	0	0	0
K02388	flgC	0.000597015	0.000468604	0.000595238	0.000590667	0	0	0	0	0.000704722	0	0	0	0	0	0	0	0	0	0	0	0	0	0	0	0	0.000631313	0.000709723	0.000570776	0.000772798	0	0.000894454	0	0	0.000633312	0	0	0.000660066	0.000672948	0.000805802	0.000636132	0	0	0.000581058	0	0.000851064	0.000678426	0	0
K02389	flgD	0.000597015	0.000468604	0.000595238	0.000590667	0	0	0	0	0	0	0	0	0	0	0	0	0	0	0	0	0	0	0	0	0	0.000631313	0	0.000570776	0.000772798	0	0.000894454	0	0	0.000633312	0	0	0.000660066	0.000672948	0.000805802	0.000636132	0	0	0.000581058	0	0.000851064	0.000678426	0	0
K02390	flgE	0.000597015	0.000468604	0.000595238	0.000590667	0	0	0	0	0.000704722	0	0	0	0	0	0	0	0	0	0	0	0	0	0	0	0	0.000631313	0.000709723	0.000570776	0.000772798	0	0	0	0	0.000633312	0	0	0.000660066	0.000672948	0.000805802	0.000636132	0	0	0.000581058	0	0.000851064	0.000678426	0	0
K02391	flgF	0.000597015	0.000468604	0.000595238	0.000590667	0	0	0	0	0.000704722	0	0	0	0	0	0	0	0	0	0	0	0	0	0	0	0	0.000631313	0.000709723	0.000570776	0.000772798	0	0.000894454	0	0	0.000633312	0	0	0.000660066	0.000672948	0.000805802	0.000636132	0	0	0.000581058	0	0	0.000678426	0	0
K02392	flgG	0.000597015	0.000468604	0.000595238	0.000590667	0	0	0	0	0.000704722	0	0	0	0	0	0	0	0	0	0	0	0	0	0	0	0	0.000631313	0.000709723	0.000570776	0.000772798	0	0.000894454	0	0	0.000633312	0	0	0.000660066	0.000672948	0.000805802	0.000636132	0	0	0.000581058	0	0.000851064	0.000678426	0	0
K02393	flgH	0	0.000468604	0.000595238	0.000590667	0	0	0	0	0.000704722	0	0	0	0	0	0	0	0	0	0	0	0	0	0	0	0	0.000631313	0.000709723	0.000570776	0.000772798	0	0.000894454	0	0	0.000633312	0	0	0.000660066	0.000672948	0.000805802	0.000636132	0	0	0.000581058	0	0.000851064	0.000678426	0	0
K02394	flgI	0.000597015	0.000468604	0.000595238	0.000590667	0	0	0	0	0.000704722	0	0	0	0	0	0	0	0	0	0	0	0	0	0	0	0	0.000631313	0.000709723	0.000570776	0.000772798	0	0.000894454	0	0	0.000633312	0	0	0.000660066	0.000672948	0.000805802	0.000636132	0	0	0.000581058	0	0.000851064	0.000678426	0	0
K02395	flgJ	0	0	0	0	0	0	0	0	0	0	0	0	0	0	0	0	0	0	0	0	0	0	0	0	0	0	0	0.000570776	0	0	0	0	0	0.000633312	0	0	0	0	0	0	0	0	0	0	0	0	0	0
K02396	flgK	0.000597015	0.000468604	0.000595238	0.000590667	0	0	0	0	0.000704722	0	0	0	0	0	0	0	0	0	0	0	0	0	0	0	0	0.000631313	0.000709723	0.000570776	0.000772798	0	0.000894454	0	0	0.000633312	0	0	0.000660066	0.000672948	0.000805802	0.000636132	0	0	0.000581058	0	0.000851064	0.000678426	0	0
K02397	flgL	0.000597015	0.000468604	0.000595238	0.000590667	0	0	0	0	0.000704722	0	0	0	0	0	0	0	0	0	0	0	0	0	0	0	0	0.000631313	0.000709723	0.000570776	0.000772798	0	0.000894454	0	0	0.000633312	0	0	0.000660066	0.000672948	0.000805802	0.000636132	0	0	0.000581058	0	0.000851064	0.000678426	0	0
K02398	flgM	0.000597015	0	0	0	0	0	0	0	0	0	0	0	0	0	0	0	0	0	0	0	0	0	0	0	0	0	0	0	0	0	0	0	0	0	0	0	0	0	0	0	0	0	0	0	0	0	0	0
K02400	flhA	0.000597015	0.000468604	0.000595238	0.000590667	0	0	0	0	0.000704722	0	0	0	0	0	0	0	0	0	0	0	0	0	0	0	0	0.000631313	0.000709723	0.000570776	0.000772798	0	0.000894454	0	0	0.000633312	0	0	0.000660066	0.000672948	0.000805802	0.000636132	0	0	0.000581058	0	0.000851064	0.000678426	0	0
K02401	flhB	0.000597015	0.000468604	0.000595238	0.000590667	0	0	0	0	0.000704722	0	0	0	0	0	0	0	0	0	0	0	0	0	0	0	0	0.000631313	0.000709723	0.000570776	0.000772798	0	0.000894454	0	0	0.000633312	0	0	0.000660066	0.000672948	0.000805802	0.000636132	0	0	0.000581058	0	0.000851064	0.000678426	0	0
K02404	flhF	0	0	0	0	0	0	0	0	0	0	0	0	0	0	0	0	0	0	0	0	0	0	0	0	0	0	0	0	0	0	0	0	0	0	0	0	0	0	0	0	0	0	0	0	0	0	0	0
K02405	fliA, whiG	0.000597015	0.000468604	0.000595238	0.000590667	0.000639795	0	0	0	0.000704722	0.00075643	0	0	0	0	0	0	0	0	0	0	0	0	0.000615006	0	0	0.000631313	0.000709723	0.000570776	0.0015456	0	0.00178891	0	0	0.000633312	0.00108578	0.000797448	0.000660066	0.000672948	0	0.000636132	0	0	0.000581058	0	0.000851064	0.000678426	0	0
K02406	fliC, hag	0.000597015	0.000468604	0.000595238	0.000590667	0	0	0	0	0.000704722	0	0	0	0	0	0	0	0	0	0	0	0	0	0	0	0	0.000631313	0.000709723	0.000570776	0.000772798	0	0.000894454	0	0	0.000633312	0	0	0.000660066	0.000672948	0.000805802	0.000636132	0	0	0	0	0.000851064	0.000678426	0.000725689	0
K02407	fliD	0	0.000468604	0	0	0	0	0	0	0	0	0	0	0	0	0	0	0	0	0	0	0	0	0	0	0	0	0	0	0.000772798	0	0.000894454	0	0	0	0	0	0.000660066	0	0	0	0	0	0	0	0	0	0	0
K02408	fliE	0.000597015	0.000468604	0.000595238	0.000590667	0	0	0	0	0.000704722	0	0	0	0	0	0	0	0	0	0	0	0	0	0	0	0	0.000631313	0.000709723	0.000570776	0.000772798	0	0.000894454	0	0	0.000633312	0	0	0.000660066	0.000672948	0.000805802	0	0	0	0.000581058	0	0.000851064	0.000678426	0	0
K02409	fliF	0.000597015	0.000468604	0.000595238	0.000590667	0	0	0	0	0.000704722	0	0	0	0	0	0	0	0	0	0	0	0	0	0	0	0	0.000631313	0.000709723	0.000570776	0.000772798	0	0.000894454	0	0	0.000633312	0	0	0.000660066	0.000672948	0.000805802	0.000636132	0	0	0.000581058	0	0.000851064	0.000678426	0	0
K02410	fliG	0.000597015	0.000468604	0.000595238	0.000590667	0	0	0	0	0.000704722	0	0	0	0	0	0	0	0	0	0	0	0	0	0	0	0	0.000631313	0.000709723	0.000570776	0.000772798	0	0.000894454	0	0	0.000633312	0	0	0	0.000672948	0.000805802	0.000636132	0	0	0.000581058	0	0.000851064	0.000678426	0	0
K02411	fliH	0.000597015	0	0.000595238	0	0	0	0	0	0	0	0	0	0	0	0	0	0	0	0	0	0	0	0	0	0	0.000631313	0	0	0.000772798	0	0	0	0	0	0	0	0	0.000672948	0	0	0	0	0	0	0	0	0	0
K02412	fliI	0.000597015	0.000468604	0.000595238	0.000590667	0	0	0	0	0.000704722	0	0	0	0	0	0	0	0	0	0	0	0	0	0	0	0	0.000631313	0.000709723	0.000570776	0.000772798	0	0.000894454	0	0	0.000633312	0	0	0.000660066	0.000672948	0.000805802	0.000636132	0	0	0.000581058	0	0.000851064	0.000678426	0	0
K02413	fliJ	0.000597015	0.000468604	0.000595238	0.000590667	0	0	0	0	0.000704722	0	0	0	0	0	0	0	0	0	0	0	0	0	0	0	0	0.000631313	0.000709723	0.000570776	0.000772798	0	0.000894454	0	0	0.000633312	0	0	0.000660066	0.000672948	0.000805802	0.000636132	0	0	0.000581058	0	0.000851064	0.000678426	0	0
K02415	fliL	0	0	0	0.000590667	0	0	0	0	0.000704722	0	0	0	0	0	0	0	0	0	0	0	0	0	0	0	0	0	0.000709723	0	0.000772798	0	0	0	0	0.000633312	0	0	0	0	0.000805802	0	0	0	0.000581058	0	0.000851064	0.000678426	0	0
K02416	fliM	0.000597015	0.000468604	0.000595238	0.000590667	0	0	0	0	0.000704722	0	0	0	0	0	0	0	0	0	0	0	0	0	0	0	0	0.000631313	0.000709723	0.000570776	0.000772798	0	0.000894454	0	0	0.000633312	0	0	0.000660066	0.000672948	0.000805802	0.000636132	0	0	0.000581058	0	0.000851064	0.000678426	0	0
K02417	fliN	0.000597015	0	0.000595238	0.000590667	0	0	0	0	0.000704722	0	0	0	0	0	0	0	0	0	0	0	0	0	0	0	0	0.000631313	0	0.000570776	0.000772798	0	0.000894454	0	0	0.000633312	0	0	0.000660066	0.000672948	0.000805802	0.000636132	0	0	0.000581058	0	0.000851064	0.000678426	0	0
K02419	fliP	0	0	0	0.000590667	0	0	0	0	0.000704722	0	0	0	0	0	0	0	0	0	0	0	0	0	0	0	0	0.000631313	0.000709723	0	0.000772798	0	0.000894454	0	0	0.000633312	0	0	0.000660066	0	0.000805802	0.000636132	0	0	0.000581058	0	0.000851064	0.000678426	0	0
K02420	fliQ	0.000597015	0.000468604	0.000595238	0.000590667	0	0	0	0	0.000704722	0	0	0	0	0	0	0	0	0	0	0	0	0	0	0	0	0.000631313	0.000709723	0.000570776	0.000772798	0	0.000894454	0	0	0.000633312	0	0	0.000660066	0.000672948	0.000805802	0.000636132	0	0	0.000581058	0	0.000851064	0.000678426	0	0
K02421	fliR	0.000597015	0.000468604	0.000595238	0.000590667	0	0	0	0	0.000704722	0	0	0	0	0	0	0	0	0	0	0	0	0	0	0	0	0.000631313	0.000709723	0.000570776	0.000772798	0	0.000894454	0	0	0.000633312	0	0	0.000660066	0.000672948	0.000805802	0.000636132	0	0	0.000581058	0	0.000851064	0.000678426	0	0
K02422	fliS	0.000597015	0.000468604	0.000595238	0.000590667	0	0	0	0	0.000704722	0	0	0	0	0	0	0	0	0	0	0	0	0	0	0	0	0.000631313	0.000709723	0.000570776	0.000772798	0	0.000894454	0	0	0	0	0	0.000660066	0.000672948	0.000805802	0.000636132	0	0	0.000581058	0	0.000851064	0.000678426	0	0
K02424	tcyA, tcyJ, fliY	0	0	0	0	0	0	0	0	0	0	0	0	0	0	0	0	0	0	0	0	0	0	0	0	0	0	0	0	0	0	0	0	0	0	0	0	0	0	0	0	0	0	0	0	0	0	0	0
K02426	sufE	0.000597015	0.000468604	0.000595238	0.000590667	0.000639795	0	0.000707214	0.000678887	0.000704722	0.00075643	0	0	0	0	0	0	0	0	0	0	0	0	0.000615006	0.000749625	0	0.000631313	0	0.000570776	0.000772798	0.000856164	0	0	0	0.000633312	0	0.000797448	0.000660066	0.000672948	0	0.000636132	0.000665336	0.000665336	0.000581058	0	0	0	0	0
K02429	fucP	0	0	0	0	0	0	0	0	0	0	0	0	0	0	0	0	0	0	0	0	0	0	0	0	0	0	0	0	0	0	0.000894454	0	0	0	0	0	0	0	0	0	0	0	0	0	0	0	0	0
K02431	fucU, FUOM	0	0	0	0	0	0	0	0	0	0	0	0	0	0	0	0	0	0	0	0	0	0	0	0	0	0	0	0	0	0	0	0.000852515	0	0	0	0	0	0	0	0	0	0	0	0	0	0	0	0
K02433	gatA, QRSL1	0.000597015	0.000937207	0.000595238	0.00118133	0.000639795	0.00107066	0.000707214	0.000678887	0.000704722	0.00151286	0.000647668	0.00134771	0.000751315	0.0013587	0.000718907	0.00136799	0.000707714	0.00148258	0.00145985	0.000857633	0.000748503	0.000772798	0.000615006	0.00149925	0.0017452	0.000631313	0.000709723	0.00114155	0	0.000856164	0	0.000852515	0.000787402	0.00189994	0.00217155	0.000797448	0.0019802	0.000672948	0.000805802	0.00254453	0.000665336	0.000665336	0.00174317	0.000769231	0.000851064	0.00135685	0.000725689	0
K02434	gatB, PET112	0.000597015	0.000468604	0.000595238	0.000590667	0.000639795	0	0.000707214	0.000678887	0.000704722	0.00075643	0.000647668	0.000673854	0.000751315	0.000679348	0.000718907	0.000683995	0.000707714	0.00074129	0.000729927	0.000857633	0.000748503	0.000772798	0.000615006	0.000749625	0.0008726	0.000631313	0.000709723	0.000570776	0	0.000856164	0.000894454	0.000852515	0.000787402	0.000633312	0.00108578	0.000797448	0.000660066	0.000672948	0	0.000636132	0.000665336	0.000665336	0.000581058	0.000769231	0.000851064	0.000678426	0.000725689	0
K02435	gatC, GATC	0.000597015	0.000468604	0.000595238	0.000590667	0.000639795	0	0.000707214	0.000678887	0.000704722	0.00075643	0.000647668	0.000673854	0.000751315	0.000679348	0.000718907	0.000683995	0.000707714	0.00074129	0.000729927	0.000857633	0.000748503	0.000772798	0.000615006	0.000749625	0.0008726	0.000631313	0.000709723	0.000570776	0.000772798	0.000856164	0	0.000852515	0.000787402	0.000633312	0.00108578	0.000797448	0.000660066	0.000672948	0	0.000636132	0.000665336	0.000665336	0.000581058	0.000769231	0.000851064	0.000678426	0.000725689	0
K02437	gcvH, GCSH	0.000597015	0.000468604	0.000595238	0.000590667	0.000639795	0.00107066	0.000707214	0.000678887	0.000704722	0.00075643	0.000647668	0.000673854	0.000751315	0.000679348	0.000718907	0.000683995	0.000707714	0.00074129	0.000729927	0.000857633	0.000748503	0.000772798	0.000615006	0.000749625	0.0008726	0.000631313	0.000709723	0.000570776	0.000772798	0.000856164	0.000894454	0.000852515	0.000787402	0.000633312	0.00108578	0.000797448	0.000660066	0.000672948	0.000805802	0.000636132	0.000665336	0.000665336	0.000581058	0.000769231	0.000851064	0.000678426	0.000725689	0.000943396
K02440	glpF	0.000597015	0.000468604	0.000595238	0	0.00127959	0	0.000707214	0	0	0.00075643	0.000647668	0.00134771	0.000751315	0.000679348	0.00143781	0.000683995	0.000707714	0	0.00145985	0	0.000748503	0.000772798	0	0.000749625	0	0.000631313	0.000709723	0.000570776	0	0	0.000894454	0	0	0.000633312	0	0.000797448	0	0	0.000805802	0.00127227	0	0	0.000581058	0	0	0.000678426	0	0
K02444	glpR	0	0	0	0	0	0	0	0	0	0	0	0	0	0	0	0	0	0	0	0	0	0	0	0	0	0	0	0	0	0	0	0	0	0	0	0	0	0	0	0	0	0	0	0	0	0	0	0
K02445	glpT	0	0	0	0	0	0	0	0	0	0	0	0	0	0	0	0	0	0	0	0	0	0	0	0	0	0	0	0	0	0	0	0	0	0	0	0	0	0	0	0	0	0	0	0	0	0	0	0
K02446	glpX	0	0	0	0	0	0	0	0	0	0	0	0	0	0	0	0	0	0	0	0	0	0	0	0	0	0	0	0	0	0	0	0	0	0	0	0	0	0	0	0	0	0	0	0	0	0	0.000725689	0
K02448	norD	0	0	0	0	0	0	0	0	0	0	0	0	0	0	0	0	0	0	0	0	0	0	0.000615006	0	0	0	0	0	0	0	0	0	0	0	0	0	0	0.000672948	0	0.000636132	0	0	0	0	0	0	0	0
K02450	gspA	0	0	0	0	0	0	0	0	0	0	0	0	0	0	0	0	0	0	0	0	0	0	0	0	0	0	0	0	0	0	0	0	0.000787402	0	0	0	0	0	0	0	0	0	0	0.000769231	0	0	0	0
K02453	gspD	0.000597015	0.000468604	0.000595238	0	0	0	0	0.000678887	0	0	0	0	0	0	0	0	0	0.00074129	0.000729927	0.000857633	0	0	0	0	0	0	0	0.000570776	0	0	0	0	0	0	0	0	0	0.000672948	0	0	0	0	0.000581058	0	0	0	0	0
K02454	gspE	0.000597015	0	0.000595238	0	0.00127959	0	0	0.000678887	0.000704722	0	0	0	0	0.000679348	0	0	0	0.00074129	0	0.00171527	0.000748503	0.000772798	0	0	0	0.000631313	0	0.000570776	0	0	0	0	0	0	0.00108578	0.000797448	0	0.000672948	0.000805802	0.000636132	0	0	0.00232423	0	0.000851064	0.000678426	0.000725689	0
K02455	gspF	0	0	0.000595238	0	0.000639795	0	0	0	0.00140944	0	0	0	0	0	0	0	0	0	0	0	0.000748503	0	0	0	0	0	0	0.000570776	0	0	0	0	0	0	0	0	0	0	0	0.000636132	0	0	0	0	0	0	0	0
K02456	gspG	0.000597015	0.000937207	0.000595238	0	0.00255918	0	0	0.000678887	0.000704722	0.00075643	0.000647668	0.000673854	0.00300526	0.00203804	0	0.00136799	0	0	0.000729927	0.00343053	0.00299401	0.0015456	0.00123001	0	0.0008726	0.00126263	0.00212917	0.000570776	0.0015456	0	0.000894454	0	0	0.00126662	0.00217155	0.000797448	0.000660066	0	0.000805802	0.0019084	0	0	0.00232423	0.000769231	0.00170213	0.00135685	0.000725689	0.000943396
K02457	gspH	0	0	0	0	0	0	0	0	0	0	0	0.000673854	0	0	0	0	0	0	0	0	0	0	0	0	0	0	0.000709723	0	0.000772798	0	0	0	0	0	0	0	0	0	0.000805802	0	0.000665336	0.000665336	0	0	0	0.000678426	0	0
K02458	gspI	0	0	0	0	0.000639795	0	0.000707214	0	0.000704722	0.00075643	0	0.000673854	0	0.000679348	0	0	0.000707714	0	0	0.000857633	0	0.000772798	0	0	0	0.000631313	0	0	0.000772798	0	0.000894454	0	0	0	0.00108578	0	0	0	0.000805802	0.000636132	0	0	0.00116212	0	0	0.000678426	0	0
K02459	gspJ	0	0	0.000595238	0	0	0	0	0	0	0	0	0	0	0	0	0	0	0.00074129	0.000729927	0.00171527	0	0	0	0	0	0	0	0.000570776	0	0	0	0	0	0	0	0	0	0	0	0	0	0	0	0	0	0	0	0
K02460	gspK	0	0	0	0	0.000639795	0	0	0	0.000704722	0	0	0	0	0	0	0	0	0.00074129	0	0.000857633	0.000748503	0	0	0	0	0.000631313	0	0	0	0	0	0	0	0	0	0	0	0.000672948	0	0.000636132	0	0	0	0	0	0	0	0
K02462	gspM	0	0	0	0	0	0	0	0	0	0	0	0	0	0	0	0	0	0	0	0.000857633	0	0	0	0	0	0	0	0	0	0	0	0	0	0	0	0	0	0	0	0	0	0	0	0	0	0	0	0
K02469	gyrA	0.000597015	0.000468604	0.00119048	0.000590667	0.000639795	0.00214133	0.000707214	0.000678887	0.000704722	0.00075643	0.000647668	0	0.000751315	0.000679348	0.000718907	0	0.000707714	0.00074129	0.000729927	0.000857633	0.000748503	0.000772798	0.000615006	0.000749625	0.0008726	0.000631313	0.000709723	0.000570776	0.000772798	0	0.000894454	0.000852515	0.000787402	0.000633312	0	0.000797448	0.000660066	0.000672948	0.000805802	0.000636132	0.000665336	0.000665336	0.000581058	0.000769231	0.000851064	0.000678426	0.000725689	0.000943396
K02470	gyrB	0.000597015	0.000468604	0.000595238	0.000590667	0.000639795	0.00107066	0.000707214	0.000678887	0.000704722	0.00075643	0.000647668	0.000673854	0.000751315	0.000679348	0.000718907	0.000683995	0	0.00074129	0.000729927	0.000857633	0.00149701	0.000772798	0.000615006	0.000749625	0.0008726	0.000631313	0.000709723	0.000570776	0.000772798	0.000856164	0.000894454	0.000852515	0.000787402	0.000633312	0.00108578	0.000797448	0.000660066	0.000672948	0.000805802	0.000636132	0.000665336	0.000665336	0.000581058	0.000769231	0.000851064	0.000678426	0.000725689	0.000943396
K02471	bacA, bclA	0	0	0	0	0	0	0	0.000678887	0	0	0	0	0	0	0	0	0	0	0	0	0	0	0	0	0	0	0	0	0	0	0	0	0	0	0	0	0	0	0	0	0	0	0	0	0	0	0	0
K02472	wecC	0	0	0	0	0	0	0	0.000678887	0	0	0	0	0	0	0	0	0	0	0	0	0	0	0.000615006	0	0	0	0	0	0	0	0	0	0.000787402	0	0	0	0	0	0	0	0	0	0	0	0	0	0	0
K02473	wbpP	0	0	0	0.000590667	0.000639795	0	0	0	0	0	0	0	0	0	0	0.000683995	0	0	0	0.000857633	0	0	0	0	0	0	0	0	0	0	0	0	0	0	0	0	0	0	0	0.000636132	0	0	0	0	0	0	0	0
K02477	K02477	0.00298507	0.00562324	0.00119048	0.001772	0.000639795	0	0.00141443	0.00203666	0.000704722	0.00075643	0	0	0	0	0	0	0	0	0	0	0	0	0.00123001	0	0	0.00189394	0	0.00171233	0.00309119	0	0	0	0	0	0	0	0.00132013	0.000672948	0	0.000636132	0.00199601	0.00199601	0.00290529	0.000769231	0	0	0.000725689	0.000943396
K02479	K02479	0.000597015	0	0	0	0.000639795	0	0	0	0	0	0.000647668	0	0	0.000679348	0	0	0	0	0	0	0	0	0	0	0	0	0	0.000570776	0	0	0	0	0	0	0	0	0	0	0	0	0	0	0	0	0	0	0	0
K02480	K02480	0	0	0	0	0	0	0	0	0	0	0	0	0	0	0	0	0	0	0	0	0	0	0	0	0	0	0	0	0	0	0	0	0	0	0.00108578	0	0	0	0	0	0	0	0	0	0	0	0	0
K02481	flgR	0.000597015	0.000468604	0.000595238	0.00118133	0.000639795	0	0	0	0	0	0	0.000673854	0.000751315	0.000679348	0.00215672	0	0	0.00074129	0	0.000857633	0.000748503	0.000772798	0.000615006	0	0.0008726	0	0.000709723	0.000570776	0	0.000856164	0.000894454	0.000852515	0	0	0.00108578	0.0015949	0.000660066	0	0.000805802	0.000636132	0	0	0.000581058	0.000769231	0.000851064	0.000678426	0.000725689	0
K02482	flgS	0	0	0	0	0	0	0	0	0	0	0	0	0	0.000679348	0.000718907	0.000683995	0.000707714	0.00074129	0.000729927	0.000857633	0	0	0	0	0	0	0	0	0	0	0	0	0	0	0	0	0	0	0.000805802	0	0.000665336	0.000665336	0	0.000769231	0	0	0	0
K02483	K02483	0	0	0	0	0.000639795	0	0.000707214	0	0	0	0	0	0	0.000679348	0	0	0	0	0	0	0	0.000772798	0	0	0	0	0	0	0.000772798	0	0	0	0	0	0	0	0	0	0	0.000636132	0	0	0.000581058	0	0	0	0	0
K02484	K02484	0	0	0	0	0	0	0	0	0	0	0	0.000673854	0	0	0	0	0	0	0	0	0	0	0	0	0	0	0	0	0.000772798	0	0	0	0.000787402	0	0	0	0	0	0	0	0	0	0	0	0	0	0	0
K02485	rssB, hnr	0	0	0	0	0	0	0	0	0	0	0	0	0	0	0	0	0	0	0.000729927	0.000857633	0.000748503	0.000772798	0	0	0	0	0	0.000570776	0	0.000856164	0	0	0	0	0	0	0	0	0	0	0	0	0	0	0	0	0	0
K02488	pleD	0.000597015	0.000468604	0	0.000590667	0	0	0	0	0.000704722	0	0.00129534	0.000673854	0.000751315	0.000679348	0.000718907	0.000683995	0.000707714	0.00148258	0.00145985	0	0.000748503	0.000772798	0	0	0	0	0	0.000570776	0	0	0.000894454	0	0	0.000633312	0	0	0	0.000672948	0.000805802	0	0	0	0.000581058	0	0	0.000678426	0.000725689	0
K02490	spo0F	0	0	0	0	0	0	0	0	0	0	0	0	0.000751315	0	0	0	0	0	0	0	0	0	0	0	0	0	0	0	0	0	0	0.000852515	0	0	0	0	0	0	0	0	0.000665336	0.000665336	0	0	0	0	0	0
K02492	hemA	0	0.000468604	0.00119048	0.000590667	0.000639795	0.00107066	0.000707214	0	0.000704722	0.00075643	0.000647668	0.000673854	0.000751315	0.000679348	0.000718907	0.00136799	0.000707714	0.00074129	0.000729927	0.000857633	0.000748503	0.000772798	0.000615006	0	0.0008726	0	0	0.00114155	0	0.000856164	0	0	0.000787402	0	0	0.000797448	0	0.000672948	0	0.000636132	0.000665336	0.000665336	0.000581058	0.000769231	0	0	0.000725689	0
K02493	hemK, prmC, HEMK	0.000597015	0.000468604	0.000595238	0.000590667	0.000639795	0.00107066	0.000707214	0.000678887	0.000704722	0.00075643	0.000647668	0.000673854	0.000751315	0.000679348	0.000718907	0.000683995	0.000707714	0.00148258	0.000729927	0.00171527	0.000748503	0.000772798	0.000615006	0.000749625	0.0017452	0	0.00141945	0.000570776	0.000772798	0.000856164	0.000894454	0.000852515	0.000787402	0.000633312	0.00108578	0.000797448	0.000660066	0.000672948	0.000805802	0.000636132	0.000665336	0.000665336	0.000581058	0.00153846	0.000851064	0.000678426	0.000725689	0.000943396
K02495	hemN, hemZ	0	0	0	0.000590667	0	0	0	0	0	0.00075643	0	0	0	0	0	0	0	0	0	0	0	0	0	0	0	0	0	0	0	0	0	0	0.000787402	0	0	0.000797448	0	0	0	0	0	0	0	0	0	0	0.000725689	0
K02499	yabN	0.000597015	0.000468604	0.000595238	0.000590667	0.000639795	0	0.000707214	0.000678887	0.000704722	0	0	0	0	0	0	0	0	0	0	0	0	0	0.000615006	0.000749625	0	0.000631313	0.000709723	0.000570776	0	0	0	0	0.000787402	0	0	0	0	0.000672948	0.000805802	0.000636132	0.000665336	0.000665336	0.000581058	0	0.000851064	0.000678426	0	0
K02500	hisF	0.000597015	0.000468604	0.000595238	0.000590667	0.000639795	0.00107066	0.000707214	0.000678887	0.000704722	0	0	0.000673854	0.00150263	0.000679348	0.00215672	0.00136799	0.00141543	0.00074129	0.00145985	0	0.00149701	0	0	0	0.0026178	0.000631313	0.000709723	0.000570776	0	0.000856164	0.000894454	0	0.000787402	0.000633312	0.00108578	0.0015949	0	0.000672948	0	0	0.000665336	0.000665336	0.00116212	0.00153846	0.000851064	0.000678426	0	0
K02501	hisH	0.000597015	0.000468604	0.000595238	0.000590667	0.000639795	0.00107066	0.000707214	0.000678887	0.000704722	0	0	0.000673854	0	0.000679348	0.000718907	0	0	0.00074129	0	0	0	0	0.000615006	0	0.0017452	0.000631313	0.000709723	0.000570776	0	0.000856164	0.000894454	0	0.000787402	0.000633312	0.00108578	0.000797448	0	0.000672948	0	0	0.000665336	0.000665336	0.00116212	0	0.000851064	0.000678426	0	0
K02502	hisZ	0	0	0	0	0	0	0	0	0	0	0	0.000673854	0	0.000679348	0	0	0	0.00074129	0	0	0	0	0	0	0	0	0	0	0	0	0.000894454	0	0	0	0	0	0	0	0	0	0	0	0	0	0	0	0	0
K02503	HINT1_2, hinT, hit	0.00179104	0.000937207	0.00119048	0.00118133	0.00127959	0.00107066	0.000707214	0.00135777	0.000704722	0.00075643	0.000647668	0.000673854	0.000751315	0.000679348	0.000718907	0.000683995	0.000707714	0.00074129	0.000729927	0.000857633	0.000748503	0.000772798	0.00123001	0.000749625	0.0008726	0.000631313	0.000709723	0.00114155	0.000772798	0.000856164	0.000894454	0.000852515	0.000787402	0.000633312	0.00108578	0.000797448	0.000660066	0.00134589	0.000805802	0.00127227	0.00199601	0.00199601	0.000581058	0.000769231	0.000851064	0.000678426	0.000725689	0
K02507	hofQ	0	0	0	0	0	0	0	0	0	0	0	0	0	0	0	0	0	0	0	0	0	0	0.000615006	0	0	0	0	0	0	0	0	0	0	0	0	0	0	0	0	0	0	0	0	0	0	0	0	0
K02509	hpaH	0	0	0	0	0	0	0	0	0	0	0	0	0	0	0	0	0	0	0	0	0	0	0	0.000749625	0	0	0	0	0	0	0	0	0	0.000633312	0	0	0	0	0	0	0	0	0	0	0	0	0	0
K02510	hpaI, hpcH	0.000597015	0	0	0	0	0.00107066	0	0	0	0	0	0	0	0	0	0	0	0	0	0	0	0	0.000615006	0	0	0	0	0	0	0	0	0	0	0	0	0	0	0	0	0.000636132	0	0	0	0	0	0	0.000725689	0
K02517	lpxL, htrB	0.000597015	0.000468604	0.000595238	0.000590667	0.000639795	0.00107066	0.000707214	0.000678887	0.000704722	0	0	0	0	0	0	0	0	0	0	0	0	0	0.000615006	0	0	0.000631313	0.000709723	0.000570776	0	0	0	0	0.000787402	0	0	0.000797448	0	0	0.000805802	0.000636132	0.000665336	0.000665336	0.000581058	0	0.000851064	0.000678426	0	0
K02518	infA	0.000597015	0.000937207	0.00119048	0.00118133	0.000639795	0.00107066	0.000707214	0.000678887	0	0.00075643	0.00194301	0.00134771	0.00150263	0.0013587	0.00143781	0.00136799	0.00141543	0.00148258	0.00145985	0.00171527	0.00149701	0.00231839	0.00123001	0.000749625	0	0.000631313	0.000709723	0.000570776	0.000772798	0.000856164	0.000894454	0.000852515	0.000787402	0.000633312	0.00108578	0.000797448	0.000660066	0	0.000805802	0.000636132	0.00199601	0.00199601	0.00116212	0.000769231	0.000851064	0.000678426	0.000725689	0.000943396
K02519	infB, MTIF2	0.000597015	0.000468604	0.000595238	0	0.000639795	0.00107066	0.000707214	0.000678887	0.000704722	0.00075643	0.000647668	0.000673854	0.000751315	0.000679348	0.000718907	0.000683995	0.000707714	0.00074129	0.000729927	0.000857633	0.000748503	0.000772798	0.000615006	0.000749625	0.0008726	0.000631313	0.000709723	0.000570776	0.000772798	0.000856164	0	0.000852515	0.000787402	0.000633312	0.00108578	0.000797448	0.000660066	0.000672948	0.000805802	0.000636132	0.000665336	0.000665336	0.000581058	0.000769231	0.000851064	0.000678426	0.000725689	0.000943396
K02520	infC, MTIF3	0.000597015	0.000468604	0.000595238	0.000590667	0.000639795	0.00107066	0.000707214	0.000678887	0.00140944	0.00075643	0.000647668	0.000673854	0.000751315	0.000679348	0.000718907	0.000683995	0.000707714	0.00074129	0.000729927	0.000857633	0.000748503	0.000772798	0.000615006	0.000749625	0.0008726	0.000631313	0.000709723	0.000570776	0.000772798	0.000856164	0.00178891	0.000852515	0.000787402	0.000633312	0.00108578	0.000797448	0.000660066	0.000672948	0.000805802	0.000636132	0.000665336	0.000665336	0.000581058	0.000769231	0.000851064	0.000678426	0.000725689	0.000943396
K02523	ispB	0.000597015	0.000468604	0.000595238	0.000590667	0.000639795	0.00107066	0.000707214	0.000678887	0.000704722	0.00075643	0.000647668	0.000673854	0.000751315	0.000679348	0.000718907	0.000683995	0.000707714	0.00074129	0.000729927	0.000857633	0.000748503	0.000772798	0.000615006	0.000749625	0.0008726	0.000631313	0.000709723	0.000570776	0.000772798	0.000856164	0.000894454	0.000852515	0.000787402	0.000633312	0.00108578	0.000797448	0.000660066	0.000672948	0.000805802	0.000636132	0.000665336	0.000665336	0.00174317	0.000769231	0.000851064	0.000678426	0.000725689	0.000943396
K02526	kdgT	0	0	0	0	0	0	0	0	0	0	0	0	0	0	0	0	0	0	0	0	0	0	0	0	0	0	0	0	0	0	0	0	0	0	0	0	0	0	0	0	0	0	0	0	0	0	0	0
K02527	kdtA, waaA	0.000597015	0.000468604	0.000595238	0.000590667	0.000639795	0.00107066	0.000707214	0.000678887	0.000704722	0.00075643	0.000647668	0	0	0.000679348	0.000718907	0.000683995	0.000707714	0.00074129	0.000729927	0.000857633	0	0.000772798	0.000615006	0.000749625	0	0.000631313	0.000709723	0.000570776	0.000772798	0.000856164	0.000894454	0.000852515	0.000787402	0.000633312	0	0.000797448	0	0.000672948	0.000805802	0.000636132	0.000665336	0.000665336	0.000581058	0.000769231	0.000851064	0.000678426	0.000725689	0.000943396
K02528	ksgA	0.000597015	0.000468604	0.000595238	0.000590667	0.000639795	0.00107066	0.000707214	0.000678887	0.000704722	0.00075643	0.000647668	0.000673854	0.000751315	0.000679348	0.000718907	0.000683995	0.000707714	0.00074129	0.000729927	0.000857633	0.000748503	0.000772798	0.000615006	0.000749625	0.0008726	0.000631313	0.000709723	0.000570776	0.000772798	0.000856164	0.000894454	0.000852515	0.000787402	0.000633312	0.00108578	0.000797448	0.000660066	0.000672948	0.000805802	0.000636132	0.000665336	0.000665336	0.000581058	0.000769231	0.000851064	0.000678426	0.000725689	0.000943396
K02529	galR	0.000597015	0.00187441	0.00119048	0.000590667	0.00127959	0	0.000707214	0	0	0	0.000647668	0	0	0	0	0	0	0	0	0.000857633	0	0	0.00123001	0	0	0.000631313	0	0.000570776	0	0.000856164	0	0.000852515	0.000787402	0	0	0.000797448	0	0	0	0.0019084	0.000665336	0.000665336	0.000581058	0	0	0	0	0
K02533	lasT	0	0	0	0	0	0	0	0.000678887	0	0	0	0	0	0	0	0	0	0	0	0	0.000748503	0	0	0	0	0.000631313	0.000709723	0.000570776	0	0	0	0.000852515	0	0	0	0	0	0.000672948	0.000805802	0	0	0	0.000581058	0	0	0.000678426	0	0.000943396
K02535	lpxC	0	0	0	0	0	0	0	0	0	0	0	0	0	0	0	0	0	0	0	0	0	0	0	0	0	0	0	0	0	0	0	0	0	0	0	0	0	0	0	0	0	0	0	0	0	0	0.000725689	0.000943396
K02536	lpxD	0.000597015	0.000468604	0.00119048	0.000590667	0.000639795	0.00107066	0.000707214	0.000678887	0.000704722	0.00075643	0.000647668	0.000673854	0.000751315	0.000679348	0.000718907	0.000683995	0.000707714	0.00074129	0.000729927	0.000857633	0.000748503	0.000772798	0.000615006	0.000749625	0.0008726	0.000631313	0.000709723	0.000570776	0.000772798	0.000856164	0.000894454	0.000852515	0.000787402	0.000633312	0.00108578	0.000797448	0	0.000672948	0.000805802	0.000636132	0.000665336	0.000665336	0.00116212	0.000769231	0.000851064	0.000678426	0.000725689	0.000943396
K02548	menA	0	0	0	0	0	0.00107066	0	0	0.000704722	0	0	0	0	0	0	0	0	0	0	0	0	0	0	0	0	0	0	0	0	0	0	0.00170503	0	0	0	0	0	0	0	0	0	0	0	0	0	0.000678426	0	0
K02549	menC	0.000597015	0.000937207	0	0.000590667	0.000639795	0.00107066	0	0.000678887	0.000704722	0	0.00129534	0	0.000751315	0.000679348	0.00143781	0.000683995	0.00141543	0.00074129	0.000729927	0.000857633	0.000748503	0.000772798	0	0	0.0017452	0	0.000709723	0	0	0	0	0	0	0	0	0	0	0	0	0.000636132	0.000665336	0.000665336	0.000581058	0.000769231	0.000851064	0.000678426	0.00145138	0.000943396
K02551	menD	0	0	0	0	0	0.00107066	0	0	0.000704722	0	0	0	0	0	0	0	0	0	0	0	0	0	0	0	0	0	0	0	0	0	0	0	0	0	0	0	0	0	0	0	0	0	0	0	0	0	0	0
K02552	menF	0	0	0	0	0	0.00107066	0	0	0.000704722	0	0	0	0	0	0	0	0	0	0	0	0	0	0	0	0	0	0	0	0	0	0	0	0	0	0	0	0	0	0	0	0	0	0	0	0	0	0	0
K02553	rraA, menG	0	0	0	0	0	0	0	0	0	0	0	0	0	0	0	0	0	0	0	0	0	0	0	0	0	0	0	0	0	0	0	0	0	0	0	0	0	0	0	0	0	0	0	0	0	0	0	0
K02554	mhpD	0	0	0	0	0	0	0	0	0	0	0	0	0	0	0	0	0	0	0	0	0	0	0	0	0	0	0	0	0	0	0	0	0	0	0	0	0	0	0	0	0	0	0	0	0	0	0	0
K02556	motA	0.000597015	0.000468604	0.000595238	0.000590667	0	0	0	0	0.000704722	0	0	0	0	0	0	0	0	0	0	0	0	0	0	0	0	0.000631313	0.000709723	0.000570776	0.000772798	0	0.000894454	0	0	0.000633312	0	0	0.000660066	0.000672948	0.000805802	0.000636132	0	0	0.000581058	0	0.000851064	0.000678426	0	0
K02557	motB	0.000597015	0.000468604	0.000595238	0.000590667	0	0	0	0	0.000704722	0	0	0	0	0	0	0	0	0	0	0	0	0	0	0	0	0.000631313	0.000709723	0.000570776	0.000772798	0	0.000894454	0	0	0.000633312	0	0	0.000660066	0.000672948	0.000805802	0.000636132	0	0	0.000581058	0	0.000851064	0.000678426	0	0
K02558	mpl	0	0.000468604	0	0.000590667	0.000639795	0	0.000707214	0	0	0	0	0	0	0	0	0	0	0	0	0	0	0	0.000615006	0	0	0	0	0	0	0	0	0	0.000787402	0	0	0	0	0	0	0.000636132	0	0	0	0	0	0	0	0
K02563	murG	0.000597015	0.000468604	0.000595238	0.000590667	0.000639795	0.00107066	0.000707214	0.000678887	0.000704722	0.00075643	0.000647668	0.000673854	0.000751315	0.000679348	0.000718907	0.000683995	0.000707714	0.00074129	0.000729927	0.000857633	0.000748503	0.000772798	0.000615006	0.000749625	0.0008726	0.000631313	0.000709723	0.000570776	0	0.000856164	0.000894454	0.000852515	0.000787402	0.000633312	0.00108578	0.000797448	0.000660066	0.000672948	0	0.000636132	0.000665336	0.000665336	0.000581058	0.000769231	0.000851064	0.000678426	0.000725689	0.000943396
K02564	nagB, GNPDA	0.000597015	0.000937207	0.000595238	0.000590667	0.000639795	0	0.00212164	0	0	0.00075643	0.000647668	0.00134771	0.00150263	0.0013587	0.00143781	0.00136799	0.00141543	0	0.00145985	0.000857633	0.00149701	0.000772798	0.000615006	0.000749625	0	0.000631313	0.000709723	0.000570776	0.000772798	0	0.000894454	0	0.000787402	0.000633312	0	0.000797448	0.000660066	0.000672948	0.000805802	0	0.00133067	0.00133067	0.000581058	0.000769231	0.000851064	0.000678426	0	0
K02565	nagC	0	0	0	0	0	0	0	0	0	0	0	0	0	0	0	0	0	0	0	0	0	0	0	0	0	0	0	0	0	0	0	0	0	0	0	0	0	0	0	0	0	0	0	0	0	0	0	0
K02566	nagD	0.000597015	0	0.000595238	0	0	0	0	0	0	0	0	0	0	0	0	0	0	0	0	0	0	0	0	0	0	0	0	0	0	0	0	0	0	0	0	0	0	0	0	0	0	0	0	0	0	0	0	0
K02567	napA	0	0	0	0	0	0	0	0	0	0	0	0	0	0	0	0	0	0	0	0	0	0	0	0	0	0	0	0	0	0	0	0.000852515	0.000787402	0	0	0	0	0	0	0	0	0	0	0.000769231	0	0	0	0
K02569	napC	0	0	0	0	0	0	0	0	0	0	0	0	0	0	0	0	0	0	0	0	0	0	0	0	0	0	0	0	0	0	0	0	0	0	0	0	0	0	0	0	0	0	0	0	0	0	0	0
K02570	napD	0	0	0	0	0	0	0	0	0	0	0	0	0	0	0	0	0	0	0	0	0	0	0	0	0	0	0	0	0	0	0	0	0	0	0	0	0	0	0	0	0	0	0	0	0	0	0	0
K02573	napG	0	0	0	0	0	0	0	0	0	0.00075643	0.000647668	0.000673854	0.000751315	0.000679348	0.000718907	0.000683995	0.000707714	0.00074129	0.000729927	0.000857633	0.000748503	0.000772798	0	0.000749625	0	0	0.000709723	0	0.000772798	0.000856164	0.000894454	0.000852515	0	0.000633312	0	0.000797448	0.000660066	0	0.000805802	0	0	0	0.000581058	0	0.000851064	0.000678426	0.000725689	0
K02574	napH	0	0	0	0	0	0	0	0	0	0	0	0	0	0	0	0	0	0	0	0	0	0	0	0	0	0	0	0	0	0	0	0	0	0	0	0	0	0	0	0	0	0	0	0	0	0	0	0
K02575	NRT2, narK, nrtP, nasA	0	0	0	0	0	0	0	0	0	0	0.000647668	0	0	0	0	0	0	0	0	0	0	0	0.000615006	0	0	0	0	0	0	0	0	0	0	0	0	0	0	0	0	0	0	0	0	0.000769231	0	0	0	0
K02584	nifA	0	0	0	0	0	0	0	0	0	0	0	0	0	0	0	0	0	0	0	0	0	0	0	0	0	0	0	0	0	0	0	0	0	0	0	0	0	0	0	0	0	0	0	0	0	0	0	0
K02589	nifHD1, nifI1	0	0	0	0	0	0	0	0	0	0	0	0	0	0	0	0	0	0	0	0	0	0	0	0	0	0	0	0	0.000772798	0	0	0	0	0	0	0	0	0	0	0	0	0	0	0	0	0	0	0
K02590	nifHD2, nifI2	0	0	0	0	0	0	0	0	0	0	0	0	0	0	0	0	0	0	0	0	0	0	0	0	0	0	0	0	0	0	0	0	0	0	0	0	0	0	0	0	0	0	0	0	0	0	0	0
K02600	nusA	0.000597015	0.000468604	0.000595238	0.000590667	0.000639795	0.00107066	0.000707214	0	0.000704722	0.00075643	0.000647668	0.000673854	0.000751315	0.000679348	0.000718907	0.000683995	0.000707714	0.00074129	0.000729927	0.000857633	0.000748503	0.000772798	0.000615006	0.000749625	0.0008726	0.000631313	0.000709723	0.000570776	0.000772798	0.000856164	0.000894454	0.000852515	0.000787402	0.000633312	0.00108578	0.000797448	0.000660066	0.000672948	0.000805802	0.000636132	0.000665336	0.000665336	0.000581058	0.000769231	0.000851064	0.000678426	0.000725689	0.000943396
K02601	nusG	0.000597015	0.000468604	0.000595238	0.000590667	0.000639795	0.00107066	0.000707214	0.000678887	0.000704722	0.00075643	0.000647668	0.000673854	0.000751315	0.000679348	0.000718907	0.000683995	0	0.00074129	0.000729927	0.000857633	0.000748503	0.000772798	0.000615006	0.000749625	0.0008726	0.000631313	0.000709723	0.000570776	0.000772798	0.000856164	0.000894454	0.000852515	0.000787402	0.000633312	0.00108578	0.000797448	0.000660066	0.000672948	0.000805802	0.000636132	0.000665336	0.000665336	0.000581058	0.000769231	0.000851064	0.000678426	0.000725689	0.000943396
K02609	paaA	0.000597015	0.000468604	0.000595238	0.000590667	0.000639795	0.00107066	0	0.000678887	0	0	0	0	0	0	0	0	0	0	0	0	0	0	0.000615006	0.000749625	0	0.000631313	0.000709723	0.000570776	0.000772798	0	0	0	0	0.000633312	0	0	0.000660066	0.000672948	0.000805802	0.000636132	0	0	0.000581058	0.000769231	0.000851064	0.000678426	0	0
K02610	paaB	0.000597015	0.000468604	0.000595238	0.000590667	0.000639795	0	0	0.000678887	0	0	0	0	0	0	0	0	0	0	0	0	0	0	0.000615006	0.000749625	0	0.000631313	0.000709723	0.000570776	0.000772798	0	0	0	0	0.000633312	0	0	0.000660066	0.000672948	0.000805802	0.000636132	0	0	0.000581058	0.000769231	0.000851064	0.000678426	0	0
K02611	paaC	0.000597015	0.000468604	0.000595238	0.000590667	0.000639795	0	0	0.000678887	0	0	0	0	0	0	0	0	0	0	0	0	0	0	0.000615006	0.000749625	0	0.000631313	0.000709723	0.000570776	0.000772798	0	0	0	0	0.000633312	0	0	0.000660066	0.000672948	0.000805802	0.000636132	0	0	0.000581058	0	0.000851064	0.000678426	0	0
K02612	paaD	0.000597015	0.000468604	0.000595238	0.000590667	0.000639795	0	0	0.000678887	0	0	0	0	0	0	0	0	0	0	0	0	0	0	0.000615006	0.000749625	0	0.000631313	0.000709723	0.000570776	0.000772798	0	0	0	0	0.000633312	0	0	0.000660066	0.000672948	0.000805802	0.000636132	0	0	0.000581058	0	0.000851064	0.000678426	0	0
K02613	paaE	0.000597015	0	0	0	0	0	0	0	0	0	0	0	0	0	0	0	0	0	0	0	0	0	0	0	0	0	0	0	0	0	0	0	0	0	0	0	0	0	0	0	0	0	0	0	0	0	0	0
K02614	paaI	0.000597015	0.000468604	0.000595238	0.000590667	0.000639795	0	0	0.000678887	0	0	0	0	0	0	0	0	0	0	0	0	0	0	0	0.000749625	0	0.000631313	0.000709723	0.000570776	0.000772798	0	0	0	0	0.000633312	0	0	0.000660066	0.000672948	0	0.000636132	0	0	0	0	0.000851064	0.000678426	0	0
K02615	paaJ	0	0.000468604	0.000595238	0.000590667	0.000639795	0	0	0.000678887	0	0	0	0	0	0	0	0	0	0.00074129	0.000729927	0.000857633	0	0.000772798	0.000615006	0	0.0008726	0.000631313	0.000709723	0.000570776	0	0	0	0	0	0.000633312	0	0	0.000660066	0.000672948	0.000805802	0.000636132	0	0	0.000581058	0.000769231	0.000851064	0.000678426	0	0
K02616	paaX	0.000597015	0	0	0	0	0.00107066	0	0	0	0	0	0	0	0	0	0	0	0	0	0	0	0	0	0	0	0	0	0	0	0	0	0.000852515	0	0	0	0	0	0	0	0	0	0	0	0	0	0	0	0
K02617	paaY	0.000597015	0.000468604	0.000595238	0.000590667	0.000639795	0	0	0.000678887	0	0	0	0	0	0	0	0	0	0	0	0	0	0	0.000615006	0	0	0.000631313	0.000709723	0.000570776	0.0015456	0	0	0	0	0	0	0	0	0.000672948	0.000805802	0.000636132	0	0	0.000581058	0	0.000851064	0.000678426	0	0
K02618	paaZ	0.000597015	0.000468604	0.000595238	0.000590667	0.000639795	0	0	0.000678887	0	0	0	0	0	0	0	0	0	0	0	0	0	0	0.000615006	0	0	0.000631313	0.000709723	0.000570776	0.000772798	0	0	0	0	0.000633312	0	0	0.000660066	0.000672948	0.000805802	0.000636132	0	0	0.000581058	0	0.000851064	0.000678426	0	0
K02619	pabC	0	0	0	0	0	0	0	0	0	0	0.000647668	0.000673854	0	0	0.000718907	0.000683995	0	0.00074129	0	0	0	0.000772798	0	0	0	0	0	0	0	0	0.000894454	0	0	0	0	0	0	0	0	0	0	0	0	0	0	0	0	0
K02621	parC	0	0	0	0	0	0	0	0	0	0	0	0	0	0	0	0	0	0	0	0	0	0	0	0	0	0	0	0	0	0	0	0	0	0	0	0	0	0	0	0	0	0	0	0	0	0	0	0
K02622	parE	0	0	0	0	0	0	0	0	0	0	0	0	0	0	0	0	0	0	0	0	0	0	0	0	0	0	0	0	0	0	0	0	0	0	0	0	0	0	0	0	0	0	0	0	0	0	0	0
K02624	pcaR	0	0	0	0	0	0	0	0	0	0	0	0	0	0	0	0	0	0	0	0	0	0	0	0	0	0	0.000709723	0	0	0	0	0	0	0	0	0	0	0	0	0	0	0	0	0	0	0	0	0
K02626	pdaD	0	0	0	0	0	0	0	0	0	0	0.000647668	0.000673854	0.000751315	0.000679348	0.000718907	0.000683995	0.000707714	0.00074129	0.000729927	0.000857633	0.000748503	0.000772798	0	0	0.0008726	0	0	0	0	0	0	0	0	0	0	0	0	0	0	0	0	0	0	0.000769231	0	0	0.000725689	0.000943396
K02635	petB	0	0	0	0	0	0	0	0	0	0	0	0	0	0	0	0	0	0	0	0	0	0	0	0	0.0008726	0	0	0	0	0	0	0	0	0	0	0	0	0	0	0	0	0	0	0.000769231	0	0	0	0
K02636	petC	0	0	0	0	0	0	0	0	0	0.00075643	0	0	0	0	0	0	0	0	0	0	0	0	0.000615006	0	0	0	0	0	0	0	0.000894454	0	0	0.000633312	0	0	0.000660066	0.000672948	0	0.00127227	0	0	0	0	0.000851064	0	0.000725689	0
K02638	petE	0.000597015	0.000937207	0.000595238	0	0.000639795	0	0	0.000678887	0.000704722	0.00226929	0.00129534	0.000673854	0.00150263	0.00203804	0.000718907	0.000683995	0.000707714	0.00074129	0	0.000857633	0.000748503	0.000772798	0.00123001	0	0	0.000631313	0.000709723	0.000570776	0.000772798	0.000856164	0.00178891	0.000852515	0.0015748	0.000633312	0.00108578	0	0.000660066	0.00134589	0	0.00127227	0.000665336	0.000665336	0.00174317	0.000769231	0.000851064	0.00135685	0.000725689	0.000943396
K02641	petH	0	0	0	0	0	0	0	0	0	0	0	0	0	0	0	0	0	0	0	0	0	0	0	0	0	0	0	0	0	0	0	0	0	0	0	0	0	0	0	0	0	0	0	0	0	0	0	0
K02650	pilA	0	0	0.00119048	0.00118133	0	0	0.00353607	0.00135777	0.000704722	0	0.00129534	0.000673854	0	0.000679348	0.000718907	0	0	0.00074129	0.00218978	0.000857633	0.000748503	0.000772798	0	0	0	0.00126263	0	0.000570776	0.0015456	0	0.000894454	0.00170503	0.000787402	0.000633312	0.00217155	0	0.00132013	0.00134589	0.000805802	0	0.000665336	0.000665336	0	0.00153846	0.000851064	0.00135685	0.000725689	0.000943396
K02651	flp, pilA	0	0	0.00119048	0.000590667	0	0	0	0.00271555	0	0	0.000647668	0	0	0.000679348	0	0	0	0	0	0	0	0	0.00123001	0	0	0.000631313	0	0.00114155	0	0	0	0.000852515	0	0	0	0	0	0	0	0	0.000665336	0.000665336	0	0	0	0	0	0
K02652	pilB	0.000597015	0.00140581	0.000595238	0.00118133	0.00127959	0	0.00282885	0.00135777	0.00281889	0.00226929	0.00129534	0.00134771	0.00150263	0.0013587	0.00143781	0.00136799	0.00141543	0.00148258	0.00145985	0.00171527	0.000748503	0.0015456	0.000615006	0.00149925	0.0008726	0.000631313	0.00212917	0.000570776	0.00231839	0.00256849	0.00268336	0.00170503	0.0015748	0.00189994	0.00108578	0.000797448	0.0019802	0.000672948	0.00241741	0.000636132	0.000665336	0.000665336	0.000581058	0.00307692	0.000851064	0.00135685	0.000725689	0.00188679
K02653	pilC	0.00119403	0.000468604	0.000595238	0.000590667	0.00127959	0	0.000707214	0.00135777	0.000704722	0.00075643	0.000647668	0.000673854	0.000751315	0.00203804	0.000718907	0.000683995	0.000707714	0.00148258	0.00145985	0.00171527	0.000748503	0.0015456	0	0.000749625	0.0008726	0.00126263	0.000709723	0.000570776	0.000772798	0.000856164	0	0.000852515	0.0015748	0.000633312	0.00217155	0.000797448	0.000660066	0.00134589	0.0016116	0	0.000665336	0.000665336	0.00232423	0.00153846	0.00170213	0.00135685	0.00145138	0.000943396
K02654	pilD, pppA	0.000597015	0.000468604	0.000595238	0.000590667	0.000639795	0.00107066	0.000707214	0.000678887	0.000704722	0.00075643	0.000647668	0.000673854	0.000751315	0.000679348	0.000718907	0.000683995	0.000707714	0.00074129	0.000729927	0.000857633	0.000748503	0.0015456	0.000615006	0.000749625	0.0008726	0.000631313	0.000709723	0.000570776	0.000772798	0.000856164	0.000894454	0.000852515	0.000787402	0.000633312	0.00108578	0.000797448	0.000660066	0.000672948	0.000805802	0.000636132	0.000665336	0.000665336	0.000581058	0.000769231	0.000851064	0.000678426	0.000725689	0.000943396
K02655	pilE	0.000597015	0	0.00119048	0	0.00127959	0	0	0	0	0	0	0	0	0	0	0.00136799	0	0	0	0	0	0	0.000615006	0	0	0	0	0.00114155	0	0.000856164	0.000894454	0.000852515	0	0	0	0	0	0	0.000805802	0	0	0	0	0.000769231	0	0	0	0.000943396
K02657	pilG	0	0	0	0	0	0	0	0	0	0	0	0	0	0	0	0	0	0	0	0	0	0	0	0	0	0	0	0	0	0	0	0	0	0	0	0	0	0	0	0	0	0	0	0	0	0	0	0
K02658	pilH	0	0	0	0	0.00127959	0	0	0	0	0.00075643	0	0	0	0	0	0	0	0	0	0	0	0	0.00123001	0	0	0	0	0	0	0.000856164	0	0.000852515	0	0	0	0	0	0	0	0	0.000665336	0.000665336	0	0	0	0	0	0
K02662	pilM	0.000597015	0.000468604	0.000595238	0.000590667	0.000639795	0	0.000707214	0.000678887	0.000704722	0.00075643	0.000647668	0.000673854	0.000751315	0.000679348	0.000718907	0.000683995	0.000707714	0.00074129	0.000729927	0.000857633	0.000748503	0.000772798	0.000615006	0.000749625	0	0.000631313	0.000709723	0.000570776	0.000772798	0.000856164	0.000894454	0.000852515	0.000787402	0.000633312	0.00108578	0.000797448	0.000660066	0.000672948	0.000805802	0.000636132	0.000665336	0.000665336	0.000581058	0.000769231	0.000851064	0.000678426	0.000725689	0.000943396
K02663	pilN	0	0	0	0.000590667	0	0	0	0.000678887	0	0	0.000647668	0.000673854	0.000751315	0.000679348	0	0.000683995	0.000707714	0	0.000729927	0.000857633	0.000748503	0	0	0	0	0	0.000709723	0	0.000772798	0	0.000894454	0.000852515	0	0	0	0	0	0	0.000805802	0	0	0	0.000581058	0.000769231	0	0.000678426	0	0
K02664	pilO	0.000597015	0	0	0	0	0	0.000707214	0	0	0	0	0	0.000751315	0	0	0	0	0	0	0	0	0.000772798	0	0.000749625	0	0.000631313	0.000709723	0.000570776	0	0	0	0	0	0.000633312	0	0	0	0.000672948	0	0	0.000665336	0.000665336	0	0	0	0.000678426	0	0
K02665	pilP	0	0	0	0	0	0	0	0	0	0	0	0	0	0	0	0	0	0	0	0	0	0	0	0	0	0	0	0	0	0	0	0	0	0	0	0	0	0	0	0	0	0	0	0	0	0	0	0
K02666	pilQ	0.000597015	0	0.000595238	0	0	0	0.000707214	0	0	0	0	0	0	0	0	0	0	0	0	0.000857633	0	0	0	0	0	0.000631313	0	0	0	0	0	0.000852515	0.000787402	0	0	0	0.000660066	0	0	0	0	0	0	0	0	0	0	0.000943396
K02667	pilR, pehR	0.000597015	0	0	0	0	0	0	0	0	0.00075643	0.000647668	0	0	0	0	0	0	0	0	0.000857633	0	0.000772798	0.000615006	0	0	0	0	0	0	0	0	0	0	0	0	0	0	0	0	0.000636132	0	0	0.000581058	0	0	0	0	0
K02668	pilS, pehS	0.000597015	0.000468604	0.000595238	0.000590667	0.000639795	0	0	0	0	0	0.000647668	0.000673854	0.000751315	0.000679348	0.000718907	0.000683995	0.000707714	0.00074129	0.000729927	0.000857633	0	0.000772798	0.000615006	0.000749625	0.0008726	0.000631313	0.000709723	0.000570776	0.000772798	0.000856164	0.000894454	0.000852515	0	0.000633312	0.00108578	0.000797448	0.000660066	0.000672948	0.000805802	0.000636132	0.000665336	0.000665336	0.00116212	0.000769231	0	0.000678426	0.000725689	0.000943396
K02669	pilT	0.00238806	0.00140581	0.00238095	0.00236267	0.00319898	0	0.00212164	0.00135777	0.00211416	0.00302572	0.00259067	0.00269542	0.00300526	0.00271739	0.00287563	0.00341997	0.00283086	0.00222387	0.00291971	0.00343053	0.00299401	0.00309119	0.00184502	0.00224888	0	0.00189394	0.00425834	0.00228311	0.00309119	0.00428082	0.00268336	0.00255755	0.0015748	0.00316656	0.00325733	0.00318979	0.00264026	0.00201884	0.00402901	0.00318066	0.00266134	0.00266134	0.00348635	0.00230769	0.00255319	0.00339213	0.00217707	0.00377358
K02670	pilU	0	0	0	0	0	0	0	0	0	0	0	0	0	0	0	0	0	0	0	0	0	0	0	0	0	0	0	0	0	0	0	0	0	0	0	0	0	0	0	0	0	0	0	0	0	0	0	0
K02671	pilV	0	0	0.000595238	0	0	0	0	0	0	0	0.000647668	0	0	0	0	0.00136799	0.000707714	0	0	0	0	0	0.000615006	0	0	0	0	0	0	0	0.000894454	0.000852515	0.000787402	0	0	0	0	0	0	0	0	0	0.000581058	0	0	0	0.000725689	0.000943396
K02679	ppdA	0	0	0	0	0	0	0	0	0	0	0	0	0	0	0	0	0	0	0	0	0	0	0	0	0	0	0	0	0	0	0	0	0	0	0	0.000797448	0	0	0	0	0	0	0	0	0	0	0	0
K02681	ppdC	0	0	0	0	0	0	0	0	0	0	0	0	0	0	0	0	0	0	0	0	0	0	0	0	0	0	0	0	0	0	0	0	0	0	0	0	0	0	0	0	0	0	0	0	0	0	0	0
K02682	ppdD	0	0	0	0	0	0	0	0	0	0	0	0	0	0	0	0	0	0	0	0	0	0	0	0	0	0	0	0	0	0	0	0	0	0	0	0	0	0	0	0	0	0	0	0	0	0	0	0
K02687	prmA	0.000597015	0.000468604	0.000595238	0.000590667	0.000639795	0.00107066	0.000707214	0.000678887	0.000704722	0.00075643	0.000647668	0	0	0	0	0	0	0	0	0	0	0	0.000615006	0.000749625	0	0	0.000709723	0.000570776	0.000772798	0.000856164	0.000894454	0.000852515	0	0.000633312	0	0.000797448	0.000660066	0.000672948	0.000805802	0	0.000665336	0.000665336	0.000581058	0	0.000851064	0.000678426	0	0
K02744	agaF	0.000597015	0	0.000595238	0	0	0	0	0	0.000704722	0.00075643	0.000647668	0	0.000751315	0	0	0	0	0	0	0	0	0	0	0	0	0	0.000709723	0.000570776	0	0	0	0	0.000787402	0	0.00108578	0.000797448	0	0	0.000805802	0	0.000665336	0.000665336	0	0.000769231	0.000851064	0	0.000725689	0.000943396
K02745	agaV	0	0	0	0	0.000639795	0	0	0	0.000704722	0	0	0	0	0	0	0	0	0	0	0	0	0	0	0	0	0.000631313	0	0	0	0.000856164	0	0	0	0	0	0	0	0	0	0.000636132	0	0	0	0	0.000851064	0.000678426	0	0
K02746	agaW	0	0	0	0	0	0	0	0	0	0	0	0	0	0	0	0	0	0	0	0	0	0	0	0	0	0	0	0	0	0	0	0	0	0	0	0	0	0	0	0	0	0	0	0	0	0	0	0
K02747	agaE	0	0	0	0	0	0	0	0	0	0	0	0	0	0	0	0	0	0	0	0	0	0	0	0	0	0	0	0	0	0	0	0	0	0	0	0	0	0	0.000805802	0	0	0	0	0	0	0	0	0
K02768	fruB	0.000597015	0.000468604	0.000595238	0.000590667	0.000639795	0	0.000707214	0.000678887	0.000704722	0.00075643	0.00129534	0.00134771	0.00150263	0.0013587	0.00143781	0.00136799	0.00141543	0.00148258	0.00145985	0.00171527	0.000748503	0.0015456	0.000615006	0	0.0008726	0.000631313	0.000709723	0.000570776	0.0015456	0	0	0	0.000787402	0	0	0	0.000660066	0.000672948	0.0016116	0.000636132	0.00133067	0.00133067	0.000581058	0.00153846	0	0.00135685	0.000725689	0.000943396
K02769	fruAb	0	0	0	0	0	0	0	0	0	0	0	0	0	0	0	0	0	0	0	0	0	0	0	0	0	0	0	0	0	0	0	0	0	0	0	0	0	0	0	0	0	0	0	0	0	0	0	0
K02779	ptsG	0	0	0.000595238	0	0	0	0	0	0	0	0	0	0	0	0	0	0	0	0	0	0	0	0	0	0	0	0	0	0	0	0	0	0	0	0	0	0	0	0	0	0.000665336	0.000665336	0	0	0	0	0	0
K02784	ptsH	0.000597015	0.000468604	0.000595238	0	0	0	0.000707214	0.000678887	0	0.00075643	0	0.000673854	0.000751315	0.000679348	0.000718907	0.000683995	0	0.00074129	0.000729927	0.000857633	0.000748503	0.000772798	0.000615006	0	0	0.000631313	0.000709723	0.000570776	0.000772798	0.000856164	0.000894454	0.000852515	0	0	0.00108578	0.000797448	0.000660066	0.000672948	0.000805802	0.000636132	0.000665336	0.000665336	0.000581058	0	0.000851064	0.000678426	0.000725689	0.000943396
K02793	manXa	0	0	0	0.000590667	0.000639795	0	0	0	0	0	0	0.000673854	0	0.000679348	0.000718907	0.00136799	0.000707714	0.00074129	0	0	0.000748503	0.000772798	0.000615006	0.000749625	0.0008726	0.000631313	0	0	0.000772798	0.000856164	0.000894454	0.000852515	0	0.000633312	0	0	0.000660066	0	0	0.000636132	0	0	0.000581058	0	0	0.000678426	0	0
K02795	manY	0	0	0	0	0	0	0	0	0	0	0.000647668	0	0	0	0	0	0	0	0	0	0	0.000772798	0	0	0	0	0	0	0	0	0	0	0.000787402	0	0	0	0	0	0	0	0	0	0	0	0	0	0	0
K02796	manZ	0	0	0.000595238	0	0	0	0	0	0	0	0	0	0	0	0	0	0	0	0	0	0	0	0	0	0	0	0	0	0	0	0	0	0.000787402	0	0	0	0	0	0	0	0	0	0	0	0	0	0	0.000943396
K02803	nagEb	0	0	0	0	0	0	0	0	0	0	0	0	0	0	0	0	0	0	0	0	0	0	0	0	0	0	0	0	0	0	0	0	0	0	0	0	0	0	0	0	0	0	0	0	0	0	0	0
K02804	nagE	0	0.000468604	0	0	0	0	0	0	0	0	0	0	0	0	0	0	0	0	0	0	0	0	0	0	0	0	0	0	0	0	0	0	0	0	0	0	0	0	0	0	0	0	0	0	0	0	0	0
K02805	wecE, rffA	0	0	0	0	0	0	0	0	0	0	0	0	0	0	0	0	0	0	0	0	0	0	0	0	0	0	0	0	0	0	0	0	0	0	0	0	0	0	0	0	0	0	0	0	0	0	0	0
K02806	ptsN	0	0	0	0	0.000639795	0	0.000707214	0.000678887	0	0.00075643	0	0.000673854	0	0	0	0.000683995	0	0	0	0.000857633	0.000748503	0.000772798	0	0	0	0.000631313	0	0	0	0	0	0.000852515	0.000787402	0.000633312	0	0	0.000660066	0.000672948	0	0.000636132	0	0	0	0	0	0	0	0
K02812	sorF, sorA	0	0	0	0	0	0	0	0	0	0	0	0	0	0	0	0	0	0	0	0	0	0	0	0	0	0	0	0	0	0	0	0	0	0	0	0	0	0	0	0	0	0	0	0	0	0	0	0
K02813	sorB	0.000597015	0	0	0	0	0	0	0	0	0	0	0	0	0	0	0	0	0	0	0	0	0	0	0	0	0	0	0	0	0	0	0	0	0	0	0	0	0	0	0	0	0	0	0	0	0	0	0
K02814	sorA, sorC	0	0	0	0	0	0	0	0	0	0.00075643	0	0	0	0	0	0	0	0.00074129	0.000729927	0.000857633	0	0	0	0	0	0	0	0	0	0.000856164	0	0	0	0	0	0	0	0	0	0	0	0	0	0	0	0	0	0
K02815	sorM, sorD	0	0	0	0	0	0	0	0	0	0	0	0	0	0	0	0	0	0	0	0	0	0	0	0	0	0	0	0	0	0	0	0	0	0	0	0	0	0	0	0	0	0	0	0	0	0	0	0
K02823	pyrDII	0	0	0	0	0	0	0	0	0	0	0	0	0	0	0	0	0	0	0	0	0	0	0	0	0	0	0	0	0	0	0	0	0	0	0	0	0	0	0	0	0	0	0	0	0	0	0	0
K02824	uraA, pyrP	0	0	0	0	0	0	0	0	0	0	0	0	0	0	0	0	0	0	0	0	0	0	0	0	0	0	0	0	0	0	0	0	0	0	0	0	0	0	0	0	0	0	0	0	0	0	0	0
K02825	pyrR	0.000597015	0.000468604	0.000595238	0.000590667	0.000639795	0.00107066	0.000707214	0.000678887	0.000704722	0.00075643	0.000647668	0.000673854	0.000751315	0.000679348	0.000718907	0.000683995	0.000707714	0.00074129	0.000729927	0.000857633	0.000748503	0.0015456	0	0.000749625	0.0008726	0.000631313	0.000709723	0.000570776	0.000772798	0.000856164	0	0	0.000787402	0.000633312	0.00108578	0.000797448	0.000660066	0.000672948	0.000805802	0.000636132	0.000665336	0.000665336	0.000581058	0.000769231	0.000851064	0.000678426	0.000725689	0.000943396
K02828	qoxC	0	0	0	0	0	0	0	0	0	0	0.000647668	0.000673854	0.000751315	0	0	0.000683995	0.000707714	0.00074129	0.000729927	0	0	0	0	0	0	0	0	0	0	0	0	0	0	0	0	0	0	0	0	0	0	0	0	0	0	0	0.000725689	0
K02834	rbfA	0.000597015	0.000468604	0.000595238	0.000590667	0.000639795	0.00107066	0.000707214	0.000678887	0.000704722	0.00075643	0.000647668	0	0.000751315	0.000679348	0.000718907	0.000683995	0.000707714	0.00074129	0.000729927	0.000857633	0.000748503	0.000772798	0.000615006	0.000749625	0.0008726	0.000631313	0.000709723	0.000570776	0.000772798	0.000856164	0.000894454	0.000852515	0.000787402	0.000633312	0.00108578	0.000797448	0.000660066	0.000672948	0.000805802	0.000636132	0.000665336	0.000665336	0.000581058	0.000769231	0.000851064	0.000678426	0.000725689	0.000943396
K02835	prfA, MTRF1, MRF1	0.000597015	0.000468604	0.000595238	0.000590667	0.000639795	0	0.000707214	0.000678887	0.000704722	0.00075643	0.000647668	0.000673854	0.000751315	0.000679348	0.000718907	0.000683995	0.000707714	0.00074129	0.000729927	0.000857633	0.000748503	0.000772798	0.000615006	0.000749625	0.0008726	0.000631313	0.000709723	0.000570776	0.000772798	0.000856164	0.000894454	0.000852515	0	0.000633312	0.00108578	0.000797448	0.000660066	0.000672948	0.000805802	0.000636132	0.000665336	0.000665336	0.000581058	0.000769231	0.000851064	0.000678426	0.000725689	0.000943396
K02836	prfB	0.000597015	0.000468604	0.000595238	0.000590667	0.000639795	0.00107066	0.000707214	0.000678887	0.000704722	0.00075643	0.000647668	0.000673854	0.000751315	0.000679348	0.000718907	0.000683995	0	0.00074129	0.000729927	0.000857633	0.000748503	0.000772798	0.000615006	0.000749625	0.0008726	0.000631313	0.000709723	0.000570776	0.000772798	0.000856164	0.000894454	0.000852515	0.000787402	0.000633312	0.00108578	0.000797448	0.000660066	0.000672948	0.000805802	0.000636132	0.000665336	0.000665336	0.000581058	0.000769231	0.000851064	0.000678426	0.000725689	0.000943396
K02837	prfC	0.000597015	0.000468604	0.000595238	0.000590667	0.000639795	0.00107066	0	0	0.000704722	0.00075643	0	0	0	0	0	0	0	0	0	0	0	0	0.000615006	0.000749625	0	0	0.000709723	0.000570776	0	0.000856164	0.000894454	0	0.000787402	0.000633312	0	0.000797448	0	0.000672948	0.000805802	0	0	0	0.000581058	0	0.000851064	0	0	0
K02838	frr, MRRF, RRF	0.000597015	0.000468604	0.000595238	0.000590667	0.000639795	0.00107066	0.000707214	0.000678887	0.000704722	0.00075643	0.000647668	0.000673854	0.000751315	0.000679348	0.000718907	0.000683995	0.000707714	0.00074129	0.000729927	0.000857633	0.000748503	0.000772798	0.000615006	0.000749625	0.0008726	0.000631313	0.000709723	0.000570776	0.000772798	0.000856164	0.000894454	0.000852515	0.000787402	0.000633312	0.00108578	0.000797448	0.000660066	0.000672948	0.000805802	0.000636132	0.000665336	0.000665336	0.000581058	0.000769231	0.000851064	0.000678426	0.000725689	0.000943396
K02841	waaC, rfaC	0	0	0	0	0	0	0	0	0	0	0	0	0	0	0	0	0	0	0	0	0	0	0	0	0	0	0	0	0	0	0	0	0	0	0	0	0	0	0.000805802	0	0	0	0	0	0	0	0	0
K02843	waaF, rfaF	0.000597015	0.000468604	0.000595238	0.000590667	0.000639795	0	0.000707214	0.000678887	0.000704722	0	0.000647668	0.000673854	0.000751315	0.000679348	0.000718907	0.000683995	0.000707714	0.00074129	0.000729927	0.000857633	0.000748503	0.000772798	0.000615006	0.000749625	0	0.000631313	0	0.000570776	0.000772798	0.000856164	0.000894454	0.000852515	0.000787402	0.000633312	0	0	0.000660066	0	0.000805802	0.000636132	0.00133067	0.00133067	0.00116212	0.000769231	0.000851064	0.000678426	0	0.000943396
K02844	waaG, rfaG	0	0	0	0	0	0	0	0	0	0	0	0	0	0	0	0	0	0	0	0	0	0	0	0	0	0	0.000709723	0	0	0	0	0	0	0	0	0	0	0	0	0	0	0	0	0	0	0.000678426	0	0
K02846	solA	0	0	0	0	0	0	0	0	0	0	0	0	0	0	0	0	0	0	0	0	0	0	0	0	0	0	0	0	0	0	0	0	0	0	0	0	0	0	0	0	0	0	0.000581058	0	0	0	0.000725689	0
K02849	waaQ, rfaQ	0	0.000468604	0	0	0.000639795	0	0	0	0.000704722	0	0	0	0	0	0	0	0	0.00074129	0	0	0	0	0	0	0	0	0	0	0	0	0	0	0	0	0	0	0.000660066	0	0	0	0	0	0	0	0	0	0	0
K02851	wecA, tagO, rfe	0	0	0	0	0	0	0	0.000678887	0	0	0	0	0	0	0	0	0	0	0	0	0	0	0	0	0	0	0	0	0	0	0	0	0	0	0	0	0	0	0	0	0	0	0.000581058	0	0	0	0.000725689	0.000943396
K02855	rhaS	0	0	0	0	0	0	0	0	0	0	0	0	0	0	0	0	0	0	0	0	0	0	0	0	0	0	0	0	0	0	0	0	0	0	0	0	0	0	0	0	0	0	0.000581058	0	0	0	0	0
K02860	rimM	0.000597015	0.000468604	0.000595238	0.000590667	0.000639795	0.00107066	0.000707214	0.000678887	0.000704722	0.00075643	0	0	0	0	0	0	0	0	0	0	0	0	0.000615006	0.000749625	0.0008726	0.000631313	0.000709723	0.000570776	0.000772798	0.000856164	0.000894454	0.000852515	0	0.000633312	0.00108578	0.000797448	0.000660066	0.000672948	0.000805802	0.000636132	0.000665336	0.000665336	0.000581058	0.000769231	0.000851064	0.000678426	0.000725689	0.000943396
K02862	ctaG	0	0	0	0	0.000639795	0	0.000707214	0.000678887	0.000704722	0.00075643	0.000647668	0.000673854	0.000751315	0.000679348	0	0.000683995	0.000707714	0.00074129	0	0.000857633	0.000748503	0.000772798	0.000615006	0.000749625	0	0	0.000709723	0	0.000772798	0.000856164	0.000894454	0.000852515	0.000787402	0.000633312	0	0.000797448	0.000660066	0	0	0.000636132	0.000665336	0.000665336	0	0	0.000851064	0.000678426	0.000725689	0.000943396
K02863	RP-L1, MRPL1, rplA	0.000597015	0.000468604	0.000595238	0.000590667	0.000639795	0.00107066	0.000707214	0.000678887	0.000704722	0.00075643	0.000647668	0.000673854	0.000751315	0.000679348	0.000718907	0.000683995	0.000707714	0.00074129	0.000729927	0.000857633	0.000748503	0.000772798	0.000615006	0.000749625	0.0008726	0.000631313	0.000709723	0.000570776	0.000772798	0.000856164	0.000894454	0.000852515	0.000787402	0.000633312	0.00108578	0.000797448	0.000660066	0.000672948	0.000805802	0.000636132	0.000665336	0.000665336	0.000581058	0.000769231	0.000851064	0.000678426	0.000725689	0.000943396
K02864	RP-L10, MRPL10, rplJ	0.000597015	0.000468604	0.000595238	0.000590667	0.000639795	0.00107066	0.000707214	0.000678887	0.000704722	0.00075643	0.000647668	0.000673854	0.000751315	0.000679348	0.000718907	0.000683995	0.000707714	0.00074129	0.000729927	0.000857633	0.000748503	0.000772798	0.000615006	0.000749625	0.0008726	0.000631313	0.000709723	0.000570776	0.000772798	0.000856164	0.000894454	0.000852515	0.000787402	0.000633312	0.00108578	0.000797448	0.000660066	0.000672948	0.000805802	0.000636132	0.000665336	0.000665336	0.000581058	0.000769231	0.000851064	0.000678426	0.000725689	0.000943396
K02867	RP-L11, MRPL11, rplK	0.000597015	0.000468604	0.000595238	0.000590667	0.000639795	0.00107066	0.000707214	0.000678887	0.000704722	0.00075643	0.000647668	0.000673854	0.000751315	0.000679348	0.000718907	0.000683995	0.000707714	0.00074129	0.000729927	0.000857633	0.000748503	0.000772798	0.000615006	0.000749625	0.0008726	0.000631313	0.000709723	0.000570776	0.000772798	0.000856164	0.000894454	0.000852515	0.000787402	0.000633312	0.00108578	0.000797448	0.000660066	0.000672948	0.000805802	0.000636132	0.000665336	0.000665336	0.000581058	0.000769231	0.000851064	0.000678426	0.000725689	0.000943396
K02871	RP-L13, MRPL13, rplM	0.000597015	0.000468604	0.000595238	0.000590667	0.000639795	0.00107066	0.000707214	0.000678887	0.000704722	0.00075643	0.000647668	0.000673854	0.000751315	0	0.000718907	0.000683995	0.000707714	0.00074129	0.000729927	0.000857633	0.000748503	0.000772798	0.000615006	0.000749625	0.0008726	0.000631313	0.000709723	0.000570776	0.000772798	0.000856164	0.000894454	0.000852515	0.000787402	0.000633312	0.00108578	0.000797448	0.000660066	0.000672948	0.000805802	0	0.000665336	0.000665336	0.000581058	0.000769231	0.000851064	0.000678426	0.000725689	0.000943396
K02874	RP-L14, MRPL14, rplN	0.000597015	0.000468604	0.000595238	0.000590667	0.000639795	0.00107066	0.000707214	0.000678887	0.000704722	0.00075643	0.000647668	0.000673854	0.000751315	0.000679348	0.000718907	0.000683995	0.000707714	0.00074129	0.000729927	0.000857633	0.000748503	0.000772798	0.000615006	0.000749625	0.0008726	0.000631313	0.000709723	0.000570776	0.000772798	0.000856164	0.000894454	0.000852515	0.000787402	0.000633312	0.00108578	0.000797448	0.000660066	0.000672948	0.000805802	0.000636132	0.000665336	0.000665336	0.000581058	0.000769231	0.000851064	0.000678426	0.000725689	0.000943396
K02876	RP-L15, MRPL15, rplO	0.000597015	0.000468604	0.000595238	0.000590667	0.000639795	0.00107066	0.000707214	0.000678887	0.000704722	0.00075643	0.000647668	0.000673854	0.000751315	0.000679348	0.000718907	0.000683995	0.000707714	0.00074129	0.000729927	0.000857633	0.000748503	0.000772798	0.000615006	0.000749625	0.0008726	0.000631313	0.000709723	0.000570776	0.000772798	0.000856164	0.000894454	0.000852515	0.000787402	0.000633312	0.00108578	0.000797448	0.000660066	0.000672948	0.000805802	0.00127227	0.000665336	0.000665336	0.000581058	0.000769231	0.000851064	0.000678426	0.000725689	0.000943396
K02878	RP-L16, MRPL16, rplP	0.000597015	0.000468604	0.000595238	0.000590667	0.000639795	0.00107066	0.000707214	0.000678887	0.000704722	0.00075643	0.000647668	0.000673854	0.000751315	0.000679348	0.000718907	0.000683995	0.000707714	0.00074129	0.000729927	0.000857633	0.000748503	0.000772798	0.000615006	0.000749625	0.0008726	0	0.000709723	0.000570776	0.000772798	0.000856164	0.000894454	0.000852515	0.000787402	0.000633312	0.00108578	0.000797448	0.000660066	0.000672948	0.000805802	0.000636132	0.000665336	0.000665336	0.000581058	0.000769231	0.000851064	0.000678426	0.000725689	0.000943396
K02879	RP-L17, MRPL17, rplQ	0.000597015	0.000468604	0.000595238	0.000590667	0.000639795	0.00107066	0.000707214	0	0.000704722	0.00075643	0.000647668	0.000673854	0.000751315	0.000679348	0.000718907	0.000683995	0	0.00074129	0.000729927	0.000857633	0.000748503	0.000772798	0.000615006	0.000749625	0.0008726	0.000631313	0.000709723	0.000570776	0.000772798	0.000856164	0.000894454	0.000852515	0.000787402	0	0.00108578	0.000797448	0.000660066	0.000672948	0.000805802	0	0.000665336	0.000665336	0.000581058	0.000769231	0.000851064	0.000678426	0.000725689	0.000943396
K02881	RP-L18, MRPL18, rplR	0.000597015	0.000468604	0.000595238	0.000590667	0.000639795	0.00107066	0.000707214	0.000678887	0.000704722	0.00075643	0.000647668	0.000673854	0.000751315	0.000679348	0.000718907	0	0.000707714	0.00074129	0.000729927	0.000857633	0.000748503	0.000772798	0.000615006	0.000749625	0.0008726	0.000631313	0.000709723	0.000570776	0.000772798	0.000856164	0.000894454	0.000852515	0.000787402	0.000633312	0.00108578	0.000797448	0.000660066	0.000672948	0.000805802	0.000636132	0.000665336	0.000665336	0.000581058	0.000769231	0.000851064	0.000678426	0.000725689	0.000943396
K02884	RP-L19, MRPL19, rplS	0.000597015	0.000468604	0.000595238	0.000590667	0.000639795	0.00107066	0.000707214	0	0.000704722	0.00075643	0.000647668	0.000673854	0.000751315	0.000679348	0.000718907	0.000683995	0.000707714	0.00074129	0.000729927	0.000857633	0.000748503	0.000772798	0.000615006	0.000749625	0.0008726	0.000631313	0.000709723	0.000570776	0.000772798	0	0.000894454	0.000852515	0.000787402	0.000633312	0.00108578	0.000797448	0.000660066	0.000672948	0.000805802	0.000636132	0.000665336	0.000665336	0.000581058	0.000769231	0.000851064	0.000678426	0.000725689	0.000943396
K02886	RP-L2, MRPL2, RML2, rplB	0.000597015	0.000468604	0.000595238	0.000590667	0.000639795	0.00107066	0.000707214	0.000678887	0.000704722	0.00075643	0.000647668	0.000673854	0.000751315	0.000679348	0.000718907	0.000683995	0.000707714	0.00074129	0.000729927	0.000857633	0.000748503	0.000772798	0.000615006	0.000749625	0.0008726	0	0.000709723	0.000570776	0.000772798	0.000856164	0.000894454	0.000852515	0.000787402	0.000633312	0.00108578	0.000797448	0.000660066	0.000672948	0.000805802	0.000636132	0.000665336	0.000665336	0.000581058	0.000769231	0.000851064	0.000678426	0.000725689	0.000943396
K02887	RP-L20, MRPL20, rplT	0.000597015	0.000468604	0.000595238	0.000590667	0.000639795	0.00107066	0.000707214	0.000678887	0.000704722	0.00075643	0.000647668	0.000673854	0.000751315	0.000679348	0.000718907	0.000683995	0.000707714	0.00074129	0.000729927	0.000857633	0.000748503	0.000772798	0.000615006	0.000749625	0.0008726	0.000631313	0.000709723	0.000570776	0.000772798	0.000856164	0.000894454	0.000852515	0.000787402	0.000633312	0.00108578	0.000797448	0.000660066	0.000672948	0.000805802	0.000636132	0.000665336	0.000665336	0.000581058	0.000769231	0.000851064	0.000678426	0.000725689	0.000943396
K02888	RP-L21, MRPL21, rplU	0.000597015	0.000468604	0.000595238	0.000590667	0.000639795	0.00107066	0.000707214	0.000678887	0.000704722	0.00075643	0.000647668	0.000673854	0.000751315	0.000679348	0.000718907	0.000683995	0.000707714	0.00074129	0.000729927	0.000857633	0.000748503	0.000772798	0.000615006	0.000749625	0.0008726	0.000631313	0.000709723	0.000570776	0.000772798	0.000856164	0.000894454	0.000852515	0.000787402	0.000633312	0.00108578	0.000797448	0.000660066	0.000672948	0.000805802	0.000636132	0.000665336	0.000665336	0.000581058	0.000769231	0.000851064	0.000678426	0.000725689	0.000943396
K02890	RP-L22, MRPL22, rplV	0.000597015	0.000468604	0.000595238	0.000590667	0.000639795	0.00107066	0.000707214	0.000678887	0.000704722	0.00075643	0.000647668	0.000673854	0.000751315	0.000679348	0.000718907	0	0.000707714	0.00074129	0.000729927	0	0.000748503	0.000772798	0.000615006	0.000749625	0.0008726	0	0.000709723	0.000570776	0.000772798	0.000856164	0.000894454	0.000852515	0.000787402	0.000633312	0.00108578	0.000797448	0.000660066	0.000672948	0.000805802	0.000636132	0.000665336	0.000665336	0.000581058	0.000769231	0.000851064	0.000678426	0.000725689	0.000943396
K02892	RP-L23, MRPL23, rplW	0.000597015	0.000468604	0.000595238	0.000590667	0.000639795	0.00107066	0.000707214	0.000678887	0.000704722	0.00075643	0.000647668	0.000673854	0.000751315	0.000679348	0.000718907	0.000683995	0.000707714	0.00074129	0.000729927	0.000857633	0.000748503	0.000772798	0.000615006	0.000749625	0.0008726	0	0.000709723	0.000570776	0.000772798	0.000856164	0.000894454	0.000852515	0.000787402	0.000633312	0.00108578	0.000797448	0.000660066	0.000672948	0.000805802	0.000636132	0.000665336	0.000665336	0.000581058	0.000769231	0.000851064	0.000678426	0.000725689	0.000943396
K02895	RP-L24, MRPL24, rplX	0.000597015	0.000468604	0.000595238	0.000590667	0.000639795	0.00107066	0.000707214	0.000678887	0.000704722	0.00075643	0.000647668	0.000673854	0.000751315	0.000679348	0.000718907	0.000683995	0.000707714	0.00074129	0.000729927	0.000857633	0.000748503	0.000772798	0.000615006	0.000749625	0.0008726	0.000631313	0.000709723	0.000570776	0.000772798	0.000856164	0.000894454	0.000852515	0.000787402	0.000633312	0.00108578	0.000797448	0.000660066	0.000672948	0.000805802	0.000636132	0.000665336	0.000665336	0.000581058	0.000769231	0.000851064	0.000678426	0.000725689	0.000943396
K02897	RP-L25, rplY	0.000597015	0.000468604	0.000595238	0.000590667	0.000639795	0.00107066	0.000707214	0.000678887	0.000704722	0.00075643	0.000647668	0.000673854	0.000751315	0.000679348	0.000718907	0.000683995	0.000707714	0.00074129	0.000729927	0.000857633	0.000748503	0.000772798	0.000615006	0.000749625	0.0008726	0.000631313	0.000709723	0.000570776	0.000772798	0.000856164	0.000894454	0.000852515	0.000787402	0.000633312	0	0.000797448	0.000660066	0.000672948	0.000805802	0.000636132	0.000665336	0.000665336	0.000581058	0.000769231	0.000851064	0.000678426	0.000725689	0.000943396
K02899	RP-L27, MRPL27, rpmA	0.000597015	0.000468604	0.000595238	0.000590667	0.000639795	0.00107066	0.000707214	0.000678887	0.000704722	0.00075643	0.000647668	0.000673854	0.000751315	0.000679348	0.000718907	0.000683995	0.000707714	0.00074129	0.000729927	0	0.000748503	0.000772798	0.000615006	0.000749625	0.0008726	0.000631313	0.000709723	0.000570776	0.000772798	0.000856164	0.000894454	0.000852515	0	0.000633312	0.00108578	0.000797448	0.000660066	0.000672948	0.000805802	0.000636132	0.000665336	0.000665336	0.000581058	0.000769231	0.000851064	0.000678426	0.000725689	0.00188679
K02902	RP-L28, MRPL28, rpmB	0.000597015	0.000468604	0.000595238	0.000590667	0.000639795	0.00107066	0.000707214	0	0.000704722	0.00075643	0.000647668	0.000673854	0.000751315	0.000679348	0.000718907	0.000683995	0.000707714	0.00074129	0	0.000857633	0.000748503	0.000772798	0.000615006	0.000749625	0.0008726	0.000631313	0.000709723	0.000570776	0.000772798	0.000856164	0.000894454	0.000852515	0.000787402	0	0.00108578	0.000797448	0	0.000672948	0.000805802	0	0.000665336	0.000665336	0.000581058	0.000769231	0.000851064	0.000678426	0.000725689	0
[truncated: 3,077 more rows]
[truncated: 165 more columns]

## Sheet: Sheet2
GCA000010305	Gemmationadales
GCA000522985	Gemmationadales
GCA000695095	Gemmationadales
GCA001724275	Gemmationadales
GCA002215645	Gemmationadales
[truncated: 211 more rows]

## Sheet: Sheet3
GCA030631625	Novel Order	✰
[truncated: 215 more rows]
