# Supplementary material for: Comparative Genomics Reveal Distinct Environment Preference and Functional Adaptation Among Lineages of Gemmatimonadota
Source: Microorganisms. 2024 Oct 31;12(11):2198. doi: 10.3390/microorganisms12112198 (PMC11596202; doi:10.3390/microorganisms12112198)
Supplement: Supplementary file 1 [file microorganisms-12-02198-s001.zip › Table S3 Functions from literatures and Simplified functional classification.xlsx]

## Sheet: Sheet1
Table S3. Details of the genes significantly enriched in genome of the marine group.
KO ID	Gene ID	Enzyme Name	KEGG Classfication: secondary	KEGG Classification: primary	Functions from literatures	Simplified functional classification
K00681	ggt	gamma-glutamyltranspeptidase / glutathione hydrolase	Glutathione metabolism/Cyanoamino acid metabolism/Taurine and hypotaurine metabolism	Metabolism of other amino acids/Protein families: metabolism	Hydrolases acting on peptide bonds	Energy acquisition
K03518	coxS	aerobic carbon-monoxide dehydrogenase small subunit	Enzymes with EC numbers	Unclassified: metabolism	Oxidoreductases acting on the aldehyde or oxo group of donors	Energy acquisition
K05358	quiA	quinate dehydrogenase (quinone)	Phenylalanine, tyrosine and tryptophan biosynthesis	Amino acid metabolism	Oxidoreductases acting on the aldehyde or oxo group of donors	Energy acquisition
K01426	amiE	amidase	Arginine and proline metabolism/Phenylalanine metabolism/Tryptophan metabolism/Aminobenzoate degradation/Styrene degradation	Amino acid metabolism	Acting on amide bonds	Energy acquisition
K06015	E3.5.1.81	N-acyl-D-amino-acid deacylase	Enzymes with EC numbers	Unclassified: metabolism	Acting on amide bonds	Energy acquisition
K12941	abgB	aminobenzoyl-glutamate utilization protein B	Peptidases and inhibitors	Protein families: metabolism	Acting on amide bonds	Energy acquisition
K03307	TC.SSS	solute:Na+ symporter, SSS family	Transporters	Unclassified: signaling and cellular processes	Transport Na+	Electrolyte homeostasis
K07114	yfbK	Ca-activated chloride channel homolog	Transporters	Protein families: signaling and cellular processes	Pores ion channels	Electrolyte homeostasis
K10716	kch, trkA, mthK, pch	voltage-gated potassium channel	Transporters	Protein families: signaling and cellular processes/Xenobiotics biodegradation and metabolism	Pores ion channels	Electrolyte homeostasis
K01465	pyrC, URA4	dihydroorotase	Pyrimidine metabolism	Nucleotide metabolism	Hydrolases acting on carbon-nitrogen bonds, other than peptide bonds	Nucleotide metabolism and genetic information regulation
K03655	recG	ATP-dependent DNA helicase RecG	DNA repair and recombination proteins/Homologous recombination	Replication and repair/Protein families: genetic information processing	Isomerases/DNA helicase	Nucleotide metabolism and genetic information regulation
K04095	fic, FICD, HYPE	cell filamentation protein, protein adenylyltransferase	Chromosome and associated proteins	Protein families: genetic information processing	Transferases transferring phosphorus-containing groups	Nucleotide metabolism and genetic information regulation
K16345	xanP	xanthine permease XanP	Transporters	Protein families: signaling and cellular processes	Electrochemical potential-driven transporters	Nucleotide metabolism and genetic information regulation
K07062	fitB	toxin FitB	Prokaryotic defense system	Protein families: signaling and cellular processes	Toxin-antitoxin system acting on bacterial growth	Growth rate control
K07064	vapC	VapBC toxin-antitoxin	Function unknown	Poorly characterized	Toxin-antitoxin system acting on bacterial growth	Growth rate control
K21495	fitA	antitoxin FitA	Prokaryotic defense system	Protein families: signaling and cellular processes	Toxin-antitoxin system acting on bacterial growth	Growth rate control
K21498	higA-1	antitoxin HigA-1	Prokaryotic defense system	Protein families: signaling and cellular processes	Toxin-antitoxin system acting on bacterial growth	Growth rate control
K07133		uncharacterized protein	Not Included in Pathway or Brite	Poorly characterized	uncharacterized protein	Uncharacterized
K06867		uncharacterized protein	Not Included in Pathway or Brite	Poorly characterized	uncharacterized protein	Uncharacterized
K07065		uncharacterized protein	Not Included in Pathway or Brite	Poorly characterized	uncharacterized protein	Uncharacterized
